# Supplementary material for: Refinement of K[HgI3]·H2O using non-spherical atomic form factors
Source: Acta Crystallogr E Crystallogr Commun. 2021 Jun 4;77(Pt 7):681–5. doi: 10.1107/S2056989021005582 (PMC8382053; doi:10.1107/S2056989021005582)
Supplement: Supplementary file 1 [file e-77-00681-sup1.cif]

##############################################################################
#                                                                            #
# This CIF contains the data in a paper accepted for publication in          #
# Acta Crystallographica Section E. It conforms to the requirements of       #
# Notes for Authors for Acta Crystallographica Section E, and has been       #
# peer reviewed under the auspices of the IUCr Commission on Journals.       #
#                                                                            #
# Full details of the Crystallographic Information File format               #
# are given in the paper "The Crystallographic Information File (CIF):       #
# a New Standard Archive File for Crystallography" by S. R. Hall, F. H.      #
# Allen and I. D. Brown [Acta Cryst. (1991), A47, 655-685].                  #
#                                                                            #
# The current version of the core CIF dictionary is obtainable from          #
# ftp://ftp.iucr.org/pub/cif_core.dic.                                       #
#                                                                            #
# Software is freely available for graphical display of the structure(s)     #
# in this CIF. For information consult the CIF software page                 #
# http://www.iucr.org/resources/cif/software.                                #
#                                                                            #
# This file may be used for bona fide research purposes within the           #
# scientific community so long as proper attribution is given to the journal # 
# article from which it was obtained.                                        #
#                                                                            #
##############################################################################
data_I
_audit_creation_method
;
Olex2 1.3
(compiled 2020.11.12 svn.r5f609507 for OlexSys, GUI svn.r6272)
;
_database_code_CSD     ?
_chemical_name_systematic     'Potassium triiodidomercurate(II) monohydrate'
_chemical_name_common     ?
_chemical_formula_moiety     'K +, Hg I3 -, H2 O'
_chemical_formula_sum     'H2 Hg I3 K O'
_chemical_formula_iupac     'K [Hg I3], H2 O'
_chemical_formula_weight     638.41
_chemical_melting_point     ?
_chemical_absolute_configuration     ad
_space_group_crystal_system     orthorhombic
_space_group_name_H-M_alt     'P n a 21'
_space_group_name_Hall     'P 2c -2n'
loop_
    _space_group_symop_id
    _space_group_symop_operation_xyz
    1 x,y,z
    2 -x,-y,z+1/2
    3 -x+1/2,y+1/2,z+1/2
    4 x+1/2,-y+1/2,z
_cell_length_a     8.5810(2)
_cell_length_b     9.2648(3)
_cell_length_c     11.4073(4)
_cell_angle_alpha     90
_cell_angle_beta     90
_cell_angle_gamma     90
_cell_volume     906.89(5)
_cell_formula_units_Z     4
_cell_measurement_reflns_used     25947
_cell_measurement_theta_min     2.23
_cell_measurement_theta_max     30.79
_cell_measurement_temperature     153.0(10)
_exptl_crystal_description     block
_exptl_crystal_colour     Colourless
_exptl_crystal_size_max     0.060
_exptl_crystal_size_mid     0.047
_exptl_crystal_size_min     0.030
_exptl_crystal_density_diffrn     4.676
_exptl_crystal_density_meas     ?
_exptl_crystal_density_method     ?
_exptl_crystal_F_000     1072
_exptl_absorpt_coefficient_mu     14.873
_exptl_absorpt_correction_type     multi-scan
_exptl_absorpt_process_details
;
(X-AREA; Stoe & Cie, 2019)
;
_exptl_absorpt_correction_T_min     0.0643
_exptl_absorpt_correction_T_max     0.1318
_diffrn_ambient_temperature     153.0(10)
_diffrn_source     'Sealed X-ray tube'
_diffrn_source_power     0.039
_diffrn_source_voltage     65
_diffrn_source_current     0.600
_diffrn_radiation_type     AgK\a
_diffrn_radiation_wavelength     0.56083
_diffrn_radiation_monochromator     'Graded multilayer mirror'
_diffrn_measurement_device_type     'Stoe Stadivari'
_diffrn_measurement_device     'Eulerian four-circle diffractometer'
_diffrn_measurement_method     '\w scans'
_diffrn_detector     'Reverse-biased silicon diode array'
_diffrn_measurement_specimen_support     'Mitegen'
_diffrn_detector_area_resol_mean     5.81
_diffrn_reflns_number     29699
_diffrn_reflns_av_R_equivalents     0.0702
_diffrn_reflns_av_unetI/netI     0.0364
_diffrn_reflns_theta_min     2.235
_diffrn_reflns_theta_max     23.598
_diffrn_reflns_theta_full     19.664
_diffrn_measured_fraction_theta_max     0.999
_diffrn_measured_fraction_theta_full     0.999
_diffrn_reflns_limit_h_min     -12
_diffrn_reflns_limit_h_max     12
_diffrn_reflns_limit_k_min     -13
_diffrn_reflns_limit_k_max     13
_diffrn_reflns_limit_l_min     -16
_diffrn_reflns_limit_l_max     16
_diffrn_radiation_probe     x-ray
_refine_special_details
;
Refinement using NoSpherA2, an implementation of
 NOn-SPHERical Atom-form-factors in Olex2.
Please cite:
F. Kleemiss et al. DOI 10.1039/D0SC05526C - 2020
NoSpherA2 implementation of HAR makes use of
 tailor-made aspherical atomic form factors calculated
on-the-fly from a Hirshfeld-partitioned electron density (ED) - not from
spherical-atom form factors.
The ED is calculated from a gaussian basis set single determinant SCF
wavefunction - either Hartree-Fock or DFT using selected funtionals
 - for a fragment of the crystal.
This fregment can be embedded in an electrostatic crystal field by employing
 cluster charges.
The following options were used:
   SOFTWARE:       ORCA
   PARTITIONING:   NoSpherA2
   INT ACCURACY:   High
   METHOD:         PBE
   BASIS SET:      x2c-TZVPP
   CHARGE:         0
   MULTIPLICITY:   1
   RELATIVISTIC:   DKH2
   DATE:           2021-04-12_22-39-08
;
_reflns_number_total     2720
_reflns_number_gt     2179
_reflns_threshold_expression     'I > 2\s(I)'
_refine_ls_structure_factor_coef     Fsqd
_refine_ls_matrix_type     full
_refine_ls_R_factor_all     0.0363
_refine_ls_R_factor_gt     0.0214
_refine_ls_wR_factor_gt     0.0353
_refine_ls_wR_factor_ref     0.0381
_refine_ls_goodness_of_fit_ref     0.8712
_refine_ls_restrained_S_all     0.8680
_refine_ls_number_reflns     2720
_refine_ls_number_parameters     74
_refine_ls_number_restraints     21
_refine_ls_number_constraints     0
_refine_ls_hydrogen_treatment     refall
_refine_ls_weighting_scheme     calc
_refine_ls_weighting_details
                      'w=1/[\s^2^(Fo^2^)+(0.0157P)^2^] where P=(Fo^2^+2Fc^2^)/3'
_atom_sites_solution_hydrogens     difmap
_atom_sites_solution_primary     dual
_atom_sites_solution_secondary     difmap
_refine_ls_shift/su_max     0.0003
_refine_ls_shift/su_mean     0.0000
_refine_diff_density_max     1.1706
_refine_diff_density_min     -1.2546
_refine_ls_extinction_method
;
SHELXL2018/3 (Sheldrick 2015b)
;
_refine_ls_extinction_coef     0.00015(5)
_refine_ls_extinction_expression
                                    Fc^*^=kFc[1+0.001xFc^2^\l^3^/sin(2\q)]^-1/4^
_refine_ls_abs_structure_details
;
Flack (1983)
;
_refine_ls_abs_structure_Flack     0.033(11)
loop_
    _atom_type_symbol
    _atom_type_scat_dispersion_source
    _atom_type_scat_dispersion_real
    _atom_type_scat_dispersion_imag
    _atom_type_scat_source
    I custom -0.85610 1.19280
                             'NoSpherA2: Chem.Sci. 2021, DOI:10.1039/D0SC05526C'
    H custom 0.00000 0.00000 'NoSpherA2: Chem.Sci. 2021, DOI:10.1039/D0SC05526C'
    K custom 0.14110 0.15730 'NoSpherA2: Chem.Sci. 2021, DOI:10.1039/D0SC05526C'
    Hg custom -0.77110 6.32760
                             'NoSpherA2: Chem.Sci. 2021, DOI:10.1039/D0SC05526C'
    O custom 0.00580 0.00360 'NoSpherA2: Chem.Sci. 2021, DOI:10.1039/D0SC05526C'
_computing_data_collection
;
X-AREA (Stoe & Cie, 2019)
;
_computing_cell_refinement
;
X-AREA (Stoe & Cie, 2019)
;
_computing_data_reduction
;
X-AREA (Stoe & Cie, 2019)
;
_computing_structure_solution
;
<i>SHELXT2018/2</i> (Sheldrick, 2015a)
;
_computing_structure_refinement
;
<i>olex2.refine 1.3</i> (Bourhis <i>et al.</i>,  2015)
;
_computing_molecular_graphics
;
Mercury (Macrae <i>et al.</i>,  2020) and <i>OLEX2</i> (Dolomanov <i>et
al.</i>,  2009)
;
_computing_publication_material
;
publCIF (Westrip, 2010)
;
loop_
    _atom_site_type_symbol
    _atom_site_label
    _atom_site_fract_x
    _atom_site_fract_y
    _atom_site_fract_z
    _atom_site_U_iso_or_equiv
    _atom_site_adp_type
    _atom_site_occupancy
    Hg Hg1 0.25561(3) 0.70101(2) 0.500694(18) 0.02464(6) Uani 1.000000
    I I1 0.25904(7) 0.42035(5) 0.56854(3) 0.02692(9) Uani 1.000000
    I I2 0.49597(5) 0.77133(3) 0.33996(3) 0.01831(7) Uani 1.000000
    I I3 0.23628(7) 0.92253(5) 0.65827(3) 0.02791(10) Uani 1.000000
    K K1 0.44530(17) 0.15898(17) 0.3610(2) 0.0413(4) Uani 1.000000
    O O1 0.6331(5) 0.4017(5) 0.3698(5) 0.0321(11) Uani 1.000000
    H H1a 0.634(12) 0.437(11) 0.459(6) 0.034(16) Uani 1.000000
    H H1b 0.607(14) 0.498(9) 0.316(9) 0.06(2) Uani 1.000000
loop_
    _atom_site_aniso_label
    _atom_site_aniso_U_11
    _atom_site_aniso_U_22
    _atom_site_aniso_U_33
    _atom_site_aniso_U_12
    _atom_site_aniso_U_13
    _atom_site_aniso_U_23
    Hg1 0.02658(10) 0.02249(10) 0.02484(11) -0.00072(11) 0.00067(13)
                                                                    -0.00180(11)
    I1 0.0331(2) 0.0247(2) 0.02295(19) -0.0019(2) -0.0010(2) 0.00594(16)
    I2 0.01527(15) 0.02130(15) 0.01837(17) 0.00014(15) -0.00029(16) 0.0012(2)
    I3 0.0337(2) 0.0264(2) 0.0236(2) 0.0034(2) -0.0026(3) -0.00697(17)
    K1 0.0251(7) 0.0278(7) 0.0711(13) 0.0039(5) -0.0017(8) 0.0034(9)
    O1 0.030(2) 0.020(2) 0.047(3) 0.0026(18) 0.002(2) -0.002(2)
    H1a 0.02(4) 0.04(2) 0.047(10) 0.007(15) 0.002(7) -0.005(5)
    H1b 0.10(5) 0.021(16) 0.05(2) 0.001(11) -0.017(16) -0.003(8)
loop_
    _geom_bond_atom_site_label_1
    _geom_bond_atom_site_label_2
    _geom_bond_site_symmetry_2
    _geom_bond_distance
    _geom_bond_publ_flag
    Hg1 I1 . 2.7131(5) ?
    Hg1 I2 . 2.8356(5) ?
    Hg1 I2 4_465 2.8968(5) ?
    Hg1 I3 . 2.7333(5) ?
    I1 K1 4_455 3.6595(19) ?
    I1 K1 . 3.745(2) ?
    I2 K1 1_565 3.6257(16) ?
    I3 K1 2_665 3.659(2) ?
    I3 K1 3 3.7067(19) ?
    K1 O1 4_455 2.739(5) ?
    K1 O1 . 2.769(5) ?
    O1 H1a . 1.07(6) ?
    O1 H1b . 1.11(7) ?
loop_
    _geom_angle_atom_site_label_1
    _geom_angle_atom_site_label_2
    _geom_angle_atom_site_label_3
    _geom_angle_site_symmetry_1
    _geom_angle_site_symmetry_3
    _geom_angle
    _geom_angle_publ_flag
    I3 Hg1 I1 . . 122.189(16) ?
    I2 Hg1 I1 . . 113.375(16) ?
    I3 Hg1 I2 . . 107.267(15) ?
    I2 Hg1 I1 4_465 . 105.885(15) ?
    I3 Hg1 I2 . 4_465 107.648(15) ?
    I2 Hg1 I2 . 4_465 97.460(14) ?
    K1 I1 Hg1 4_455 . 90.00(3) ?
    K1 I1 Hg1 . . 116.37(3) ?
    K1 I2 Hg1 1_565 . 95.60(3) ?
    K1 I2 Hg1 1_565 4_565 87.86(3) ?
    K1 I3 Hg1 2_665 . 102.44(3) ?
    K1 I3 Hg1 3 . 86.63(3) ?
    K1 I1 K1 . 4_455 77.01(4) ?
    K1 I3 K1 2_665 3_555 77.50(4) ?
    Hg1 I2 Hg1 . 4_565 99.816(14) ?
    I2 K1 I1 1_545 4 75.86(3) ?
    I3 K1 I2 2_664 1_545 70.37(3) ?
    I3 K1 I1 2_664 4 79.52(3) ?
    I3 K1 I2 3_544 1_545 131.42(6) ?
    I3 K1 I1 3_544 4 147.69(5) ?
    I3 K1 I3 2_664 3_544 93.18(5) ?
    I2 K1 I1 1_545 . 137.19(6) ?
    I1 K1 I1 4_555 . 92.00(5) ?
    I3 K1 I1 2_664 . 148.42(5) ?
    I3 K1 I1 3_544 . 77.82(3) ?
    O1 K1 I2 4_455 1_545 85.19(10) ?
    O1 K1 I2 . 1_545 137.50(10) ?
    O1 K1 I1 4_455 4 130.89(15) ?
    O1 K1 I1 . 4 73.23(12) ?
    O1 K1 I3 4_455 2_664 135.32(15) ?
    O1 K1 I3 . 2_664 75.86(11) ?
    O1 K1 I3 4_455 3_544 75.34(12) ?
    O1 K1 I3 . 3_544 74.46(12) ?
    O1 K1 I1 4_455 . 72.08(12) ?
    O1 K1 I1 . . 72.56(11) ?
    K1 O1 K1 . 4_555 113.65(15) ?
    O1 K1 O1 4_455 . 137.29(12) ?
    H1a O1 K1 . 4 95(5) ?
    H1a O1 K1 . . 106(6) ?
    H1b O1 K1 . 4 110(6) ?
    H1b O1 K1 . . 121(6) ?
    H1b O1 H1a . . 107(8) ?
loop_
    _geom_hbond_atom_site_label_D
    _geom_hbond_atom_site_label_H
    _geom_hbond_atom_site_label_A
    _geom_hbond_site_symmetry_A
    _geom_hbond_distance_DH
    _geom_hbond_distance_HA
    _geom_hbond_distance_DA
    _geom_hbond_angle_DHA
    _geom_hbond_publ_flag
    O1 H1a I3 4_565 1.07 2.76 3.777(6) 158.1 no
    O1 H1b I2 . 1.11 2.72 3.637(5) 139.9 no
_shelx_hkl_file
;
 -14  -4  -3  -13.64   22.32   0
 -13  -5  -7   25.39   27.72   0
 -13  -4  -2   47.99   22.79   0
 -12  -5  -6  -14.06   19.35   0
 -12  -2   3   17.77   12.61   0
 -11  -5  -5  110.03   26.39   0
 -11  -4  -1   89.16   21.66   0
 -10  -5  -4    1.14   21.26   0
  -9  -5  -4   99.49   22.00   0
  -8  -5 -14    2.49   27.91   0
  -8  -5 -13   37.39   27.81   0
  -8  -5  -4   23.75   20.22   0
  -7  -5 -13   79.25   29.21   0
  -7  -5  -5  544.19   35.36   0
  -7  -4  -1  196.50   20.37   0
  -6  -5 -12   36.59   28.43   0
  -6  -5 -11   70.08   25.66   0
  -6  -5  -7   94.77   22.38   0
  -6  -5  -6   18.57   20.64   0
  -6  -4 -16    2.40   25.10   0
  -6  -3   1  251.64   16.34   0
  -5  -4 -15   43.35   26.67   0
  -5  -3 -18   19.61   25.73   0
  -4  -4 -14   91.39   26.37   0
  -4  -4  -4   77.57   15.09   0
  -4  -3 -17  215.06   33.64   0
  -3  -4 -11   39.23   19.66   0
  -3  -4 -10  153.77   23.88   0
  -3  -4  -8  141.57   22.16   0
  -3  -4  -7   59.69   16.66   0
  -3  -3 -16    9.88   21.30   0
  -3  -3  -2  155.53   13.72   0
  -2  -3 -14   -7.82   17.49   0
  -2  -3  -4   16.22   10.03   0
  -2  -2 -17   -4.48   21.27   0
  -1  -3  -9  303.67   24.94   0
  -1  -2 -15   10.76   18.20   0
  -1  -1 -18   -7.81   22.22   0
   0  -2 -12  447.01   29.46   0
   0  -1 -16    5.17   21.30   0
   0   0 -18  162.28   28.18   0
   1  -1 -13   72.98   18.58   0
 -15  -3  -1   19.43   20.61   0
 -14  -3   0   35.14   19.32   0
 -13  -5  -6   -7.19   21.04   0
 -13  -3   1   34.92   17.85   0
 -12  -5  -5   15.99   20.64   0
 -12  -4  -1    5.21   18.98   0
 -11  -5  -4   19.07   20.55   0
 -11  -1   5   28.20    9.28   0
 -10  -4   0   30.05   17.38   0
 -10  -3   2   21.64   12.36   0
  -9  -5  -3  112.51   24.53   0
  -9  -4   0  468.24   28.72   0
  -9  -3   2   17.02   11.42   0
  -8  -3   2  131.88   15.23   0
  -7  -5 -14   -7.27   24.20   0
  -7  -5  -4   41.57   21.62   0
  -6  -5 -13   30.01   25.76   0
  -6  -5  -5  344.20   30.52   0
  -6  -4 -17  -10.38   25.21   0
  -5  -5 -11  191.38   28.67   0
  -5  -5 -10  117.51   25.63   0
  -5  -5  -9  325.63   32.28   0
  -5  -5  -8   32.35   19.84   0
  -5  -5  -7  939.04   46.06   0
  -5  -4 -16   46.11   26.08   0
  -4  -4 -15   22.74   26.80   0
  -4  -3 -18  -21.73   26.13   0
  -3  -4 -13   16.64   22.64   0
  -3  -4 -12  638.06   40.70   0
  -3  -4  -6  682.75   32.66   0
  -3  -2 -19   -4.47   24.84   0
  -2  -3 -15  439.16   40.44   0
  -1  -3 -11  175.27   22.79   0
  -1  -3 -10   41.33   15.29   0
  -1  -3  -8   89.87   15.34   0
  -1  -3  -7  611.67   28.91   0
  -1  -2 -16   49.91   27.10   0
  -1   0 -20  -24.85   26.33   0
   0  -2 -13  -20.53   17.14   0
   0   1 -20    1.56   22.75   0
   2   1 -16    8.02   15.20   0
   3   2 -15    1.95   10.72   0
 -14  -4  -2    5.63   21.31   0
 -13  -5  -5   63.10   23.79   0
 -13  -4  -1   -3.51   22.01   0
 -13  -2   3   -5.28   13.23   0
 -12  -5  -4   -3.40   18.67   0
 -11  -5  -3   22.46   21.31   0
 -11  -4   0  266.97   26.19   0
 -11  -3   2    7.02   13.68   0
 -10  -6 -10   24.75   29.27   0
 -10  -6  -9    9.89   26.93   0
 -10  -5  -3   30.83   19.14   0
  -9  -6 -10   57.11   29.83   0
  -9  -6  -9   54.19   28.46   0
  -8  -5  -3  142.06   21.99   0
  -8  -4   0  156.38   18.67   0
  -7  -5 -15   14.69   26.28   0
  -6  -5 -14   37.06   26.84   0
  -6  -4  -1   -4.32    9.96   0
  -5  -5 -13  128.59   32.36   0
  -5  -5 -12   17.81   23.44   0
  -5  -5  -6   17.40   18.81   0
  -5  -4 -17    7.77   24.09   0
  -5  -4  -2 1102.63   36.39   0
  -4  -4 -16    1.70   25.51   0
  -4  -4  -3   38.58   14.59   0
  -3  -4 -14  281.59   35.15   0
  -3  -4  -5  220.11   20.14   0
  -3  -3 -17   44.57   24.17   0
  -2  -2 -18   -7.07   22.21   0
  -1  -3 -13  139.80   25.44   0
  -1  -3 -12   -3.96   16.39   0
   0  -2 -14  195.08   26.06   0
   0  -2  -5   11.89    8.91   0
   0  -1 -17   30.79   23.47   0
   0   0 -19   -0.28   20.66   0
   1  -1 -14   13.08   15.36   0
   3   1 -12    9.25    9.57   0
 -15  -3   0    9.79   20.23   0
 -14  -5  -5    1.59   23.16   0
 -14  -3   1   34.04   19.83   0
 -13  -5  -4   53.34   22.09   0
 -12  -5  -3   55.28   22.31   0
 -12  -4   0   29.95   21.59   0
 -12  -3   2   47.59   15.97   0
 -11  -6 -10   31.04   27.16   0
 -11  -6  -9   -2.09   23.73   0
 -11  -6  -8    8.86   23.34   0
 -11  -6  -7   39.88   25.72   0
 -10  -6 -11    1.76   25.34   0
 -10  -6  -8   37.67   25.55   0
 -10  -6  -7    8.37   22.75   0
 -10  -5  -2   37.15   20.78   0
 -10  -2   4  299.25   16.99   0
  -9  -6 -12    5.40   25.53   0
  -9  -6 -11   30.17   26.03   0
  -9  -6  -8   60.08   25.54   0
  -9  -6  -7   22.35   22.10   0
  -9  -5  -2   39.85   20.41   0
  -9  -2   4  144.55   12.51   0
  -8  -6 -12   35.20   30.34   0
  -8  -6 -11   -0.57   25.30   0
  -8  -6 -10  130.35   30.38   0
  -8  -6  -9    3.81   23.19   0
  -8  -6  -8   67.91   25.19   0
  -8  -6  -7   35.38   24.09   0
  -7  -6 -10  116.58   32.33   0
  -7  -5  -3  119.00   20.84   0
  -7  -4   0 1299.72   39.46   0
  -7  -3   2    9.72    8.55   0
  -6  -5 -15   -0.44   24.31   0
  -6  -5  -4   29.70   15.66   0
  -5  -5 -14   -0.01   23.89   0
  -4  -5 -12   22.84   24.18   0
  -4  -5 -11   59.56   21.77   0
  -4  -5 -10   29.66   20.29   0
  -4  -5  -9   70.72   21.29   0
  -4  -5  -8  -10.26   18.14   0
  -4  -3 -19    5.27   24.62   0
  -3  -4 -15  -26.67   23.41   0
  -3  -3 -18    3.75   23.90   0
  -2  -4 -11   -4.18   17.19   0
  -2  -4 -10  403.27   30.28   0
  -2  -4  -9  -14.21   14.13   0
  -2  -4  -8  390.32   27.40   0
  -2  -3 -16    0.13   22.44   0
  -2  -3  -3 5389.01   65.67   0
  -1  -3  -6   92.00   13.68   0
  -1  -2 -17    5.21   24.49   0
  -1  -1 -19   -6.62   22.53   0
   2   0 -14  554.44   28.84   0
 -14  -5  -4   10.15   24.40   0
 -14  -4  -1   -1.65   20.19   0
 -13  -5  -3    8.37   23.49   0
 -13  -4   0   36.17   20.46   0
 -12  -6  -8   37.78   26.47   0
 -12  -6  -7   14.92   23.75   0
 -12  -5  -2    8.50   22.13   0
 -11  -6  -6   52.56   23.51   0
 -11  -5  -2   55.23   21.45   0
 -11  -2   4   29.14   10.96   0
 -10  -6  -6   48.07   23.44   0
  -9  -6  -6   65.29   23.31   0
  -8  -6 -14   -5.21   28.81   0
  -8  -6 -13   33.87   27.09   0
  -8  -6  -6   25.75   19.37   0
  -8  -5  -2   10.38   15.97   0
  -7  -6 -13   52.54   30.70   0
  -7  -6 -12   53.04   27.94   0
  -7  -6 -11   41.70   26.49   0
  -7  -6  -9    0.20   22.23   0
  -7  -6  -8  152.88   26.99   0
  -7  -6  -7   66.11   21.85   0
  -6  -5 -16    4.57   25.84   0
  -5  -5 -15  -14.25   22.51   0
  -5  -4 -18   22.79   27.63   0
  -5  -3   1  459.31   19.25   0
  -4  -5 -13   25.17   23.16   0
  -4  -4 -17    2.58   22.28   0
  -4  -3   0  127.31   11.61   0
  -3  -4  -4  332.59   22.10   0
  -2  -4 -13   -3.18   21.47   0
  -2  -4 -12   64.67   20.27   0
  -2  -4  -7    5.37   12.73   0
  -2  -3 -17   70.73   28.83   0
  -2  -2 -19    3.24   22.91   0
  -1  -3 -14    4.99   17.99   0
  -1  -3  -5  945.09   31.01   0
   0  -2 -15  -22.49   19.30   0
   0  -1 -18   -0.99   22.74   0
   1  -1 -15  166.62   23.39   0
   2   1 -17  127.75   19.85   0
   3   1 -13   46.76   11.43   0
 -14  -5  -3   -7.76   22.65   0
 -13  -6  -7    2.64   23.41   0
 -13  -6  -6    8.06   25.53   0
 -13  -3   2   -9.05   15.29   0
 -12  -6  -6   14.45   22.80   0
 -12  -6  -5   11.75   23.95   0
 -12  -2   4   30.69   11.90   0
 -11  -6  -5   36.84   21.88   0
 -11  -4   1   65.93   19.25   0
 -10  -6  -5   43.08   21.89   0
 -10  -5  -1    8.52   18.97   0
 -10  -4   1    9.62   14.21   0
  -9  -6  -5   30.41   20.71   0
  -9  -4   1   26.59   14.17   0
  -8  -6  -5   31.92   19.01   0
  -7  -6 -14   79.27   29.72   0
  -7  -6  -6  196.91   26.46   0
  -7  -5  -2  215.20   21.86   0
  -6  -6 -13   40.29   30.85   0
  -6  -6 -12   88.88   28.52   0
  -6  -6 -11    7.47   23.65   0
  -6  -6 -10  175.32   30.33   0
  -6  -6  -9   -5.46   19.57   0
  -6  -6  -8  207.60   28.50   0
  -6  -5  -3   48.56   15.80   0
  -5  -5 -16  -13.71   23.56   0
  -5  -5  -4  199.82   21.91   0
  -5  -4  -1   12.17   10.22   0
  -4  -5 -14  -11.62   22.06   0
  -4  -5  -6   23.82   16.27   0
  -4  -4 -18   25.23   28.51   0
  -4  -4  -2  709.77   28.44   0
  -3  -5 -10   41.93   22.98   0
  -3  -4 -16   36.06   23.68   0
  -3  -3 -19    8.75   26.97   0
  -3  -3  -1 1188.57   29.57   0
  -2  -4 -14   20.23   23.05   0
  -2  -4  -6   66.59   14.78   0
  -1  -3 -15   79.21   24.59   0
  -1  -2 -18    1.11   23.09   0
  -1  -1 -20  -20.34   24.94   0
   0  -2 -16  -18.71   21.55   0
   0   0 -20   -2.43   22.87   0
   2   0 -15   -9.43   15.02   0
 -14  -4   0    8.44   18.30   0
 -13  -6  -5    7.18   24.07   0
 -13  -5  -2    2.10   18.61   0
 -12  -4   1    5.29   18.35   0
 -11  -6  -4   80.37   24.09   0
 -11  -5  -1   51.66   22.73   0
 -10  -6  -4    4.66   18.15   0
 -10  -3   3  387.56   21.92   0
  -9  -6  -4  146.51   24.93   0
  -9  -5  -1  107.11   19.55   0
  -9  -3   3  132.68   14.99   0
  -8  -6  -4  267.45   30.46   0
  -8  -5  -1   35.56   16.81   0
  -8  -4   1    1.04   12.31   0
  -7  -6 -15  -25.31   25.33   0
  -7  -6  -5   92.64   22.08   0
  -6  -6 -14    8.89   24.98   0
  -6  -6  -7   41.93   20.20   0
  -6  -4   0  243.08   17.94   0
  -5  -6 -12   88.00   30.44   0
  -5  -6 -11   38.07   23.90   0
  -5  -6 -10  237.43   30.66   0
  -5  -6  -9   88.19   23.36   0
  -5  -5 -17   -3.96   30.03   0
  -4  -5 -15   32.87   25.34   0
  -4  -5  -5  150.90   20.33   0
  -3  -5 -13  159.70   30.72   0
  -3  -5 -12   56.64   22.56   0
  -3  -5 -11  210.07   27.51   0
  -3  -5  -9  295.33   28.76   0
  -3  -5  -8   84.57   21.73   0
  -3  -4 -17   26.86   23.91   0
  -2  -4 -15   -4.05   24.68   0
  -2  -3 -18    7.16   25.65   0
  -2  -2 -20   21.09   24.46   0
  -1  -3 -16    8.24   25.03   0
   0  -3 -12   -0.76   16.49   0
   0  -3 -11  284.88   25.42   0
   0  -3 -10    0.37   11.89   0
   0  -3  -9  447.49   26.91   0
   1  -2 -12  157.41   20.28   0
   1  -2 -11    1.65   12.72   0
   1  -2 -10  843.70   31.42   0
   1  -2  -9    2.74   11.03   0
   1  -1 -16   -2.90   17.90   0
   3   1 -14    2.22   10.73   0
 -14  -5  -2  -17.89   21.51   0
 -12  -6  -4   31.88   21.01   0
 -12  -5  -1   51.39   20.96   0
 -11  -7  -9   48.80   27.18   0
 -11  -7  -8   17.29   27.74   0
 -11  -6  -3   19.54   23.60   0
 -11  -3   3   47.21   13.06   0
 -10  -7 -10  -19.97   23.55   0
 -10  -7  -9    5.81   23.91   0
 -10  -7  -8  -12.41   23.79   0
 -10  -6  -3   35.60   24.28   0
  -9  -7 -12   28.97   28.29   0
  -9  -7 -11   14.46   26.04   0
  -9  -7 -10   23.67   25.18   0
  -9  -7  -9   63.05   27.47   0
  -9  -7  -8   72.56   30.90   0
  -9  -6  -3   65.37   22.94   0
  -8  -7 -11  -10.17   27.90   0
  -8  -7 -10   16.90   28.06   0
  -7  -6  -4  221.77   28.44   0
  -6  -6 -15  -14.53   24.21   0
  -6  -5  -2   76.89   16.01   0
  -6  -3   2   37.74    8.82   0
  -5  -6 -14  -14.10   28.02   0
  -5  -6 -13   21.74   24.53   0
  -5  -6  -8  235.24   29.21   0
  -5  -6  -7   32.22   23.10   0
  -5  -5  -3  284.88   23.32   0
  -4  -5 -16  -10.83   21.81   0
  -4  -4 -19   -1.92   26.20   0
  -3  -5 -14   58.88   24.89   0
  -3  -5  -7 1585.40   52.43   0
  -3  -4 -18   29.98   28.10   0
  -3  -4  -3    4.67   10.23   0
  -2  -4 -16   45.54   27.13   0
  -2  -4  -5    3.57   11.10   0
  -2  -3  -2   55.50   10.05   0
  -1  -4 -12  813.60   43.57   0
  -1  -4 -11   24.70   16.44   0
  -1  -4 -10  285.29   26.42   0
  -1  -4  -9   52.39   18.55   0
  -1  -3  -4  211.18   15.50   0
  -1  -2 -19   -8.14   23.37   0
   0  -3 -13  403.74   32.39   0
   0  -3  -8    1.52   10.38   0
   0  -2 -17   -9.18   25.00   0
   0  -1 -19  117.57   26.79   0
   1  -2 -13    0.21   15.20   0
   1  -2  -8 1106.75   31.88   0
   2   0 -16  237.93   22.99   0
 -13  -6  -4   13.93   20.16   0
 -13  -5  -1   -4.58   20.34   0
 -13  -4   1    6.66   16.97   0
 -12  -7  -7  -17.56   26.23   0
 -12  -6  -3   13.44   22.31   0
 -12  -3   3    0.83   12.80   0
 -11  -7  -7   22.20   23.20   0
 -10  -7  -7   21.69   22.96   0
 -10  -5   0   27.88   18.01   0
  -9  -7  -7  -22.77   21.11   0
  -8  -7 -13  -11.22   25.37   0
  -8  -7 -12   11.62   26.86   0
  -8  -7  -9   54.54   26.41   0
  -8  -7  -8   -8.86   21.56   0
  -8  -6  -3   62.81   22.87   0
  -8  -3   3   80.58   10.87   0
  -7  -7 -12   73.30   32.38   0
  -7  -7 -11   73.09   28.94   0
  -7  -7 -10   17.79   25.00   0
  -7  -7  -9   91.87   29.46   0
  -7  -5  -1  251.38   21.69   0
  -7  -4   1  180.77   15.84   0
  -6  -6 -16    5.87   26.52   0
  -6  -6  -5   21.52   17.73   0
  -5  -6 -15   52.27   30.84   0
  -5  -6  -6  222.87   28.68   0
  -4  -6 -12  140.55   30.31   0
  -4  -6 -11   36.26   21.42   0
  -4  -6 -10  324.59   32.74   0
  -4  -6  -9   23.40   23.69   0
  -4  -5 -17  -11.47   23.84   0
  -4  -5  -4   47.04   15.12   0
  -3  -5 -15   -7.66   21.25   0
  -3  -5  -6   88.88   18.43   0
  -2  -3 -19   -5.98   22.74   0
  -1  -4 -13    9.63   19.05   0
  -1  -4  -8  141.38   18.69   0
  -1  -3 -17   37.42   22.76   0
   0  -3 -14   15.87   21.11   0
   0  -3  -7  424.86   22.64   0
   1  -2 -14   -3.47   16.06   0
   1  -2  -7   17.12    9.41   0
   1  -1 -17   81.92   22.90   0
 -14  -5  -1   16.35   21.73   0
 -14  -4   1    1.14   19.18   0
 -13  -6  -3   11.66   23.91   0
 -12  -7  -6   -4.74   23.66   0
 -12  -5   0    3.74   19.61   0
 -11  -7  -6   64.09   24.80   0
 -11  -6  -2   60.72   24.95   0
 -11  -5   0   12.37   17.14   0
 -11  -4   2   89.31   18.19   0
 -10  -7  -6   17.63   22.49   0
 -10  -6  -2  142.61   27.08   0
 -10  -4   2   78.11   16.45   0
  -9  -7  -6   26.64   22.30   0
  -9  -6  -2  162.06   26.01   0
  -9  -5   0   44.15   14.42   0
  -9  -4   2  364.70   23.16   0
  -8  -7  -7  -10.61   21.25   0
  -8  -7  -6  -10.34   23.24   0
  -7  -7 -14  -12.86   29.76   0
  -7  -7 -13   44.99   28.26   0
  -7  -7  -8    6.41   22.03   0
  -7  -6  -3    3.25   18.12   0
  -6  -7 -11   26.85   27.65   0
  -6  -7 -10  -11.19   24.68   0
  -6  -6  -4   23.39   16.92   0
  -5  -6 -16   43.52   26.72   0
  -5  -4   0 3013.19   53.20   0
  -4  -6 -14    1.27   26.02   0
  -4  -6 -13    8.53   23.10   0
  -4  -6  -8  298.43   30.45   0
  -4  -5 -18    6.83   29.10   0
  -4  -4  -1   11.00    9.46   0
  -3  -5 -16  -19.65   21.45   0
  -3  -4 -19    4.79   23.87   0
  -2  -5 -13   46.57   23.39   0
  -2  -5 -12    3.91   18.86   0
  -2  -5 -11   89.38   21.79   0
  -2  -5 -10   -8.17   17.60   0
  -2  -5  -9  268.06   26.62   0
  -2  -4 -17   13.66   22.02   0
  -2  -4  -4  818.54   30.88   0
  -1  -4 -14  318.90   33.12   0
  -1  -4  -7   52.27   14.29   0
  -1  -3 -18   -3.17   24.25   0
  -1  -2 -20   36.88   26.99   0
   0  -3 -15  207.59   29.01   0
   0  -2 -18   60.26   26.78   0
   0  -1 -20  -10.63   22.11   0
   1  -2 -15  -13.14   16.89   0
   2   0 -17   -7.64   16.54   0
   3   1 -15  157.80   15.90   0
 -14  -6  -3   -8.73   22.77   0
 -13  -7  -6    7.48   26.12   0
 -13  -5   0    6.01   20.09   0
 -12  -7  -5  -10.25   21.86   0
 -12  -6  -2   -3.67   21.23   0
 -12  -4   2   43.79   16.88   0
 -11  -7  -5   60.23   23.28   0
 -10  -7  -5   42.56   22.75   0
  -9  -7  -5   43.51   22.23   0
  -8  -6  -2   31.47   20.07   0
  -8  -5   0   60.03   14.43   0
  -7  -7  -7   10.26   20.12   0
  -7  -7  -6  131.17   27.65   0
  -6  -7 -14   -3.77   27.08   0
  -6  -7 -13   49.25   28.51   0
  -6  -7 -12   17.51   26.07   0
  -6  -7  -9    0.42   22.10   0
  -6  -7  -8   20.39   20.56   0
  -6  -5  -1  158.73   17.90   0
  -6  -4   1   -6.54    9.67   0
  -5  -6  -5   87.45   20.28   0
  -5  -5  -2   65.31   14.77   0
  -4  -6 -15   15.99   24.10   0
  -4  -6  -7   38.00   19.16   0
  -4  -5  -3  680.29   31.54   0
  -3  -5 -17   21.29   28.01   0
  -3  -5  -5 1691.87   50.09   0
  -3  -4  -2 2051.90   44.62   0
  -2  -5 -14   -1.55   19.59   0
  -2  -5  -8    4.24   15.59   0
  -2  -4 -18   22.21   25.66   0
  -1  -4 -15   28.95   23.54   0
   0  -3 -16  -15.42   23.30   0
   0  -3  -6   -7.70    8.55   0
 -13  -7  -5    0.70   24.00   0
 -13  -6  -2   -9.02   21.53   0
 -11  -7  -4   -8.46   22.00   0
 -10  -8 -10   39.69   27.95   0
 -10  -8  -9   -6.52   26.15   0
 -10  -7  -4   43.19   21.34   0
  -9  -8 -11   54.10   31.12   0
  -9  -8 -10   65.63   30.52   0
  -9  -7  -4   81.20   24.63   0
  -8  -7  -5    8.08   18.55   0
  -8  -4   2  206.64   17.48   0
  -7  -5   0   46.11   15.23   0
  -7  -3   3  117.61   11.30   0
  -6  -7 -15   28.23   27.83   0
  -6  -7  -7  101.63   24.91   0
  -6  -6  -3   39.17   18.37   0
  -5  -7 -13   40.79   29.40   0
  -5  -7 -12   24.98   25.41   0
  -5  -7 -11   55.23   26.47   0
  -5  -7 -10   46.48   24.78   0
  -5  -7  -9  219.24   32.60   0
  -5  -6  -4  546.29   35.98   0
  -4  -6 -16   31.05   25.53   0
  -4  -6  -6   24.63   17.56   0
  -3  -6 -13   38.91   27.15   0
  -3  -6 -12   87.09   25.77   0
  -3  -6 -11   18.82   19.69   0
  -3  -6 -10  207.59   28.70   0
  -3  -6  -9   74.77   22.60   0
  -3  -5 -18   27.30   28.26   0
  -2  -5 -15   16.28   21.36   0
  -2  -5  -7  172.17   21.49   0
  -1  -4 -16   67.14   26.10   0
  -1  -4  -6  816.93   32.45   0
  -1  -3 -19    5.38   25.21   0
  -1  -3  -3  998.87   27.99   0
   0  -2 -19    6.61   24.83   0
   1  -2 -16   38.58   21.82   0
   1  -2  -6  342.59   17.21   0
   3   0 -11   -7.89    8.35   0
   3   1 -16   -7.42   11.30   0
 -14  -6  -2   13.64   23.05   0
 -14  -5   0  -13.66   20.00   0
 -13  -7  -4   -0.05   22.69   0
 -13  -4   2   51.07   17.98   0
 -12  -7  -4    2.21   19.70   0
 -12  -6  -1   22.24   21.87   0
 -11  -8  -8   11.64   24.50   0
 -11  -6  -1   43.63   20.13   0
 -11  -5   1   44.82   19.22   0
 -10  -8  -8   23.27   24.74   0
 -10  -6  -1    5.42   17.84   0
 -10  -5   1   26.40   16.22   0
  -9  -8  -9   46.04   27.01   0
  -9  -8  -8   27.30   25.71   0
  -9  -6  -1   33.60   20.55   0
  -9  -5   1   95.87   18.13   0
  -8  -8 -12   15.69   27.30   0
  -8  -8 -11   -8.31   24.78   0
  -8  -8 -10   62.98   29.20   0
  -8  -8  -9  -12.40   24.06   0
  -8  -7  -4   -0.67   16.64   0
  -7  -7  -5  120.88   23.35   0
  -7  -6  -2  223.37   24.70   0
  -6  -7  -6   18.62   19.87   0
  -5  -7 -15  159.66   37.37   0
  -5  -7 -14   26.74   26.07   0
  -5  -7  -8   84.45   23.43   0
  -5  -3   2   89.94    9.76   0
  -4  -6 -17   32.22   27.03   0
  -4  -6  -5   76.50   23.03   0
  -3  -6 -15   28.10   27.75   0
  -3  -6 -14   98.96   27.62   0
  -3  -6  -8  306.73   28.60   0
  -3  -5  -4   75.85   15.88   0
  -2  -5 -16    1.91   20.30   0
  -2  -5  -6    4.13   13.69   0
  -2  -4 -19    8.82   23.48   0
  -2  -4  -3   -7.50   11.57   0
  -1  -4 -17  -16.20   24.67   0
   0  -4 -12  150.41   25.17   0
   0  -4 -11  -10.84   18.15   0
   0  -4 -10  211.24   23.81   0
   0  -3 -17  266.75   33.36   0
   1  -3 -11  172.82   20.44   0
   1  -2 -17   -3.07   22.18   0
   3   0 -13    1.21   11.08   0
   3   0 -12   -3.68    9.41   0
 -13  -6  -1    9.55   20.70   0
 -12  -7  -3   35.39   24.15   0
 -12  -5   1    2.56   17.34   0
 -11  -8  -7   31.53   25.96   0
 -11  -8  -6    4.92   26.35   0
 -11  -7  -3   35.04   21.28   0
 -11  -3   4    6.65   10.78   0
 -10  -8  -7   13.64   23.30   0
 -10  -8  -6   47.09   26.92   0
 -10  -7  -3    7.82   20.56   0
 -10  -3   4   -1.95    9.93   0
  -9  -8  -7   19.32   24.87   0
  -9  -7  -3  222.13   29.80   0
  -8  -8  -8   54.08   26.40   0
  -8  -8  -7    7.14   26.46   0
  -8  -6  -1   -3.00   15.19   0
  -7  -8 -13    3.30   26.61   0
  -7  -8 -12    8.75   26.34   0
  -7  -8 -11   -4.84   26.09   0
  -7  -8 -10   72.91   29.57   0
  -7  -8  -9   -4.35   23.97   0
  -7  -7  -4   60.66   23.65   0
  -7  -4   2  733.70   27.00   0
  -6  -7  -5  158.94   27.69   0
  -5  -7 -16   29.31   31.53   0
  -5  -7  -7   15.00   18.71   0
  -5  -5  -1  313.85   21.86   0
  -4  -7 -13   -6.61   26.20   0
  -4  -7 -12  -11.92   21.86   0
  -4  -7 -11   30.33   23.78   0
  -4  -7 -10   -5.01   19.62   0
  -4  -5  -2    6.95   11.17   0
  -3  -6 -16   37.52   28.84   0
  -3  -6  -7  160.74   23.44   0
  -2  -5 -17   45.70   24.70   0
  -2  -3  -1  506.68   19.26   0
  -1  -5 -13  158.43   28.45   0
  -1  -5 -12   34.77   20.64   0
  -1  -5 -11  277.88   28.82   0
  -1  -5 -10   47.25   19.82   0
  -1  -5  -9  493.35   33.51   0
  -1  -4 -18   91.06   29.73   0
  -1  -4  -5   56.69   13.01   0
   0  -4 -14   81.08   24.14   0
   0  -4 -13    1.01   17.23   0
   0  -4  -9   17.42   13.35   0
   0  -3 -18  -10.98   22.65   0
   0  -2 -20   65.79   26.70   0
   1  -3 -13  112.18   21.75   0
   1  -3 -12   21.49   14.76   0
   1  -3 -10   40.14   12.67   0
 -14  -6  -1   -3.20   20.59   0
 -13  -7  -3   39.16   25.40   0
 -13  -5   1   13.10   19.51   0
 -12  -8  -6    3.30   24.24   0
  -9  -8  -6   38.07   24.13   0
  -9  -3   4   21.27    9.98   0
  -8  -8  -6   42.51   27.37   0
  -8  -7  -3  143.96   25.20   0
  -8  -5   1   19.32   11.29   0
  -7  -8  -8  122.46   29.12   0
  -6  -8 -14   59.97   33.73   0
  -6  -8 -13  -24.68   23.76   0
  -6  -8 -12  107.05   31.83   0
  -6  -8 -11    2.77   26.03   0
  -6  -8 -10   -3.11   24.81   0
  -6  -6  -2  656.13   34.81   0
  -6  -5   0   -2.30   10.26   0
  -5  -7  -6   12.89   19.33   0
  -5  -6  -3  145.38   20.33   0
  -4  -7 -15   41.97   28.60   0
  -4  -7 -14  -22.85   22.60   0
  -4  -7  -9  157.15   26.79   0
  -4  -7  -8   22.77   22.80   0
  -4  -6  -4  522.02   33.31   0
  -4  -4   0  220.07   15.74   0
  -3  -6 -17    2.73   27.66   0
  -3  -6  -6  533.28   33.47   0
  -3  -5  -3  329.71   24.14   0
  -2  -6 -13  -17.93   22.97   0
  -2  -6 -12  152.19   26.14   0
  -2  -6 -11    0.52   17.87   0
  -2  -6 -10  425.66   34.36   0
  -2  -5 -18   -6.94   25.03   0
  -2  -5  -5 1227.86   41.76   0
  -1  -5 -15   13.76   25.54   0
  -1  -5 -14   -1.19   21.72   0
  -1  -5  -8   84.39   20.74   0
   0  -4 -15  -19.28   22.27   0
   0  -4  -8  411.05   25.48   0
   1  -3 -14    2.70   16.64   0
   1  -3  -9  337.21   21.74   0
   1  -2 -18   16.44   21.12   0
   3   0 -14    7.12   10.97   0
 -12  -8  -5    4.17   21.69   0
 -12  -7  -2   -8.80   23.40   0
 -12  -6   0   50.21   23.83   0
 -12  -4   3   -2.11   13.15   0
 -11  -8  -5    7.73   21.98   0
 -11  -7  -2    4.11   20.55   0
 -11  -6   0   48.34   19.62   0
 -11  -4   3   12.45   12.33   0
 -10  -8  -5    0.24   20.30   0
 -10  -7  -2   12.12   20.60   0
 -10  -6   0   -3.50   16.74   0
 -10  -4   3   12.99   11.80   0
  -9  -8  -5   83.99   25.25   0
  -9  -7  -2  166.73   27.38   0
  -9  -6   0   60.44   20.06   0
  -7  -8  -7  108.36   27.54   0
  -7  -7  -3  388.91   33.59   0
  -7  -6  -1   82.85   18.13   0
  -6  -8  -9   16.30   24.49   0
  -6  -8  -8   26.91   23.82   0
  -6  -7  -4   26.88   18.16   0
  -5  -7  -5  300.03   31.42   0
  -5  -4   1   37.62    9.33   0
  -4  -7 -16   11.10   25.59   0
  -4  -7  -7   34.74   20.04   0
  -3  -6 -18   34.74   29.97   0
  -3  -4  -1  163.84   14.65   0
  -2  -6 -15  -10.61   24.98   0
  -2  -6 -14  111.77   26.98   0
  -2  -6  -9    2.22   17.43   0
  -1  -5 -16   33.61   26.66   0
  -1  -4 -19   15.93   26.76   0
   0  -4 -16    2.86   23.82   0
   0  -3 -19   -7.05   25.41   0
   1  -3 -15   73.68   21.40   0
   1  -3  -8   72.46   12.62   0
   3   0 -15   -3.22   12.15   0
 -13  -7  -2   44.40   24.24   0
 -13  -6   0   13.38   20.80   0
 -12  -8  -4    8.51   23.58   0
 -11  -8  -4   16.73   23.95   0
 -11  -5   2   48.55   17.33   0
 -10  -9  -8    3.77   26.59   0
 -10  -8  -4   -6.68   20.11   0
 -10  -5   2   21.21   15.85   0
  -9  -9 -10   13.51   26.67   0
  -9  -9  -9   -9.06   24.33   0
  -9  -8  -4   66.15   25.99   0
  -9  -4   3  240.34   18.15   0
  -8  -9 -11    6.59   26.94   0
  -8  -9 -10   34.45   29.45   0
  -8  -8  -5  -10.33   20.09   0
  -8  -7  -2   29.83   21.16   0
  -8  -6   0  368.63   28.19   0
  -7  -8  -6   57.08   24.03   0
  -7  -5   1  273.01   19.82   0
  -6  -8  -7   26.27   21.36   0
  -5  -8 -15   -4.62   30.43   0
  -5  -8 -14   -6.30   25.28   0
  -5  -8 -13   16.52   25.77   0
  -5  -8 -12   13.93   26.42   0
  -5  -8 -11   50.70   27.01   0
  -5  -8 -10  193.46   32.55   0
  -5  -8  -9   46.00   25.34   0
  -5  -6  -2  501.28   31.11   0
  -4  -7 -17   30.43   27.73   0
  -3  -7 -14   -2.03   23.31   0
  -3  -7 -13   77.20   27.35   0
  -3  -7 -12   77.72   26.30   0
  -3  -7 -11  155.43   27.47   0
  -3  -7 -10   56.35   23.54   0
  -3  -7  -9  296.56   33.62   0
  -3  -6  -5  160.04   22.77   0
  -2  -6 -16    1.31   22.53   0
  -2  -6  -8  389.82   32.19   0
  -2  -5 -19   -2.72   22.42   0
  -1  -5 -17   22.78   26.17   0
  -1  -5  -7 1910.14   53.68   0
  -1  -4  -4  257.77   18.51   0
   0  -4 -17    8.87   25.00   0
   0  -4  -7   -5.97   10.78   0
   1  -3 -16  -11.81   21.00   0
   1  -2 -19   11.21   20.82   0
 -14  -6   0  -26.76   20.23   0
 -13  -8  -4  -10.02   22.39   0
 -12  -5   2   18.09   16.59   0
 -11  -9  -7   59.57   28.71   0
 -11  -7  -1   77.55   24.73   0
 -10  -9  -7   90.90   28.93   0
 -10  -7  -1   54.54   23.49   0
  -9  -9  -7   17.47   25.87   0
  -9  -5   2   39.47   13.99   0
  -8  -9  -9   56.39   28.06   0
  -8  -9  -8   35.96   28.43   0
  -8  -8  -4   51.99   23.87   0
  -8  -4   3    2.62   10.11   0
  -8  -3   4    0.90    8.20   0
  -7  -9 -12   17.63   27.53   0
  -7  -9 -11   14.93   27.24   0
  -7  -9 -10   18.07   31.28   0
  -7  -8  -5   31.14   20.28   0
  -6  -8  -6  228.97   29.78   0
  -6  -7  -3   34.90   18.79   0
  -6  -6  -1   22.05   13.78   0
  -6  -4   2  179.20   14.69   0
  -5  -8  -8  128.75   27.84   0
  -5  -5   0  154.48   17.49   0
  -4  -7  -6   -2.88   17.53   0
  -4  -6  -3  -22.50   12.34   0
  -4  -5  -1   94.01   14.34   0
  -3  -7 -16    4.16   26.58   0
  -3  -7 -15  154.26   31.27   0
  -3  -7  -8   39.72   20.62   0
  -2  -6 -17   -5.43   22.56   0
  -2  -6  -7   22.54   16.75   0
  -2  -5  -4    1.32   12.00   0
  -2  -4  -2  271.87   17.89   0
  -1  -5 -18  -10.02   26.67   0
  -1  -3  -2  330.35   16.53   0
   0  -5 -12   -8.39   19.89   0
   0  -3 -20   -0.36   26.72   0
   0  -3  -4    6.92    8.12   0
   1  -3 -17   24.42   24.92   0
   1  -3  -7  610.97   25.24   0
   2  -1 -18    8.09   17.80   0
   3   0 -16   -8.97   12.56   0
 -13  -7  -1    8.69   20.65   0
 -13  -5   2   22.44   17.22   0
 -12  -8  -3    7.62   23.63   0
 -12  -7  -1    1.26   17.76   0
 -11  -9  -6   38.39   25.47   0
 -11  -8  -3   58.76   22.94   0
 -11  -6   1   46.21   19.79   0
 -10  -9  -6   -6.02   21.93   0
 -10  -8  -3   35.36   21.64   0
 -10  -6   1   16.48   16.75   0
  -9  -9  -6   43.50   28.02   0
  -9  -8  -3   -5.80   21.30   0
  -9  -7  -1  102.92   21.27   0
  -8  -9  -7  155.53   31.59   0
  -7  -9  -9  -17.70   24.29   0
  -7  -9  -8   58.56   29.67   0
  -7  -7  -2   22.20   17.83   0
  -7  -6   0  221.11   22.70   0
  -6  -9 -13   28.42   32.64   0
  -6  -9 -12    8.64   26.17   0
  -6  -9 -11   51.85   32.00   0
  -5  -8  -7   39.71   22.44   0
  -4  -8 -15  -11.50   26.88   0
  -4  -8 -14   97.68   29.94   0
  -4  -8 -13    2.90   25.32   0
  -4  -8 -12   90.66   29.23   0
  -4  -8 -11   11.73   24.70   0
  -4  -8 -10  109.87   28.16   0
  -4  -7  -5   23.62   17.99   0
  -3  -7 -17   67.33   32.16   0
  -3  -7  -7   45.09   22.92   0
  -3  -6  -4  695.16   34.66   0
  -3  -5  -2  239.83   19.42   0
  -2  -6 -18  -13.63   25.56   0
  -2  -6  -6  182.65   22.59   0
  -1  -6 -14   52.50   25.89   0
  -1  -6 -13   18.18   20.27   0
  -1  -6 -12  134.79   25.02   0
  -1  -6 -11   30.34   19.71   0
  -1  -6 -10  286.95   31.55   0
  -1  -5  -6   84.86   16.79   0
   0  -5 -14  -30.48   21.01   0
   0  -5 -13   39.19   19.92   0
   0  -5 -11   58.54   19.76   0
   0  -5 -10  -30.91   14.84   0
   0  -4 -18    7.69   20.75   0
   0  -4  -6  550.07   26.42   0
   1  -4 -13   14.43   19.98   0
   1  -4 -12  797.51   39.84   0
   1  -4 -11    2.62   15.66   0
 -13  -8  -3   14.85   22.37   0
 -13  -6   1   12.79   20.09   0
 -12  -9  -5  -20.64   25.76   0
 -12  -6   1    9.03   18.35   0
 -11  -9  -5    9.10   25.77   0
 -10  -9  -5   93.07   28.70   0
  -9  -6   1   26.91   16.75   0
  -8  -9  -6   11.72   27.21   0
  -8  -8  -3   51.28   22.40   0
  -8  -7  -1   45.17   17.93   0
  -8  -5   2    0.20   11.72   0
  -7  -9  -7   22.12   24.74   0
  -7  -8  -4  100.60   22.63   0
  -6  -9 -10   14.47   26.60   0
  -6  -9  -9   49.93   27.48   0
  -6  -8  -5   -7.45   17.70   0
  -6  -5   1  171.65   16.11   0
  -5  -8  -6   55.70   21.35   0
  -4  -8 -16    1.98   27.98   0
  -4  -8  -9   -9.00   19.79   0
  -4  -8  -8  117.01   25.28   0
  -2  -7 -15  -18.67   24.57   0
  -2  -7 -14    1.82   23.09   0
  -2  -7 -13   93.05   26.76   0
  -2  -7 -12   26.00   22.39   0
  -2  -7 -11   43.15   21.19   0
  -2  -7 -10   16.19   18.89   0
  -1  -6 -16  126.90   29.82   0
  -1  -6 -15    2.87   22.36   0
  -1  -6  -9   56.26   20.60   0
  -1  -5 -19   58.51   29.96   0
   0  -5 -16   15.30   25.72   0
   0  -5 -15   93.74   25.48   0
   0  -5  -9  105.37   18.94   0
   0  -4 -19    8.64   25.75   0
   1  -4 -15   36.84   22.32   0
   1  -4 -14  361.56   31.74   0
   1  -4 -10  251.69   22.08   0
   1  -3 -18    7.33   22.16   0
   3  -1 -13   40.65   13.14   0
   3  -1 -12    9.73   11.57   0
 -12  -8  -2   22.54   25.82   0
 -11  -8  -2   11.68   23.56   0
 -11  -7   0  145.11   26.68   0
 -10  -8  -2   -1.79   23.83   0
 -10  -7   0   17.39   20.72   0
  -9  -9  -5   17.67   22.70   0
  -8  -6   1    8.41   15.18   0
  -7  -9  -6   54.68   27.32   0
  -6  -9  -8    9.95   24.58   0
  -6  -8  -4   20.46   22.20   0
  -6  -7  -2   13.80   17.71   0
  -5  -9 -14   15.15   27.18   0
  -5  -9 -13    1.66   25.79   0
  -5  -9 -12   15.65   26.15   0
  -5  -9 -11    7.72   26.04   0
  -5  -9 -10   22.72   29.71   0
  -5  -7  -3  809.40   40.08   0
  -5  -6  -1   80.89   15.88   0
  -4  -8  -7    4.97   22.65   0
  -4  -7  -4   15.26   16.80   0
  -4  -6  -2  227.20   21.58   0
  -3  -8 -14   10.93   26.15   0
  -3  -8 -13    1.06   24.24   0
  -3  -8 -12   60.15   26.72   0
  -3  -8 -11   35.25   24.69   0
  -3  -7  -6  131.53   23.15   0
  -2  -7 -16  -12.04   25.97   0
  -2  -7  -9   13.58   19.57   0
  -2  -6  -5    6.61   17.66   0
  -2  -5  -3   55.60   13.68   0
  -1  -6 -17    8.20   24.96   0
  -1  -6  -8  365.87   29.52   0
  -1  -5  -5 2143.49   52.84   0
  -1  -4  -3  110.26   13.69   0
   0  -5 -17   15.10   25.56   0
   0  -5  -8    2.88   13.37   0
   1  -4 -16   52.70   26.44   0
   1  -4  -9   55.19   14.20   0
   1  -3 -19   34.41   23.13   0
   1  -3  -6   93.48   11.98   0
   2  -3 -13   12.82   15.25   0
   2  -3 -12   14.20   14.58   0
   3  -1 -14   -1.00   12.15   0
   3  -1 -11   34.92   10.19   0
 -13  -8  -2  -17.31   21.98   0
 -13  -7   0   -2.98   19.29   0
 -12  -9  -4    4.68   21.10   0
 -12  -7   0   15.50   18.01   0
 -11  -9  -4    3.96   21.27   0
 -10 -10  -7   11.79   28.09   0
 -10  -9  -4   19.60   21.14   0
  -9 -10  -8   -2.91   24.20   0
  -9  -9  -4   48.65   25.53   0
  -9  -8  -2   30.27   21.13   0
  -9  -7   0    1.18   18.83   0
  -8 -10  -9   27.89   26.72   0
  -8  -9  -5  186.42   30.84   0
  -7 -10 -11    5.37   27.44   0
  -7 -10 -10   21.65   31.00   0
  -7  -8  -3  119.26   23.71   0
  -7  -7  -1  247.14   25.79   0
  -7  -5   2  177.10   17.51   0
  -7  -4   3   23.96    9.41   0
  -6  -9  -7  474.43   41.72   0
  -6  -6   0   -6.19   11.35   0
  -5  -9  -9   20.25   25.43   0
  -5  -8  -5  166.81   26.00   0
  -4  -4   1    2.91    7.28   0
  -3  -8 -16  -15.12   26.88   0
  -3  -8 -15   32.18   25.95   0
  -3  -8 -10  193.90   31.10   0
  -3  -8  -9   59.55   22.79   0
  -3  -6  -3   89.73   17.12   0
  -3  -4   0 4407.61   58.94   0
  -2  -7 -17   -4.18   23.94   0
  -2  -7  -8  -12.92   17.31   0
  -1  -6 -18   45.10   27.28   0
  -1  -6  -7   68.67   21.02   0
   0  -4  -5   -9.30    9.28   0
   1  -4 -17    4.44   24.03   0
   1  -4  -8  149.43   18.72   0
   2  -3 -15  449.04   31.75   0
   2  -3 -14   -1.27   15.46   0
   2  -3 -11  249.71   21.63   0
   2  -3 -10   -2.95   11.61   0
   3  -1 -15  119.63   17.05   0
   3  -1 -10   33.26    9.41   0
 -12  -5   3   38.67   15.11   0
 -11  -8  -1   12.95   21.99   0
 -11  -5   3   23.23   13.60   0
 -11  -4   4   28.17   11.84   0
 -10 -10  -6   26.45   28.71   0
 -10  -5   3    9.66   13.29   0
 -10  -4   4  146.49   15.20   0
  -9 -10  -7   49.21   26.38   0
  -8 -10  -8   16.63   25.35   0
  -8  -9  -4    8.10   24.08   0
  -8  -8  -2  197.88   26.16   0
  -8  -7   0   63.43   20.88   0
  -7 -10  -9   43.89   27.80   0
  -7  -9  -5   17.88   22.41   0
  -6 -10 -12    5.98   30.18   0
  -6 -10 -11  -10.51   28.55   0
  -6  -9  -6    1.74   22.53   0
  -5  -9  -8   39.11   25.33   0
  -5  -7  -2  349.94   30.71   0
  -5  -4   2 1231.48   30.95   0
  -4  -9 -15    3.64   29.44   0
  -4  -9 -14    3.93   26.50   0
  -4  -9 -13   81.58   30.19   0
  -4  -9 -12    7.22   26.10   0
  -4  -9 -11   77.10   28.92   0
  -4  -9 -10   11.48   27.28   0
  -4  -8  -6   31.31   20.55   0
  -4  -5   0   97.86   13.60   0
  -3  -8  -8  320.09   32.90   0
  -3  -7  -5  377.58   30.44   0
  -3  -5  -1  622.79   27.99   0
  -2  -7 -18   -3.70   24.26   0
  -2  -7  -7  181.89   26.14   0
  -2  -4  -1   11.74    9.06   0
  -1  -7 -14   -1.22   24.90   0
  -1  -7 -13  104.44   28.77   0
  -1  -7 -12   36.97   23.92   0
   0  -6 -14   44.97   26.67   0
   0  -6 -13   -9.05   22.30   0
   0  -6 -12  207.88   30.36   0
   0  -5 -18  -17.78   20.85   0
   0  -5  -7  836.73   35.84   0
   0  -3  -3  913.84   25.99   0
   3  -1 -16    4.62   13.61   0
 -13  -8  -1    7.78   21.07   0
 -12  -9  -3   28.21   22.26   0
 -12  -8  -1    2.52   18.63   0
 -12  -6   2    9.68   17.73   0
 -11  -9  -3   -6.44   19.01   0
 -11  -6   2   65.07   18.77   0
 -10  -9  -3   10.53   20.37   0
 -10  -8  -1    2.12   19.86   0
 -10  -6   2  119.36   19.99   0
  -9 -10  -6   -2.75   22.72   0
  -9  -9  -3    5.76   23.02   0
  -9  -8  -1   33.79   23.66   0
  -9  -5   3   69.84   15.16   0
  -8 -10  -7   -3.62   23.43   0
  -7 -10  -8    9.95   25.50   0
  -7  -8  -2  137.16   23.67   0
  -7  -6   1  104.43   15.91   0
  -6 -10 -10   36.03   28.62   0
  -6 -10  -9   -4.19   28.20   0
  -6  -9  -5  335.99   36.38   0
  -6  -8  -3   33.66   19.20   0
  -6  -7  -1  287.27   25.37   0
  -5  -9  -7   65.20   25.90   0
  -5  -8  -4  351.08   31.90   0
  -5  -5   1  392.33   21.42   0
  -4  -9  -9  211.44   33.37   0
  -4  -8  -5   20.93   22.80   0
  -4  -7  -3  618.90   35.97   0
  -3  -8  -7  153.16   29.22   0
  -2  -8 -15    7.98   28.56   0
  -2  -8 -14  152.85   33.55   0
  -2  -8 -13   22.59   24.56   0
  -2  -8 -12  284.10   35.66   0
  -2  -8 -11   33.88   27.06   0
  -2  -6  -4  252.29   22.91   0
  -1  -7 -16    2.04   25.73   0
  -1  -7 -15  198.22   30.99   0
  -1  -7 -11  168.27   26.27   0
  -1  -7 -10   58.67   21.86   0
  -1  -6  -6  489.27   30.65   0
  -1  -5  -4  237.38   20.12   0
   0  -6 -16   71.87   28.53   0
   0  -6 -15   -6.41   22.36   0
   0  -6 -11   -2.32   17.87   0
   0  -6 -10  528.26   35.56   0
   0  -5 -19   40.51   27.32   0
   1  -5 -14   11.14   22.06   0
   1  -5 -13  207.43   28.84   0
   1  -5 -12   38.63   21.47   0
   1  -5 -11  306.85   29.23   0
   1  -4 -18   70.24   25.57   0
   2  -3  -9  806.33   30.69   0
 -13  -6   2   41.72   18.88   0
 -12  -7   1   41.19   20.58   0
 -11 -10  -5   22.40   24.65   0
 -11  -7   1   68.30   23.15   0
 -10 -10  -5  -13.27   20.86   0
 -10  -7   1   74.01   20.33   0
  -9 -10  -5   40.96   25.92   0
  -9  -6   2  114.13   18.13   0
  -9  -4   4   80.85   12.62   0
  -8 -10  -6   49.69   25.49   0
  -8  -9  -3   80.22   26.36   0
  -8  -8  -1    0.16   20.40   0
  -7 -10  -7   12.21   25.12   0
  -7  -9  -4   37.74   22.21   0
  -7  -7   0  428.89   31.01   0
  -6 -10  -8   19.89   26.03   0
  -5 -10 -13   13.29   28.46   0
  -5 -10 -12   44.95   28.89   0
  -5 -10 -11   54.50   29.81   0
  -5  -9  -6   62.66   24.62   0
  -5  -6   0  211.72   21.23   0
  -4  -9  -8   21.54   24.09   0
  -4  -6  -1   28.62   13.29   0
  -3  -9 -14   12.72   27.78   0
  -3  -9 -13   30.40   29.45   0
  -3  -9 -12   29.59   30.51   0
  -3  -7  -4  120.74   21.13   0
  -3  -6  -2  683.04   33.41   0
  -2  -8 -16   13.47   25.51   0
  -2  -8 -10   -9.43   18.91   0
  -2  -7  -6   -0.74   16.40   0
  -2  -5  -2   33.93   11.98   0
  -1  -7 -17  106.03   31.24   0
  -1  -7  -9  393.26   34.22   0
   0  -6 -17  -16.43   25.20   0
   0  -6  -9    2.47   17.59   0
   0  -5  -6    5.32   12.40   0
   0  -4  -4  181.41   15.87   0
   1  -5 -16  -19.98   22.56   0
   1  -5 -15   24.10   21.25   0
   1  -5 -10   45.33   18.76   0
   1  -4 -19  -12.14   24.46   0
   1  -3  -5  884.79   27.18   0
 -13  -7   1   27.34   20.38   0
 -12  -9  -2   31.61   25.41   0
 -11 -10  -4  -23.74   23.66   0
 -11  -9  -2   19.92   21.08   0
 -11  -8   0   30.58   23.52   0
 -10 -10  -4   32.39   26.84   0
 -10  -9  -2   49.19   22.64   0
  -9  -7   1   97.19   21.19   0
  -8 -10  -5    8.62   23.33   0
  -8  -6   2   14.17   14.01   0
  -8  -5   3  117.20   16.09   0
  -7 -10  -6  -10.39   22.74   0
  -6 -10  -7  -29.86   22.61   0
  -6  -9  -4   16.85   22.78   0
  -6  -8  -2  137.76   23.65   0
  -6  -6   1   19.83   13.57   0
  -6  -5   2  100.13   13.99   0
  -6  -4   3   -4.67    8.19   0
  -5 -10 -10   34.69   28.19   0
  -5 -10  -9   28.49   26.66   0
  -5  -8  -3   57.81   19.99   0
  -4  -9  -7  537.37   41.38   0
  -4  -8  -4  137.42   26.31   0
  -3  -9 -15  -26.43   23.62   0
  -3  -9 -11   15.79   25.10   0
  -3  -9 -10   58.83   26.46   0
  -3  -8  -6  164.00   26.22   0
  -2  -8 -17   -7.52   24.39   0
  -2  -8  -9    8.30   19.23   0
  -1  -7 -18    2.12   26.21   0
  -1  -7  -8   84.29   21.72   0
  -1  -4  -2 2792.31   48.95   0
   0  -6 -18   33.15   27.84   0
   0  -6  -8  450.30   32.71   0
   1  -5 -17   43.61   25.14   0
   1  -5  -9  403.79   29.18   0
   2  -4 -14   18.15   18.52   0
   2  -4 -13   12.65   17.26   0
   2  -4 -12   46.02   18.19   0
   2  -3  -8    7.67   10.72   0
   3  -2 -14   11.82   14.64   0
   3  -2 -13   22.84   13.19   0
   3  -2 -12   97.39   15.02   0
 -13  -8   0   -5.54   20.77   0
 -12  -8   0   19.43   21.64   0
 -10  -8   0  205.25   26.66   0
  -9 -11  -7  -18.16   23.90   0
  -9 -10  -4   11.01   22.47   0
  -9  -9  -2   58.35   23.24   0
  -9  -8   0   -7.11   19.41   0
  -8 -11  -8    2.91   25.77   0
  -8  -7   1   82.68   20.00   0
  -8  -4   4   50.74   11.44   0
  -7 -11  -9   15.56   26.87   0
  -7 -10  -5   73.66   28.15   0
  -7  -9  -3   18.36   18.72   0
  -7  -8  -1   59.17   19.92   0
  -6 -10  -6  124.36   32.80   0
  -5 -10  -8   36.58   26.56   0
  -5  -9  -5   29.49   20.83   0
  -5  -7  -1  526.17   31.16   0
  -4 -10 -14   35.56   28.74   0
  -4 -10 -13    2.51   25.96   0
  -4 -10 -12   49.45   28.28   0
  -4 -10 -11   12.08   26.63   0
  -4  -9  -6  -14.51   22.93   0
  -4  -7  -2   -3.76   14.25   0
  -3  -9  -9   37.40   24.81   0
  -2  -8  -8   37.25   20.38   0
  -2  -7  -5  368.50   30.35   0
  -2  -6  -3   55.77   15.40   0
  -1  -8 -14    9.80   26.93   0
  -1  -8 -13   50.01   27.96   0
  -1  -7  -7   63.37   24.37   0
  -1  -6  -5  120.30   19.11   0
   0  -7 -13    3.05   23.37   0
   1  -5 -18    2.62   24.60   0
   1  -4  -6  855.49   31.87   0
   2  -4 -16   38.45   23.96   0
   2  -4 -15  -27.83   18.31   0
   2  -4 -11  -12.15   14.73   0
   3  -2 -15    5.33   13.63   0
   3  -2 -11   20.33   10.31   0
 -12  -9  -1   -3.84   21.58   0
 -11 -10  -3    4.20   23.54   0
 -11  -9  -1    8.57   22.95   0
 -10 -10  -3    7.01   23.96   0
  -9 -11  -6   36.08   29.36   0
  -8 -11  -7   -7.13   24.58   0
  -8 -10  -4   51.93   24.61   0
  -8  -9  -2   26.78   20.04   0
  -7 -11  -8   32.99   27.25   0
  -6 -11 -10  -43.38   24.41   0
  -6  -9  -3   57.60   23.37   0
  -6  -7   0   21.47   15.61   0
  -5 -10  -7   61.45   26.81   0
  -5  -9  -4   65.92   24.76   0
  -4 -10 -10   94.60   30.37   0
  -4 -10  -9   12.46   29.56   0
  -3  -9  -8   40.99   22.63   0
  -3  -8  -5  109.11   23.22   0
  -2  -9 -15   12.29   27.63   0
  -2  -9 -14   -1.59   23.71   0
  -2  -9 -13   76.24   28.36   0
  -2  -9 -12   10.02   24.31   0
  -2  -9 -11  143.32   33.36   0
  -2  -8  -7   11.11   19.48   0
  -1  -8 -16   11.82   27.31   0
  -1  -8 -15   52.31   25.03   0
  -1  -8 -12   50.67   24.43   0
  -1  -8 -11   31.71   22.91   0
  -1  -8 -10  295.90   34.54   0
  -1  -5  -3  421.55   23.97   0
   0  -7 -16  -10.76   24.46   0
   0  -7 -15   83.20   25.63   0
   0  -7 -14    7.87   22.56   0
   0  -7 -12  -14.60   18.02   0
   0  -7 -11   54.65   21.59   0
   0  -6  -7   11.06   14.80   0
   0  -5  -5  158.67   17.82   0
   1  -6 -14   65.88   26.99   0
   1  -6 -13    8.07   22.02   0
   1  -6 -12  123.07   26.23   0
   1  -5  -8   70.11   15.98   0
   2  -4 -17  -20.75   21.84   0
   2  -4 -10  389.53   26.04   0
   3  -2 -16   25.04   14.62   0
   3  -2 -10  776.02   27.14   0
 -12  -6   3   31.05   16.84   0
 -11  -7   2  -13.19   16.26   0
 -11  -6   3    6.86   14.60   0
 -10 -11  -5   -1.98   26.94   0
 -10  -9  -1   21.29   21.05   0
  -9 -10  -3   65.18   24.31   0
  -9  -9  -1    4.25   25.53   0
  -8 -11  -6   29.92   24.94   0
  -8  -8   0  158.81   24.03   0
  -7 -11  -7   -3.30   24.43   0
  -7 -10  -4   26.82   23.00   0
  -7  -9  -2   74.14   21.83   0
  -7  -7   1  230.07   23.42   0
  -7  -6   2  264.20   21.78   0
  -7  -5   3   81.33   14.08   0
  -6 -11  -9   63.75   29.66   0
  -6 -11  -8   13.30   28.46   0
  -6 -10  -5    2.23   22.39   0
  -6  -8  -1    3.94   20.17   0
  -5 -11 -11    0.31   26.74   0
  -5 -10  -6  -32.76   23.45   0
  -5  -8  -2  135.99   21.93   0
  -4 -10  -8   79.59   28.24   0
  -4  -9  -5  626.23   41.66   0
  -4  -8  -3   20.37   16.22   0
  -4  -6   0  828.97   34.11   0
  -4  -5   1   90.53   14.07   0
  -3 -10 -14    9.20   26.18   0
  -3 -10 -13   31.45   27.31   0
  -3 -10 -12   75.02   32.38   0
  -3  -9  -7   65.88   25.20   0
  -3  -5   0   64.80   12.28   0
  -3  -4   1  191.63   14.62   0
  -2  -9 -16    7.21   26.42   0
  -2  -9 -10   10.47   23.24   0
  -2  -7  -4   -1.98   15.36   0
  -1  -8 -17    6.06   23.81   0
  -1  -8  -9   59.31   24.60   0
  -1  -7  -6   53.17   21.88   0
   0  -7 -17   -4.31   26.17   0
   0  -7 -10  -15.34   17.43   0
   1  -6 -16   60.67   26.81   0
   1  -6 -15   -8.43   21.65   0
   1  -6 -11   44.95   19.43   0
   1  -5 -19   38.45   26.84   0
   2  -4  -9   -3.07   12.64   0
   2  -3  -7  568.30   23.40   0
   3  -2 -17    1.14   16.18   0
 -12 -10  -2   29.44   25.90   0
 -12  -8   1   18.50   19.44   0
 -12  -7   2   24.75   17.89   0
 -11 -11  -4   -6.93   25.89   0
 -11 -10  -2   -0.30   23.34   0
 -11  -8   1   20.44   22.72   0
 -11  -5   4   20.48   11.96   0
 -10  -8   1    9.97   20.44   0
 -10  -7   2    7.17   16.84   0
 -10  -6   3  -10.17   13.21   0
  -9 -11  -5    2.82   22.58   0
  -8 -11  -5   49.33   28.74   0
  -8 -10  -3    8.54   20.98   0
  -8  -9  -1   33.31   24.49   0
  -7 -11  -6  -12.05   22.68   0
  -7  -8   0   29.72   20.66   0
  -6 -11  -7   44.98   30.50   0
  -5 -11 -10   37.17   28.87   0
  -5 -11  -9  -12.44   26.62   0
  -5  -6   1   63.43   15.26   0
  -5  -5   2   67.62   12.45   0
  -4 -10  -7    6.27   25.36   0
  -4  -7  -1  143.83   22.14   0
  -4  -4   2  631.56   22.12   0
  -3 -10 -11   63.33   29.00   0
  -3 -10 -10   66.10   29.08   0
  -3  -9  -6   61.61   25.68   0
  -3  -8  -4  251.43   27.55   0
  -3  -6  -1  199.54   19.51   0
  -2  -9  -9  105.46   27.43   0
  -2  -8  -6  330.93   31.89   0
  -2  -5  -1  715.02   28.36   0
  -2  -4   0  466.58   20.17   0
  -1  -6  -4 1029.73   39.65   0
   0  -7 -18   -4.15   27.52   0
   0  -7  -9  197.64   26.63   0
   0  -6  -6   16.34   14.67   0
   0  -4  -3   -2.04    8.91   0
   1  -6 -17   -6.93   23.55   0
   1  -6 -10  311.76   27.97   0
   1  -5  -7 2007.23   52.35   0
   1  -3  -4  212.60   14.26   0
   2  -5 -14   -1.69   20.02   0
   2  -5 -13   13.25   20.14   0
 -13  -8   1   12.87   20.54   0
 -12  -9   0   -4.75   19.85   0
 -11  -9   0   44.80   22.79   0
 -10 -11  -4   -6.06   21.91   0
 -10 -10  -2   28.18   21.39   0
 -10  -5   4    7.08   11.32   0
  -9 -11  -4   12.79   25.61   0
  -9 -10  -2   48.49   24.69   0
  -9  -8   1   34.33   20.11   0
  -9  -7   2  193.52   22.95   0
  -9  -6   3   70.44   16.34   0
  -7 -10  -3  -13.66   23.06   0
  -6 -10  -4   85.80   26.18   0
  -6  -9  -2    5.20   18.60   0
  -5 -11  -8   -4.47   25.66   0
  -5 -10  -5   15.59   22.55   0
  -5  -9  -3   47.52   19.99   0
  -5  -7   0  -16.39   11.92   0
  -4 -11 -12    7.77   27.03   0
  -4 -11 -11   45.46   28.80   0
  -4  -9  -4   32.69   20.77   0
  -3 -10  -9   26.04   25.96   0
  -3  -7  -2   22.40   15.44   0
  -2  -9  -8   32.05   23.33   0
  -1  -9 -15   15.36   28.48   0
  -1  -9 -14   10.33   26.30   0
  -1  -9 -13   10.10   26.06   0
  -1  -9 -12   25.17   28.26   0
  -1  -8  -8  408.87   35.12   0
   0  -8 -14  176.91   33.59   0
   0  -8 -13    3.85   24.99   0
   0  -7  -8  -17.71   14.75   0
   0  -5  -4   -5.63   10.68   0
   1  -6 -18   48.43   26.26   0
   1  -6  -9   79.60   18.72   0
   1  -4  -5   30.46   10.68   0
   2  -5 -16   -1.13   22.47   0
   2  -5 -15   24.59   23.05   0
   2  -5 -12   30.65   17.01   0
   2  -5 -11   60.50   18.93   0
   2  -4  -8  359.25   23.58   0
 -11 -11  -3   -4.86   23.90   0
 -10  -9   0   -7.85   19.19   0
  -9  -9   0   72.08   24.95   0
  -9  -5   4   78.50   14.13   0
  -8 -11  -4    3.45   25.11   0
  -8 -10  -2   65.40   26.01   0
  -8  -7   2   18.53   15.70   0
  -7 -12  -8    1.33   27.17   0
  -7 -11  -5   14.71   25.34   0
  -7  -9  -1    7.88   17.87   0
  -7  -4   4  151.45   12.37   0
  -6 -11  -6    4.58   24.69   0
  -6  -7   1  252.43   23.78   0
  -6  -6   2  590.36   28.13   0
  -5 -11  -7  -42.33   22.80   0
  -5  -8  -1  120.33   21.05   0
  -4 -11 -10   -8.10   27.09   0
  -4 -11  -9  132.73   35.29   0
  -4 -10  -6   75.58   26.56   0
  -4  -8  -2  559.83   35.09   0
  -3 -10  -8   25.08   24.71   0
  -3  -9  -5  109.72   25.00   0
  -2 -10 -15   10.78   27.15   0
  -2 -10 -14   30.03   26.98   0
  -2 -10 -13    4.78   25.05   0
  -2 -10 -12   86.78   29.68   0
  -2 -10 -11  -28.68   26.00   0
  -2  -9  -7  848.60   48.02   0
  -2  -8  -5  -13.42   18.14   0
  -2  -7  -3   64.91   17.63   0
  -1  -9 -17   -6.90   28.72   0
  -1  -9 -16   18.70   25.89   0
  -1  -9 -11   15.47   23.78   0
  -1  -8  -7  108.25   23.63   0
  -1  -7  -5  558.66   34.75   0
  -1  -5  -2  217.26   18.14   0
  -1  -4  -1   12.45    9.10   0
   0  -8 -16    9.91   26.24   0
   0  -8 -15   -3.51   22.36   0
   0  -8 -12  179.10   29.51   0
   0  -8 -11    6.36   19.11   0
   1  -7 -15  178.07   33.15   0
   1  -7 -14   38.56   29.37   0
   1  -7 -13   74.26   30.03   0
   1  -6  -8  338.22   29.92   0
   1  -5  -6  111.79   18.46   0
   2  -5 -17   82.05   27.57   0
   2  -5 -10   11.97   16.18   0
   3  -3 -16  -13.01   15.21   0
 -12 -10  -1   12.44   23.22   0
 -11 -10  -1   10.58   23.99   0
 -10 -11  -3   29.47   23.12   0
 -10 -10  -1   21.29   24.48   0
  -9 -11  -3  -10.40   24.54   0
  -8 -12  -6   24.43   26.40   0
  -8  -8   1    8.37   17.80   0
  -8  -6   3   36.01   13.22   0
  -7 -12  -7    4.65   25.88   0
  -7 -11  -4   41.74   28.84   0
  -6 -12  -8   87.91   33.00   0
  -6 -11  -5   76.88   28.66   0
  -6 -10  -3   27.46   21.91   0
  -6  -8   0  776.48   38.76   0
  -6  -5   3   38.22   11.72   0
  -5 -12 -10   20.69   29.30   0
  -5 -10  -4   33.73   22.78   0
  -5  -9  -2   75.03   24.28   0
  -5  -4   3  410.73   17.68   0
  -4 -11  -8    6.37   25.90   0
  -4 -10  -5   48.22   26.25   0
  -3 -11 -13   64.12   30.02   0
  -3 -11 -12   39.30   27.88   0
  -3 -11 -11  -10.94   27.10   0
  -3 -10  -7   72.17   26.60   0
  -3  -8  -3  198.94   26.38   0
  -2 -10 -10   22.61   25.48   0
  -1  -9 -10   72.22   26.00   0
  -1  -9  -9   13.84   24.29   0
  -1  -6  -3  226.50   21.27   0
   0  -8 -17   -1.20   22.51   0
   0  -8 -10  167.09   27.59   0
   0  -7  -7   14.69   18.62   0
   0  -6  -5    4.04   13.40   0
   1  -7 -17   66.38   28.88   0
   1  -7 -16  -11.91   25.64   0
   1  -7 -12   42.25   22.13   0
   1  -7 -11  147.91   28.50   0
   2  -5 -18   14.01   22.43   0
   2  -3  -6    1.55    7.47   0
   3  -3 -17    5.93   17.20   0
 -11  -8   2   13.60   20.39   0
 -10  -4   5    5.56    9.01   0
  -9 -12  -5   21.89   25.46   0
  -9 -10  -1   13.28   21.14   0
  -8 -11  -3  108.51   30.40   0
  -8  -9   0   -9.33   17.29   0
  -7 -12  -6   -5.46   27.85   0
  -7 -10  -2   41.88   21.76   0
  -7  -7   2    2.92   14.95   0
  -6 -12  -7   19.75   28.44   0
  -6  -9  -1  146.09   24.02   0
  -5 -12  -9   28.37   28.11   0
  -5 -11  -6   66.30   27.60   0
  -4 -11  -7  -10.84   26.70   0
  -4  -9  -3  164.01   25.92   0
  -3 -11 -10   51.44   29.09   0
  -3  -9  -4   59.36   25.15   0
  -2 -10  -9   11.33   24.47   0
  -2  -9  -6    0.22   19.23   0
  -2  -8  -4   70.41   20.05   0
  -1  -8  -6  149.24   24.52   0
  -1  -7  -4   97.63   19.61   0
   0  -8  -9   -1.63   19.16   0
   1  -7 -18   -3.12   25.80   0
   1  -7 -10   56.45   21.16   0
   1  -6  -7  115.57   21.57   0
   2  -6 -15   -8.46   23.95   0
   2  -6 -14   84.93   28.03   0
   2  -6 -13    2.82   21.68   0
   2  -5 -19   -6.96   23.38   0
   2  -5  -9  219.99   21.45   0
   2  -4  -7   -2.82    9.49   0
   3  -2  -8  663.70   22.37   0
 -12  -9   1    8.65   21.93   0
 -12  -8   2   45.86   19.89   0
 -11 -11  -2   31.73   22.90   0
 -11  -9   1   15.04   22.28   0
 -11  -7   3   51.80   17.56   0
 -10 -11  -2    7.84   20.92   0
 -10  -9   1   58.96   24.29   0
 -10  -8   2   42.89   21.67   0
 -10  -7   3   -3.87   15.07   0
  -9 -12  -4    5.96   27.31   0
  -9 -11  -2  -11.77   22.91   0
  -8 -12  -5   10.12   24.38   0
  -8 -10  -1   14.90   22.09   0
  -8  -5   4   26.69   10.73   0
  -7 -11  -3   21.46   26.71   0
  -7  -9   0   67.77   23.37   0
  -7  -8   1   61.94   18.32   0
  -7  -6   3    9.38   12.09   0
  -6 -11  -4   12.03   23.84   0
  -6 -10  -2  120.95   27.98   0
  -5 -12  -8   10.38   27.10   0
  -5 -11  -5   69.13   26.40   0
  -5 -10  -3   83.64   23.14   0
  -5  -7   1  495.49   29.67   0
  -4 -12 -10   84.61   33.89   0
  -4 -10  -4  212.12   31.92   0
  -4  -8  -1   23.61   21.11   0
  -4  -7   0   64.28   15.80   0
  -4  -6   1   14.97   11.25   0
  -3 -11  -9   28.06   27.54   0
  -3 -10  -6  -20.01   19.04   0
  -3  -7  -1  542.51   30.89   0
  -3  -6   0  545.00   27.41   0
  -3  -5   1  644.30   26.34   0
  -2 -11 -13   53.31   32.55   0
  -2 -10  -8   46.42   26.22   0
  -2  -6  -1    6.93   14.28   0
  -1 -10 -15   27.83   27.72   0
  -1 -10 -14   61.00   29.00   0
  -1 -10 -13   15.81   24.65   0
  -1 -10 -12  103.31   32.81   0
  -1  -9  -8   42.78   21.87   0
   0  -9 -16   15.30   27.60   0
   0  -9 -15  -19.22   25.38   0
   0  -9 -14   -5.01   22.89   0
   0  -9 -13   71.75   27.89   0
   0  -9 -12   15.82   26.55   0
   0  -8  -8  180.70   26.82   0
   0  -7  -6    5.35   15.90   0
   0  -5  -3 1369.79   40.44   0
   1  -7  -9  372.03   31.89   0
   1  -4  -4  278.79   19.33   0
   2  -6 -17   17.31   23.77   0
   2  -6 -16   -2.24   24.46   0
   2  -6 -12  164.76   24.34   0
   2  -6 -11   -7.44   20.05   0
   3  -4 -12  588.09   31.58   0
   4  -1 -14   -4.76    9.55   0
 -12 -10   0    0.09   23.02   0
 -11 -10   0   -0.50   21.84   0
 -11  -6   4   46.63   14.03   0
 -10 -10   0   64.94   26.45   0
  -9  -9   1   12.85   23.45   0
  -9  -8   2   37.34   18.58   0
  -9  -7   3  233.63   22.36   0
  -9  -4   5   -4.70    8.64   0
  -8 -12  -4   52.20   29.08   0
  -8 -11  -2    3.53   24.19   0
  -7 -12  -5   21.43   25.17   0
  -7 -10  -1   71.93   24.99   0
  -6 -12  -6   61.45   28.13   0
  -5 -12  -7   22.11   27.92   0
  -5  -8   0   61.90   17.66   0
  -5  -6   2  441.63   24.74   0
  -4 -12  -9    1.08   28.19   0
  -4 -11  -6   12.81   25.03   0
  -4  -9  -2   58.96   23.39   0
  -4  -5   2   14.16   10.25   0
  -3 -11  -8   -0.90   25.72   0
  -3 -10  -5  114.16   28.69   0
  -3  -8  -2  415.92   32.14   0
  -2 -11 -12   -4.30   25.37   0
  -2 -11 -11  122.01   32.19   0
  -2 -10  -7   -5.22   20.55   0
  -2  -9  -5  744.23   44.52   0
  -2  -7  -2   44.00   15.87   0
  -2  -5   0    8.65    9.67   0
  -1 -10 -11   33.09   26.08   0
  -1 -10 -10   90.89   30.32   0
  -1  -9  -7   57.23   22.39   0
  -1  -8  -5  226.30   26.85   0
   0  -9 -17   19.50   28.34   0
   0  -9 -11   85.92   26.33   0
   0  -6  -4  803.82   35.10   0
   0  -4  -2  749.42   26.24   0
   1  -8 -16   12.71   27.00   0
   1  -8 -15   -6.19   25.41   0
   1  -8 -14    1.58   23.64   0
   1  -8 -13   17.28   23.15   0
   1  -8 -12   30.59   26.66   0
   1  -5  -5 2090.48   50.56   0
   2  -6 -18   23.76   24.25   0
   2  -6 -10  438.94   33.31   0
   2  -5  -8    9.06   12.21   0
   3  -4 -11   45.76   16.03   0
   4  -1 -15   14.50   10.56   0
   4  -1 -13  359.91   18.01   0
 -11 -11  -1    1.59   24.13   0
 -10 -12  -3   -0.77   23.65   0
 -10 -11  -1   27.14   24.87   0
 -10  -6   4    8.10   12.93   0
  -9 -12  -3  -10.55   23.82   0
  -9 -10   0   -6.14   21.16   0
  -8  -9   1   61.33   22.38   0
  -8  -8   2  231.96   25.57   0
  -7 -12  -4   18.55   27.20   0
  -6 -12  -5   42.58   29.58   0
  -6 -11  -3  159.62   30.10   0
  -6  -9   0   10.43   20.89   0
  -6  -8   1   25.30   19.10   0
  -6  -7   2   36.35   15.33   0
  -5 -12  -6   39.69   32.11   0
  -5 -11  -4   40.57   25.11   0
  -5  -9  -1   52.00   19.46   0
  -4 -12  -8  137.47   34.21   0
  -4 -11  -5   68.25   30.56   0
  -3 -12 -11   -6.05   26.75   0
  -3 -11  -7   12.80   24.95   0
  -3  -9  -3    8.26   18.53   0
  -2 -11 -10   -8.12   25.49   0
  -2  -8  -3   -2.09   16.38   0
  -1 -10  -9   63.77   29.97   0
  -1  -6  -2  835.57   34.32   0
   0  -9 -10   -9.23   21.14   0
   0  -8  -7    9.21   18.49   0
   0  -7  -5   53.90   17.88   0
   1  -8 -17   -0.86   27.59   0
   1  -8 -11   21.10   22.17   0
   1  -7  -8   74.09   21.36   0
   1  -6  -6  479.78   29.53   0
   2  -4  -6   62.12   13.63   0
   3  -4 -10  192.09   20.15   0
   4  -1 -12    3.79    8.91   0
  -9 -11  -1   10.72   22.54   0
  -9  -6   4  166.71   18.11   0
  -8 -12  -3    9.59   26.75   0
  -8 -10   0   68.82   27.07   0
  -8  -7   3  133.23   18.67   0
  -7 -11  -2   90.51   25.49   0
  -7  -5   4   54.92   12.09   0
  -6 -10  -1  -16.06   20.31   0
  -5 -10  -2  157.04   26.00   0
  -4 -12  -7   -0.48   30.98   0
  -4 -10  -3   13.35   19.51   0
  -3 -12 -10   11.21   27.10   0
  -3 -12  -9   54.81   33.72   0
  -3 -11  -6   54.19   29.80   0
  -3 -10  -4   43.52   24.99   0
  -2 -11  -9  125.66   31.95   0
  -2 -10  -6  227.05   31.03   0
  -2  -9  -4   -2.12   19.09   0
  -2  -4   1   -6.66    8.63   0
  -1 -11 -14   12.85   30.36   0
  -1 -10  -8   77.29   28.62   0
  -1  -9  -6   73.87   23.41   0
  -1  -7  -3 1466.46   49.28   0
  -1  -5  -1  804.77   29.76   0
   0 -10 -14   30.76   29.65   0
   0  -9  -9  197.47   29.03   0
   1  -8 -10  274.76   30.91   0
   1  -7  -7   45.01   20.85   0
   2  -7 -16  -25.89   23.94   0
   2  -7 -15   42.53   26.41   0
   2  -7 -14    8.62   22.09   0
   2  -7 -13  166.78   28.09   0
   2  -7 -12    6.92   22.17   0
   2  -6  -9    1.61   14.24   0
   2  -5  -7  198.91   21.15   0
   2  -3  -5  252.41   15.41   0
   3  -5 -15    7.60   21.08   0
   3  -5 -14   16.58   19.45   0
   3  -5 -13  177.37   24.22   0
   3  -5 -12   34.67   18.09   0
   4  -2 -14  141.13   16.48   0
 -12  -9   2    9.37   19.68   0
 -11 -10   1   15.35   22.03   0
 -11  -9   2   27.61   20.43   0
 -10 -12  -2   21.88   25.33   0
 -10  -9   2    1.92   19.91   0
  -8 -11  -1   27.45   23.88   0
  -7 -12  -3   71.20   29.34   0
  -7  -9   1   30.43   20.58   0
  -7  -8   2  115.79   21.58   0
  -6 -13  -6  -38.16   27.81   0
  -6 -12  -4   83.49   29.03   0
  -6  -6   3   34.47   12.38   0
  -5 -13  -8   35.16   29.72   0
  -5 -12  -5   68.32   28.90   0
  -5 -11  -3   38.63   23.76   0
  -5  -5   3  232.40   16.43   0
  -4 -11  -4  -21.06   23.78   0
  -3 -12  -8   -9.40   31.35   0
  -3  -8  -1  146.52   21.84   0
  -3  -7   0  352.18   25.36   0
  -2 -12 -12   31.18   31.35   0
  -2 -11  -8   11.45   25.60   0
  -1 -11 -13   12.88   26.05   0
  -1 -11 -12    5.15   25.33   0
  -1 -11 -11   -8.27   26.50   0
   0 -10 -16   42.29   27.53   0
   0 -10 -15  -14.61   23.82   0
   0 -10 -13    4.06   24.31   0
   0 -10 -12   80.64   27.39   0
   0 -10 -11  -36.95   26.12   0
   0  -9  -8  -12.11   19.95   0
   0  -8  -6   67.23   19.14   0
   1  -9 -15    4.61   25.22   0
   1  -9 -14   20.24   26.06   0
   1  -9 -13    0.65   25.73   0
   1  -8  -9   79.47   22.83   0
   2  -7 -18   16.10   23.99   0
   2  -7 -17   19.82   24.54   0
   2  -7 -11   44.68   20.37   0
   2  -6  -8  411.61   30.19   0
   3  -5 -11  237.06   24.66   0
   3  -4  -9   32.92   13.15   0
   4  -2 -15    1.01   11.70   0
   4  -2 -13    6.82   11.24   0
 -12 -10   1   -4.23   20.03   0
 -11 -11   0    8.59   24.52   0
 -11  -8   3   14.92   18.15   0
 -10 -11   0   29.39   24.61   0
 -10  -8   3   20.23   18.30   0
  -9 -12  -2  -25.68   20.12   0
  -9 -10   1  -20.20   21.17   0
  -9  -9   2   57.10   22.17   0
  -8 -13  -4   19.28   30.52   0
  -8 -12  -2   34.52   26.95   0
  -8  -6   4  227.51   19.18   0
  -7 -13  -5   82.33   29.82   0
  -7 -11  -1  -12.94   23.80   0
  -7 -10   0  109.25   24.68   0
  -7  -7   3  406.62   26.06   0
  -6 -11  -2   12.52   21.83   0
  -5 -13  -7  138.63   34.61   0
  -5  -9   0   94.22   21.83   0
  -5  -8   1  110.79   22.32   0
  -4 -12  -6   54.22   29.15   0
  -4 -10  -2  223.11   30.81   0
  -4  -9  -1   93.00   22.19   0
  -4  -7   1  169.34   19.26   0
  -3 -11  -5   20.87   24.04   0
  -3  -9  -2   90.54   22.02   0
  -3  -6   1  188.31   19.27   0
  -2 -12 -11  -11.46   26.14   0
  -2 -12 -10  187.62   37.83   0
  -2 -11  -7   24.46   25.12   0
  -2 -10  -5   13.31   20.38   0
  -2  -8  -2  355.54   29.16   0
  -2  -7  -1  673.30   33.56   0
  -1 -11 -10   -1.87   25.50   0
  -1 -10  -7   68.69   24.11   0
  -1  -9  -5   76.19   23.10   0
  -1  -4   0 6167.42   68.06   0
   0 -10 -10   76.87   27.52   0
   0  -9  -7  721.82   45.84   0
   0  -7  -4   -0.91   14.77   0
   0  -6  -3    3.42   12.63   0
   0  -5  -2    0.30   10.21   0
   1  -9 -17    9.52   27.94   0
   1  -9 -16   12.24   24.16   0
   1  -9 -12   35.59   23.27   0
   1  -9 -11   10.12   24.97   0
   1  -8  -8  371.99   35.08   0
   1  -6  -5  153.46   19.63   0
   1  -5  -4  242.36   19.72   0
   2  -7 -10    4.74   17.83   0
   4  -2 -12  315.76   19.04   0
 -11  -7   4   34.80   15.49   0
 -10 -12  -1  -17.87   21.76   0
 -10  -5   5   64.65   11.45   0
  -9 -11   0  118.84   29.29   0
  -9  -8   3   -6.47   17.14   0
  -7 -13  -4   15.34   27.06   0
  -6 -13  -5   23.70   26.32   0
  -6 -12  -3   18.45   23.81   0
  -6  -9   1  133.75   24.77   0
  -5 -13  -6    9.26   26.71   0
  -5 -12  -4  -15.84   23.55   0
  -5 -10  -1   92.78   22.34   0
  -5  -7   2  277.68   23.40   0
  -4 -13  -8   -6.66   26.66   0
  -4 -12  -5   -3.25   28.82   0
  -4  -6   2  204.03   18.87   0
  -4  -4   3   16.04    7.72   0
  -3 -12  -7    6.41   26.39   0
  -3 -10  -3   46.01   21.33   0
  -2 -12  -9  -25.40   26.02   0
  -2 -11  -6   -7.53   27.00   0
  -2  -9  -3  121.87   23.63   0
  -1 -11  -9  -25.07   23.80   0
  -1 -10  -6    9.63   24.26   0
  -1  -8  -3  250.16   28.52   0
  -1  -7  -2  138.94   19.95   0
   0 -10  -9   12.66   23.01   0
   0  -8  -5  -22.01   15.56   0
   1  -9 -10   49.51   26.34   0
   1  -7  -6  103.45   20.05   0
   1  -4  -3  106.55   13.07   0
   2  -8 -16  -11.20   24.97   0
   2  -8 -15   -2.68   25.49   0
   2  -8 -14  100.34   30.50   0
   2  -8 -13    9.02   27.07   0
   2  -7  -9   14.37   21.29   0
   2  -5  -6   -2.26   11.28   0
   2  -4  -5    0.99   10.83   0
   3  -6 -16   51.38   24.14   0
   3  -6 -15   11.54   24.27   0
   3  -6 -14   56.95   25.42   0
   3  -6 -13   21.73   20.82   0
   3  -5 -10   57.89   14.85   0
   4  -3 -15   94.73   18.40   0
   4  -3 -14   21.39   14.17   0
 -10  -7   4   11.70   14.61   0
  -9 -12  -1   29.53   24.99   0
  -8 -13  -3   -0.11   27.51   0
  -8 -11   0    1.53   23.78   0
  -8 -10   1   37.19   21.29   0
  -8  -9   2   10.93   19.04   0
  -7 -12  -2   21.54   22.39   0
  -6 -11  -1  139.22   29.78   0
  -6 -10   0  252.55   29.07   0
  -6  -8   2  156.84   19.78   0
  -5 -11  -2    9.12   21.76   0
  -4 -13  -7   29.55   28.45   0
  -4 -11  -3  304.61   35.22   0
  -3 -13  -9   31.63   29.48   0
  -3 -12  -6   36.92   27.63   0
  -3 -11  -4   64.25   25.76   0
  -2 -12  -8  171.85   35.52   0
  -2 -10  -4  161.20   27.06   0
  -1 -12 -12   29.30   31.99   0
  -1 -11  -8   50.62   26.75   0
  -1  -9  -4   64.49   21.81   0
  -1  -6  -1  189.79   18.87   0
   0 -11 -14  -11.02   23.83   0
   0 -11 -13   23.79   26.93   0
   0 -11 -12  -13.83   25.14   0
   0 -10  -8   52.91   26.92   0
   0  -9  -6   14.82   20.64   0
   1 -10 -14   10.18   27.16   0
   1  -9  -9   29.70   23.90   0
   1  -8  -7   81.70   22.33   0
   2  -8 -17   13.64   25.91   0
   2  -8 -12  306.03   34.96   0
   2  -8 -11    5.30   23.82   0
   2  -6  -7   29.13   15.12   0
   3  -6 -17    9.06   23.05   0
   3  -5  -9  355.66   26.01   0
   3  -4  -8  125.84   14.97   0
   4  -3 -16    2.96   13.31   0
   4  -3 -13  315.50   22.35   0
   4  -2 -11   17.87   10.25   0
 -11 -10   2    3.72   21.50   0
  -9 -13  -2   18.29   27.01   0
  -9  -7   4   62.19   16.72   0
  -9  -5   5  221.70   15.49   0
  -8 -12  -1    0.91   24.04   0
  -8  -8   3   33.53   17.77   0
  -7 -13  -3   28.78   28.28   0
  -7 -10   1   53.69   24.00   0
  -7  -9   2   51.46   21.41   0
  -7  -6   4  293.07   20.64   0
  -6 -13  -4  -15.45   23.44   0
  -6 -12  -2   45.94   27.22   0
  -6  -7   3   44.71   15.56   0
  -6  -5   4    6.94    8.66   0
  -5 -13  -5   69.90   29.33   0
  -5 -12  -3   23.41   25.08   0
  -5  -6   3  156.71   16.64   0
  -4 -13  -6  -10.49   29.08   0
  -4 -12  -4  105.54   30.02   0
  -4 -10  -1   33.18   23.66   0
  -4  -9   0   -2.68   17.43   0
  -3 -13  -8    3.92   26.90   0
  -3  -9  -1   35.70   18.16   0
  -3  -8   0   -3.66   14.37   0
  -3  -5   2  223.66   16.98   0
  -2 -12  -7   -7.69   29.62   0
  -2 -11  -5  147.91   30.43   0
  -2  -5   1  669.73   26.11   0
  -1 -12 -11   16.28   26.44   0
  -1 -12 -10   16.96   28.43   0
  -1 -11  -7   11.88   28.41   0
  -1 -10  -5   58.53   25.73   0
   0 -11 -11   40.77   26.60   0
   0  -7  -3  931.79   41.45   0
   0  -4  -1   -2.03    8.60   0
   1 -10 -16   -2.26   24.33   0
   1 -10 -15    7.45   23.66   0
   1 -10 -13   27.76   25.07   0
   1 -10 -12  120.39   29.81   0
   1  -7  -5  472.74   31.49   0
   1  -6  -4 1025.14   39.12   0
   2  -8 -10   27.30   24.13   0
   2  -7  -8    7.78   17.96   0
   3  -6 -18   18.97   23.69   0
   3  -6 -11   50.43   18.90   0
   4  -3 -12   31.87   12.80   0
 -12 -10   2   10.72   20.26   0
 -11 -11   1    2.04   18.20   0
 -11  -9   3   -2.42   17.60   0
 -10 -12   0    2.52   24.61   0
 -10 -11   1   38.39   23.66   0
 -10 -10   2    8.22   20.68   0
 -10  -9   3   -7.75   19.66   0
  -9 -11   1   17.67   23.03   0
  -9 -10   2   18.29   22.96   0
  -8 -13  -2  -10.61   24.37   0
  -7 -12  -1   13.69   23.34   0
  -7 -11   0   10.93   20.67   0
  -5 -11  -1   16.57   24.58   0
  -5 -10   0  135.52   24.63   0
  -5  -9   1   45.06   19.09   0
  -4 -11  -2   24.40   21.07   0
  -4  -8   1    9.44   14.51   0
  -3 -13  -7  135.07   34.84   0
  -3 -12  -5   13.50   25.86   0
  -3 -11  -3  110.83   29.49   0
  -3 -10  -2   99.58   23.02   0
  -3  -7   1  569.13   31.30   0
  -2 -13 -10  -33.09   25.53   0
  -2 -10  -3   10.21   19.51   0
  -2  -9  -2    7.71   18.13   0
  -2  -8  -1    6.69   17.60   0
  -2  -7   0    4.55   16.19   0
  -1 -12  -9  -17.96   29.51   0
  -1  -5   0  322.62   19.94   0
   0 -11 -10   -0.43   25.34   0
   0 -11  -9  191.57   36.86   0
   0 -10  -7   31.30   21.63   0
   0  -9  -5 1063.20   52.29   0
   0  -6  -2  486.16   27.44   0
   1 -10 -11   34.98   24.74   0
   1 -10 -10  106.83   31.15   0
   1  -9  -8   46.10   21.14   0
   1  -8  -6  123.32   22.41   0
   1  -5  -3  415.19   23.60   0
   2  -9 -16   12.47   27.61   0
   2  -9 -15  -19.91   25.89   0
   2  -9 -14  -11.12   25.13   0
   2  -9 -13   88.36   29.51   0
   2  -8  -9    6.58   22.40   0
   2  -6  -6  220.26   24.09   0
   2  -3  -4   -0.39    7.01   0
   3  -7 -16   14.52   23.90   0
   3  -7 -15  111.43   29.14   0
   3  -7 -14   -5.12   23.77   0
   3  -7 -13  122.30   29.53   0
   3  -6 -10  233.36   23.79   0
   4  -4 -16   12.56   17.32   0
   4  -4 -15   -0.98   16.02   0
   4  -4 -14   51.13   17.86   0
   4  -3 -11  197.70   17.91   0
   4  -2 -10  337.64   17.50   0
  -9 -12   0   12.87   24.66   0
  -9  -9   3   23.49   19.45   0
  -8 -11   1   78.11   27.61   0
  -8  -7   4    2.41   13.76   0
  -7 -13  -2   12.27   27.53   0
  -7  -8   3   85.93   18.73   0
  -6 -13  -3   32.40   25.73   0
  -6 -11   0   35.54   24.24   0
  -6 -10   1   -7.62   21.28   0
  -5 -12  -2   68.35   28.48   0
  -5  -8   2   98.12   19.95   0
  -4 -13  -5    1.40   25.48   0
  -4 -12  -3   -1.82   23.68   0
  -4  -7   2   -5.93   13.81   0
  -4  -5   3  681.72   25.09   0
  -2 -13  -9   43.23   29.38   0
  -2 -12  -6   73.44   29.52   0
  -2 -11  -4   19.04   25.88   0
  -1 -12  -8   24.22   30.28   0
  -1 -11  -6   82.55   27.38   0
  -1  -9  -3    7.98   16.68   0
  -1  -8  -2  364.26   30.59   0
  -1  -7  -1  814.99   37.85   0
   0 -12 -13   -3.99   31.33   0
   0 -12 -12   22.74   31.63   0
   1 -10  -9   35.44   27.22   0
   1  -9  -7   98.60   24.69   0
   2  -9 -12   -5.03   22.18   0
   2  -9 -11  106.45   30.35   0
   2  -7  -7  147.76   22.07   0
   2  -5  -5 1220.36   39.13   0
   3  -7 -17   69.71   26.64   0
   3  -7 -12   72.85   24.33   0
   3  -7 -11  121.92   26.34   0
   3  -6  -9   28.26   17.88   0
   3  -5  -8  129.27   17.14   0
   3  -4  -7   72.66   12.53   0
 -11  -8   4   30.88   16.96   0
 -10  -8   4   27.68   16.17   0
 -10  -6   5   49.36   12.78   0
  -9 -13  -1    6.77   21.64   0
  -8 -12   0  -13.20   19.12   0
  -8 -10   2  121.85   25.11   0
  -8  -5   5   45.28   10.56   0
  -6 -14  -4  -30.64   26.22   0
  -6 -12  -1   14.24   22.48   0
  -6  -9   2   24.58   17.19   0
  -5 -14  -5   -5.03   28.71   0
  -5 -13  -3   13.15   27.86   0
  -3 -13  -6   -3.80   26.96   0
  -3 -12  -4   19.60   25.61   0
  -2 -13  -8   20.40   27.74   0
  -2  -6   1   13.07   13.34   0
  -1 -10  -4   46.06   21.79   0
   0 -12 -11  -11.73   24.74   0
   0 -11  -8   -6.36   23.16   0
   0 -10  -6  113.77   25.56   0
   0  -5  -1  259.92   19.08   0
   1 -11 -15    7.57   25.56   0
   1 -11 -14   29.73   26.76   0
   1 -11 -13   13.07   24.50   0
   1 -11 -12   13.32   29.04   0
   1  -8  -5  243.87   30.91   0
   1  -7  -4   85.78   18.68   0
   2  -9 -10    3.90   22.99   0
   2  -8  -8   31.82   20.21   0
   2  -4  -4  774.12   28.62   0
   4  -3 -10   13.20   11.71   0
 -11 -11   2   19.74   23.68   0
  -9  -8   4   75.88   18.62   0
  -9  -6   5   35.56   12.52   0
  -8 -13  -1   21.86   24.41   0
  -8  -9   3   51.35   19.06   0
  -7 -14  -3   53.05   27.97   0
  -7 -12   0   49.76   25.74   0
  -7 -11   1   34.00   23.44   0
  -7 -10   2   24.76   22.71   0
  -7  -7   4   73.66   17.16   0
  -6 -13  -2    6.36   22.96   0
  -6  -8   3   59.08   18.18   0
  -6  -6   4   47.07   12.36   0
  -5  -7   3  798.80   33.50   0
  -4 -14  -6   13.35   27.96   0
  -4 -13  -4   18.84   27.04   0
  -4 -11  -1  196.96   28.63   0
  -4 -10   0  221.59   28.01   0
  -4  -9   1  184.10   25.96   0
  -3 -13  -5  187.19   36.11   0
  -3 -11  -2  128.30   26.21   0
  -3 -10  -1  131.15   25.28   0
  -3  -9   0   96.37   21.89   0
  -3  -6   2  619.11   27.51   0
  -2 -13  -7  -13.66   26.63   0
  -2 -12  -5   17.01   26.05   0
  -2 -10  -2  221.11   29.49   0
  -2  -9  -1  240.71   27.66   0
  -1 -13 -10   14.88   28.12   0
  -1 -13  -9   35.62   32.26   0
  -1 -12  -7   45.90   28.66   0
  -1 -11  -5   65.70   26.35   0
  -1  -6   0  488.89   26.32   0
   0 -12 -10  115.30   31.28   0
   0 -11  -7  -10.81   22.84   0
   0  -9  -4   15.98   19.46   0
   0  -8  -3   -5.54   16.03   0
   0  -7  -2   -3.40   13.93   0
   1 -11 -11    9.16   23.69   0
   1 -11 -10   48.06   30.75   0
   1 -10  -8   44.08   24.20   0
   1  -9  -6   39.66   21.50   0
   1  -6  -3  211.43   20.69   0
   1  -4  -2 2671.77   48.08   0
   2 -10 -15  -19.30   24.62   0
   2 -10 -14   30.13   27.00   0
   2 -10 -13   -2.87   25.52   0
   2  -9  -9  107.00   27.13   0
   2  -7  -6  -10.57   14.28   0
   2  -6  -5   -9.98   15.53   0
   3  -8 -17    1.05   24.84   0
   3  -8 -16    2.44   23.60   0
   3  -8 -15   19.91   21.89   0
   3  -8 -14   -7.23   20.77   0
   3  -8 -13   31.22   26.42   0
   3  -8 -12   56.77   27.17   0
   3  -7 -10   39.04   20.00   0
   3  -6  -8  352.98   28.20   0
   3  -5  -7 1525.00   45.54   0
 -11 -10   3   11.34   18.18   0
 -10 -12   1    3.08   20.31   0
 -10 -11   2    6.10   21.68   0
 -10 -10   3   -5.15   21.13   0
  -9 -12   1   11.78   24.24   0
  -9 -11   2    4.67   20.76   0
  -7 -13  -1    6.68   22.85   0
  -7  -9   3   -7.16   17.45   0
  -6 -14  -3    5.14   28.67   0
  -5 -14  -4   48.43   28.21   0
  -5 -12  -1   46.63   24.50   0
  -5 -11   0  101.18   25.04   0
  -5 -10   1   51.13   20.76   0
  -4 -14  -5    7.44   26.75   0
  -4 -12  -2  176.86   31.19   0
  -3 -12  -3   27.08   25.16   0
  -3  -8   1  151.41   20.69   0
  -2 -13  -6  -12.78   27.27   0
  -2 -11  -3  387.38   37.21   0
  -2  -8   0 1662.34   53.43   0
  -2  -4   2  248.02   15.38   0
  -1 -13  -8   76.78   34.31   0
  -1 -12  -6   26.80   26.76   0
  -1 -10  -3   90.23   24.49   0
  -1  -9  -2   68.60   22.56   0
  -1  -8  -1  295.56   30.31   0
   0 -12  -9   36.45   27.66   0
   0 -10  -5    2.27   19.66   0
   1 -11  -9   34.43   29.99   0
   1 -10  -7   45.45   22.33   0
   2 -10 -12   96.74   27.34   0
   2 -10 -11    5.88   27.39   0
   2  -8  -7    1.30   18.63   0
   3  -8 -11   29.69   24.18   0
   3  -7  -9  327.82   29.62   0
   3  -4  -6  667.34   27.83   0
   4  -5 -11   23.23   18.41   0
   4  -2  -9   14.36    8.74   0
  -9 -13   0  -14.37   20.25   0
  -9 -10   3   44.23   23.70   0
  -8 -13   0   -7.75   23.18   0
  -8 -12   1    5.30   24.58   0
  -8 -11   2   26.12   24.01   0
  -8  -8   4   58.57   17.79   0
  -7 -14  -2   51.37   27.71   0
  -6 -13  -1    2.90   26.38   0
  -6 -12   0   -4.65   20.05   0
  -6 -11   1  152.89   27.21   0
  -6 -10   2  151.23   26.56   0
  -5 -13  -2   15.96   24.04   0
  -5  -9   2   83.13   19.93   0
  -5  -5   4  171.01   14.25   0
  -4 -13  -3   40.97   27.73   0
  -4  -8   2  665.57   34.04   0
  -4  -6   3   10.19    9.62   0
  -3 -14  -6   16.50   28.24   0
  -3 -13  -4   52.32   29.29   0
  -2 -12  -4  185.81   33.33   0
  -1 -11  -4   46.19   23.51   0
  -1  -4   1   16.32    8.43   0
   0 -13 -11   20.45   28.36   0
   0 -12  -8  162.19   34.01   0
   0 -11  -6   14.85   23.58   0
   0  -6  -1   -0.93   11.99   0
   1 -12 -13   11.25   27.23   0
   1 -12 -12   11.01   30.52   0
   1  -9  -5   43.73   25.01   0
   1  -8  -4  384.67   32.09   0
   1  -5  -2  230.89   18.70   0
   2 -10 -10   45.27   24.19   0
   2  -9  -8   13.82   19.64   0
   2  -5  -4   -8.88   10.27   0
   3  -9 -14   17.83   26.52   0
   3  -8 -10  198.71   30.19   0
   4  -6 -14    5.22   20.03   0
   4  -6 -13    0.66   19.95   0
   4  -3  -9  261.89   17.49   0
 -10  -9   4   19.66   18.27   0
 -10  -7   5   44.56   13.23   0
  -8 -14  -1    6.85   25.56   0
  -8 -10   3    9.52   21.13   0
  -8  -6   5   50.39   12.46   0
  -7 -12   1   15.84   23.64   0
  -7  -5   5  466.69   19.67   0
  -6 -14  -2    9.06   27.91   0
  -5 -14  -3   20.74   26.20   0
  -4 -14  -4  -12.36   24.92   0
  -4 -12  -1  -17.05   24.76   0
  -4 -11   0  -16.41   17.45   0
  -4 -10   1   -4.06   20.94   0
  -3 -14  -5  -18.87   27.60   0
  -3 -12  -2   47.33   25.78   0
  -3 -11  -1   29.95   20.97   0
  -3 -10   0  339.85   31.85   0
  -3  -7   2   36.18   13.42   0
  -2 -14  -7   -8.24   26.83   0
  -2 -13  -5   21.98   28.38   0
  -2 -11  -2   -2.26   19.84   0
  -2 -10  -1    0.64   19.11   0
  -2  -7   1  649.16   31.87   0
  -1 -13  -7  217.11   38.14   0
  -1 -12  -5   42.50   26.76   0
  -1  -7   0   63.76   16.27   0
   0 -13 -10   -6.35   26.48   0
   0 -12  -7  -11.74   24.60   0
   0 -11  -5  106.48   29.93   0
   0 -10  -4  356.55   34.30   0
   0  -9  -3  177.05   26.09   0
   0  -8  -2  948.53   43.21   0
   1 -12 -11   -7.49   24.59   0
   1 -12 -10  -11.16   26.79   0
   1 -11  -8    8.74   24.25   0
   1 -10  -6   11.05   20.02   0
   1  -7  -3 1449.69   49.32   0
   2 -11 -14  -21.85   23.67   0
   2 -11 -13   25.33   25.37   0
   2 -11 -12  -16.60   26.33   0
   2 -10  -9  -12.78   20.81   0
   2  -9  -7  834.67   48.72   0
   2  -8  -6  410.53   32.26   0
   2  -7  -5  393.01   29.23   0
   3  -9 -16   33.43   24.37   0
   3  -9 -13   49.34   25.17   0
   3  -9 -12   38.34   28.63   0
   3  -8  -9   54.90   24.43   0
   3  -7  -8   30.49   16.91   0
   3  -6  -7  144.38   19.53   0
   3  -5  -6   90.06   17.03   0
   4  -6 -12  142.31   24.54   0
   4  -5 -10   -8.84   14.21   0
 -10 -12   2   43.56   23.92   0
  -9  -9   4   51.32   19.80   0
  -9  -7   5   70.09   14.72   0
  -7 -14  -1   32.13   28.54   0
  -7 -13   0   39.02   23.67   0
  -7 -11   2   96.17   24.92   0
  -7  -8   4   65.29   16.92   0
  -6  -9   3    8.72   16.43   0
  -6  -7   4   19.94   13.31   0
  -5 -13  -1   30.65   27.09   0
  -5 -12   0   69.37   24.72   0
  -5 -11   1   51.57   23.35   0
  -5  -8   3   39.84   14.36   0
  -4 -13  -2   10.18   24.88   0
  -3 -13  -3   35.74   27.34   0
  -3  -9   1   65.08   18.98   0
  -2 -14  -6   11.61   29.70   0
  -2 -12  -3    2.22   24.18   0
  -2  -9   0    6.60   16.67   0
  -2  -5   2   45.94   10.55   0
  -1 -13  -6   33.09   29.20   0
  -1 -11  -3  120.41   26.48   0
  -1 -10  -2  237.56   30.15   0
  -1  -9  -1   60.44   24.59   0
  -1  -5   1  865.78   29.84   0
   0 -13  -9  -14.91   25.60   0
   0  -7  -1  195.10   23.95   0
   0  -4   0   55.90   10.81   0
   1 -12  -9   45.95   30.08   0
   1 -11  -7   23.43   24.53   0
   1  -6  -2  854.46   36.29   0
   2 -11 -11  123.26   30.22   0
   2 -10  -8   40.98   27.15   0
   2  -6  -4  219.03   21.39   0
   3  -9 -11  -13.03   21.13   0
   4  -7 -16   -2.67   22.48   0
   4  -7 -15   71.23   26.43   0
   4  -7 -14    6.77   22.65   0
   4  -7 -13  -15.65   23.62   0
   4  -6 -11    0.93   16.06   0
 -11 -11   3    7.94   20.88   0
 -10 -11   3   28.25   23.02   0
  -9 -13   1    2.40   21.79   0
  -9 -12   2   17.29   22.93   0
  -8  -9   4   28.50   18.20   0
  -7 -10   3    8.75   20.61   0
  -6 -13   0    2.30   25.16   0
  -6 -12   1   19.18   25.08   0
  -5 -14  -2   44.50   27.03   0
  -5 -10   2  179.13   26.92   0
  -5  -6   4  558.42   25.35   0
  -4 -14  -3   -3.24   24.90   0
  -4  -9   2   20.72   17.62   0
  -4  -7   3  711.03   31.37   0
  -3 -14  -4   25.44   27.48   0
  -2 -13  -4  -32.72   24.31   0
  -2  -8   1   10.72   18.27   0
  -1 -14  -8   24.85   29.75   0
  -1 -12  -4    9.13   25.06   0
   0 -13  -8  -19.31   25.09   0
   0 -12  -6   92.27   30.32   0
   0 -10  -3  -15.52   19.61   0
   1 -12  -8   17.28   30.66   0
   1 -10  -5   95.19   24.72   0
   2 -11 -10  -19.74   22.25   0
   2  -9  -6   -2.97   22.66   0
   2  -8  -5   10.90   20.90   0
   2  -4  -3    2.93    8.91   0
   3 -10 -15   39.74   29.52   0
   3 -10 -14   -0.03   26.34   0
   3 -10 -13    5.97   25.91   0
   3  -9 -10   20.77   22.41   0
   3  -8  -8  386.50   33.34   0
   3  -7  -7   30.49   16.68   0
   3  -6  -6  498.81   30.97   0
   3  -3  -5  528.16   21.41   0
   4  -7 -12    6.78   20.90   0
   4  -6 -10  322.46   28.27   0
   4  -5  -9   86.04   17.73   0
  -9 -11   3   12.78   21.41   0
  -8 -14   0   46.26   27.60   0
  -8 -13   1   -4.61   21.26   0
  -8 -12   2   42.51   22.21   0
  -8  -7   5    7.32   13.29   0
  -7  -6   5   89.03   14.08   0
  -6 -14  -1   20.48   25.33   0
  -6 -11   2   -6.79   20.95   0
  -4 -13  -1   39.53   28.38   0
  -4 -12   0    6.80   21.72   0
  -3 -13  -2   54.19   31.00   0
  -3 -12  -1    5.31   23.08   0
  -3 -11   0   33.20   20.66   0
  -2 -14  -5  -12.86   25.71   0
  -2 -12  -2  182.51   31.97   0
  -2 -11  -1  224.78   29.80   0
  -2  -6   2 1111.56   36.21   0
  -1 -14  -7  -16.68   26.52   0
  -1 -13  -5  175.61   35.51   0
  -1  -8   0   24.52   16.32   0
  -1  -6   1  188.82   18.39   0
   0 -13  -7   38.25   29.39   0
   0 -12  -5    7.12   28.98   0
   0 -11  -4  -11.53   20.06   0
   0  -9  -2   -1.76   17.87   0
   0  -5   0    3.09   10.23   0
   1 -13 -11  -10.12   26.37   0
   1 -13 -10  -12.10   29.95   0
   1 -11  -6   80.33   27.20   0
   2 -12 -13    4.54   25.74   0
   2 -12 -12   25.35   30.42   0
   2 -11  -9   93.01   28.64   0
   2 -10  -7   -5.61   19.57   0
   2  -7  -4   12.36   15.57   0
   2  -5  -3   65.32   15.42   0
   3 -10 -12   83.20   26.60   0
   3 -10 -11   25.18   27.14   0
   3  -9  -9   39.83   23.01   0
   3  -4  -5  179.19   15.70   0
   4  -8 -16   40.06   25.37   0
   4  -8 -15    1.83   24.79   0
   4  -8 -14  116.82   30.83   0
   4  -8 -13   -3.11   25.19   0
   4  -7 -11   23.84   21.21   0
 -10 -10   4   32.30   20.60   0
 -10  -8   5   14.00   14.33   0
  -9 -10   4  -14.73   17.70   0
  -8 -11   3  182.46   27.73   0
  -7 -14   0   31.56   24.79   0
  -7 -13   1   -4.52   21.38   0
  -7 -12   2   11.60   24.98   0
  -7  -9   4   31.93   18.17   0
  -6 -10   3   31.09   21.94   0
  -6  -8   4   41.98   14.30   0
  -5 -14  -1   26.56   28.54   0
  -5 -13   0    6.55   21.78   0
  -5 -12   1   27.22   21.85   0
  -5  -9   3    9.39   16.17   0
  -5  -7   4   60.88   15.50   0
  -4 -14  -2   12.95   25.79   0
  -4 -11   1  143.25   25.04   0
  -4  -8   3   -3.52   15.58   0
  -3 -14  -3   29.98   27.08   0
  -3 -10   1  133.61   24.21   0
  -3  -6   3  101.06   15.40   0
  -2 -13  -3   84.29   29.86   0
  -2 -10   0  601.01   39.90   0
  -1 -14  -6   40.28   29.42   0
  -1 -12  -3   22.53   25.39   0
  -1 -11  -2   69.99   23.96   0
  -1 -10  -1   97.11   24.34   0
   0 -13  -6  -27.04   28.27   0
   0  -8  -1  -28.14   14.46   0
   0  -6   0 1322.89   41.51   0
   1 -13  -9   58.02   29.59   0
   1 -12  -7   42.87   27.97   0
   1 -10  -4   47.77   22.02   0
   1  -7  -2  125.11   19.99   0
   1  -4  -1   18.47    9.78   0
   2 -12 -11   -2.55   25.71   0
   2 -12 -10  103.87   33.46   0
   2 -11  -8    9.85   23.87   0
   3 -11 -14    7.34   26.83   0
   3 -10 -10   81.46   30.16   0
   3  -9  -8   45.33   24.92   0
   3  -8  -7  112.33   21.83   0
   3  -7  -6  132.04   23.36   0
   3  -5  -5 1741.88   47.10   0
   4  -8 -12  144.11   29.17   0
   4  -7 -10   17.51   18.32   0
   4  -6  -9   51.80   17.10   0
   4  -5  -8   10.64   13.68   0
 -10 -12   3   12.97   23.52   0
  -9 -13   2   17.75   24.28   0
  -9  -8   5   51.92   15.20   0
  -8 -10   4   70.10   22.32   0
  -7 -11   3   43.59   23.87   0
  -6 -14   0   17.49   27.47   0
  -6 -13   1   67.95   27.61   0
  -6  -5   5  371.03   17.79   0
  -5 -11   2   17.70   20.63   0
  -4 -10   2  280.94   29.69   0
  -4  -5   4   58.05   10.53   0
  -3  -9   2   54.16   21.18   0
  -2 -14  -4   34.52   28.20   0
  -2  -9   1  239.41   26.29   0
  -2  -7   2   31.48   16.35   0
  -1 -13  -4   46.58   28.78   0
  -1  -9   0   63.49   20.02   0
   0 -14  -8   -1.53   27.53   0
   0 -12  -4  221.31   35.26   0
   0 -10  -2  372.28   34.92   0
   1 -13  -8   43.19   28.14   0
   1 -12  -6    6.77   27.86   0
   1 -11  -5   46.81   23.51   0
   1  -9  -3    6.06   18.65   0
   1  -5  -1  832.72   31.24   0
   2 -12  -9    6.86   26.56   0
   2 -11  -7   20.88   27.73   0
   2 -10  -6  238.66   30.91   0
   2  -9  -5  862.51   46.53   0
   2  -8  -4   70.05   20.12   0
   2  -6  -3   35.32   14.35   0
   3 -11 -13   26.79   24.33   0
   3 -11 -12   33.19   27.56   0
   3 -10  -9   60.06   27.80   0
   3  -6  -5  107.19   20.21   0
   4  -9 -16    4.62   24.60   0
   4  -9 -15   28.95   25.19   0
   4  -9 -14   -7.76   25.62   0
   4  -9 -13   79.49   27.75   0
   4  -8 -11   -8.61   20.18   0
   4  -7  -9  164.95   26.39   0
   5  -3 -14    9.85   11.71   0
  -9 -12   3    2.06   22.26   0
  -8 -14   1   21.90   24.90   0
  -8 -13   2  -30.06   23.14   0
  -8  -8   5    0.02   14.14   0
  -7  -7   5  212.25   19.12   0
  -6 -12   2   88.06   25.70   0
  -6  -9   4   27.68   18.42   0
  -5 -10   3  133.62   25.93   0
  -4 -14  -1   19.75   27.23   0
  -4 -13   0  -15.96   21.95   0
  -4 -12   1   16.71   23.70   0
  -3 -14  -2   74.82   28.97   0
  -3 -13  -1   14.08   25.07   0
  -3 -12   0   89.08   26.49   0
  -3 -11   1   21.76   22.71   0
  -3  -7   3 1336.83   43.07   0
  -2 -13  -2   12.21   25.25   0
  -2 -12  -1  -22.97   21.32   0
  -2 -11   0   11.80   19.70   0
  -1 -14  -5  -20.33   27.00   0
  -1 -12  -2   59.49   28.60   0
   0 -14  -7    3.05   26.84   0
   0 -13  -5   23.72   28.01   0
   0  -9  -1  181.07   27.33   0
   0  -7   0    0.31   13.87   0
   1 -13  -7  188.89   37.92   0
   1  -8  -2  371.57   31.26   0
   1  -6  -1  182.62   19.45   0
   2 -13 -11    2.52   29.22   0
   2 -12  -8  163.46   36.99   0
   2  -7  -3   77.88   21.07   0
   3 -11 -11    6.06   23.31   0
   3 -11 -10   12.36   27.48   0
   3 -10  -8   17.87   25.48   0
   3  -9  -7   56.65   22.40   0
   3  -8  -6  154.95   25.24   0
   4  -9 -12   -8.07   25.71   0
   4  -8 -10  122.20   26.05   0
   4  -6  -8  291.83   24.37   0
   5  -5 -15   -8.63   16.13   0
   5  -5 -14   -0.24   16.13   0
   5  -4 -14  195.82   19.72   0
   5  -4 -13    6.51   14.11   0
   5  -3 -13   57.97   13.37   0
 -10 -11   4   -2.74   19.53   0
 -10  -9   5   57.45   18.45   0
  -9 -11   4   20.18   23.17   0
  -8 -12   3    0.45   21.67   0
  -7 -14   1   26.27   23.22   0
  -7 -13   2   25.00   25.32   0
  -7 -10   4   11.11   19.05   0
  -6 -11   3  140.37   26.29   0
  -6  -6   5   54.88   11.50   0
  -5 -15  -1   14.66   30.85   0
  -5 -14   0   35.58   26.64   0
  -5 -13   1   30.45   23.37   0
  -5  -8   4  291.02   23.58   0
  -4 -15  -2   -5.24   25.90   0
  -4 -11   2   18.23   23.24   0
  -4  -9   3  101.42   20.36   0
  -4  -6   4  497.52   24.28   0
  -3 -15  -3   73.26   31.11   0
  -2 -14  -3  -20.61   24.83   0
  -2 -10   1   12.62   18.87   0
  -2  -8   2  399.38   30.07   0
  -1 -14  -4   39.57   31.87   0
  -1 -13  -3   34.86   27.46   0
  -1 -11  -1   29.24   21.61   0
  -1 -10   0  313.47   34.35   0
  -1  -8   1  264.63   25.54   0
   0 -14  -6   33.16   28.40   0
   0 -12  -3   16.78   27.44   0
   0 -11  -2  -20.44   23.09   0
   1 -12  -5   20.07   25.79   0
   1 -11  -4   63.03   24.38   0
   1 -10  -3  105.24   25.52   0
   2 -13 -10  -15.77   26.22   0
   2 -11  -6    4.02   22.76   0
   2 -10  -5    9.85   19.76   0
   2  -9  -4   -5.76   18.21   0
   3 -12 -13  -11.62   27.66   0
   3 -12 -12    8.51   28.23   0
   3 -11  -9   20.10   27.81   0
   3  -7  -5  356.97   28.43   0
   4 -10 -15   10.22   26.15   0
   4 -10 -14   12.43   27.19   0
   4 -10 -13   -1.07   26.69   0
   4  -9 -11   66.25   26.02   0
   4  -8  -9    8.27   22.10   0
   4  -7  -8   10.94   19.99   0
   4  -5  -7  478.55   27.58   0
   4  -4  -7   13.23    9.55   0
   5  -5 -13   95.50   18.65   0
   5  -4 -12  325.28   22.81   0
   5  -3 -12   -1.74   10.90   0
  -9  -9   5    3.03   14.74   0
  -8 -11   4   -1.98   21.43   0
  -7 -12   3   36.32   24.36   0
  -7  -8   5   50.00   16.43   0
  -6 -14   1  -12.14   25.06   0
  -5 -12   2   55.04   23.88   0
  -4  -7   4   -3.45   12.35   0
  -3 -13   0   43.67   29.53   0
  -3 -10   2  107.19   23.64   0
  -3  -8   3  188.82   23.19   0
  -2 -13  -1   58.55   30.06   0
   0 -13  -4    0.75   26.57   0
   0 -10  -1    6.90   19.96   0
   1 -14  -8  -11.13   26.58   0
   1 -13  -6   19.92   28.23   0
   1  -9  -2   54.77   22.27   0
   1  -7  -1  794.74   37.19   0
   2 -13  -9   15.57   26.76   0
   2 -12  -7    0.14   25.42   0
   2  -8  -3    5.39   16.83   0
   2  -5  -2   44.90   14.91   0
   2  -4  -2  268.16   17.84   0
   3 -12 -11    4.43   25.03   0
   3 -10  -7   25.57   21.01   0
   3  -9  -6   63.90   22.96   0
   3  -5  -4   60.77   15.63   0
   3  -4  -4  281.46   18.41   0
   3  -3  -4   68.32   10.98   0
   4 -10 -12   51.77   28.77   0
   4  -9 -10   11.71   23.53   0
   4  -6  -7   31.13   17.09   0
   5  -4 -11   18.34   13.98   0
  -9 -13   3   19.79   24.63   0
  -8  -9   5  176.01   22.12   0
  -6 -13   2   -8.28   19.61   0
  -6 -10   4  100.59   23.83   0
  -6  -7   5  174.16   17.66   0
  -5 -11   3   46.69   23.23   0
  -5  -9   4   92.32   21.62   0
  -4 -15  -1   -7.64   28.81   0
  -4 -14   0  108.95   29.29   0
  -4 -13   1   47.40   25.14   0
  -4 -10   3   -0.38   20.97   0
  -3 -15  -2   75.33   30.58   0
  -3 -14  -1  -14.43   24.20   0
  -3 -12   1   48.94   23.81   0
  -2 -15  -3    3.88   30.28   0
  -2 -14  -2   58.46   29.55   0
  -2 -12   0    0.18   21.81   0
  -2  -9   2    5.72   21.25   0
  -1 -14  -3    8.79   31.18   0
  -1 -13  -2   56.51   28.28   0
  -1 -12  -1   33.47   24.91   0
  -1  -9   1   74.29   21.99   0
  -1  -5   2  230.25   17.19   0
   0 -14  -5    7.70   27.14   0
   0  -5   1  262.94   20.15   0
   0  -4   1    3.06   10.43   0
   1 -14  -7   27.41   28.47   0
   1 -13  -5  143.87   37.70   0
   1 -12  -4   14.94   25.43   0
   1 -11  -3  121.41   27.42   0
   1  -8  -1  303.91   27.88   0
   2 -13  -8    0.54   25.62   0
   2 -12  -6   60.86   30.46   0
   2 -11  -5  158.38   30.50   0
   2 -10  -4  159.13   27.46   0
   2  -6  -2 1209.55   41.78   0
   3 -12 -10  -18.95   22.55   0
   3 -11  -8   18.54   24.48   0
   3  -8  -5   73.63   22.35   0
   3  -6  -4  636.78   32.44   0
   4 -11 -14   -9.26   28.14   0
   4 -10 -11   23.97   23.50   0
   4 -10 -10   67.89   28.92   0
   4  -9  -9  174.07   29.62   0
   4  -8  -8  108.59   23.37   0
   4  -7  -7    0.02   19.40   0
   5  -7 -13   63.78   24.40   0
   5  -7 -12   38.23   22.15   0
   5  -6 -11   22.31   18.11   0
   5  -3 -11  128.21   14.54   0
 -10 -12   4   10.80   20.30   0
  -9 -12   4   12.57   23.08   0
  -9 -10   5   18.76   18.99   0
  -9  -6   6   68.38   11.03   0
  -8 -13   3   20.90   24.03   0
  -7 -14   2   41.35   25.64   0
  -7 -11   4   27.52   21.04   0
  -7  -9   5   62.42   18.42   0
  -6 -12   3    8.67   22.34   0
  -5 -15   0   29.55   27.27   0
  -5 -14   1   -4.62   21.76   0
  -5 -13   2   51.34   24.95   0
  -5  -5   5 1108.76   28.91   0
  -4 -12   2   86.16   24.53   0
  -4  -8   4   99.19   18.62   0
  -3 -11   2  102.49   24.31   0
  -3  -9   3   30.62   20.70   0
  -2 -11   1  180.58   27.36   0
  -2  -6   3   34.25   13.71   0
  -2  -5   3   45.11   10.28   0
  -2  -4   3    8.52    6.92   0
  -1 -15  -4   -1.55   27.67   0
  -1 -11   0   65.60   23.05   0
  -1  -6   2  810.05   32.25   0
   0 -14  -4  -20.58   29.76   0
   0 -13  -3   22.59   26.98   0
   0 -12  -2  177.04   32.42   0
   0  -9   0   12.73   18.10   0
   0  -6   1    9.62   12.02   0
   1 -14  -6   41.18   31.94   0
   1 -10  -2  273.47   31.98   0
   2 -13  -7    7.38   26.03   0
   2  -9  -3   79.30   22.60   0
   2  -7  -2   38.60   16.43   0
   3 -13 -11   10.51   29.12   0
   3 -12  -9   26.06   25.52   0
   3 -11  -7   -4.24   22.90   0
   3 -10  -6   -2.01   20.90   0
   3  -9  -5  101.83   24.15   0
   3  -7  -4  105.22   19.88   0
   4 -11 -13   29.59   25.74   0
   4 -11 -12   -2.86   25.42   0
   4  -9  -8   40.18   24.67   0
   4  -8  -7   -8.15   20.99   0
   4  -5  -6    4.58   13.57   0
   4  -4  -6  464.07   23.84   0
   5  -8 -15    2.22   23.31   0
   5  -8 -14    8.53   24.45   0
   5  -8 -13   27.46   24.52   0
   5  -7 -11  115.72   24.04   0
   5  -4 -10  188.03   18.78   0
  -9  -7   6   10.73   11.43   0
  -8 -12   4   62.96   23.99   0
  -8 -10   5   18.95   18.30   0
  -7 -13   3   15.81   22.12   0
  -6 -15   1    0.99   27.33   0
  -6 -14   2   29.34   26.32   0
  -6 -11   4   18.57   22.75   0
  -6  -8   5   23.33   14.56   0
  -5 -12   3   43.94   26.37   0
  -5 -10   4   16.77   20.90   0
  -5  -6   5   56.48   12.29   0
  -4 -11   3  286.13   33.69   0
  -3 -15  -1   17.78   30.71   0
  -3 -14   0  167.48   32.73   0
  -3 -13   1   23.96   27.75   0
  -2 -15  -2  -15.73   28.11   0
  -2 -14  -1   -7.94   24.14   0
  -2 -13   0   -2.01   23.83   0
  -2 -10   2  272.76   31.64   0
  -2  -7   3   81.74   17.80   0
  -1 -14  -2   39.21   31.71   0
  -1 -13  -1   45.54   29.51   0
  -1 -10   1  104.15   23.94   0
  -1  -7   2  132.71   18.54   0
   0 -15  -5   53.28   31.47   0
   0 -10   0  300.79   34.53   0
   0  -7   1  208.70   21.89   0
   1 -13  -4    9.27   29.84   0
   1 -12  -3   39.54   26.19   0
   1  -9  -1   46.65   20.56   0
   1  -5   0  304.62   20.73   0
   2 -14  -8    5.19   29.72   0
   2 -12  -5  -15.09   24.03   0
   2 -11  -4   24.82   22.36   0
   2  -8  -2  313.25   31.20   0
   3 -13 -10   23.80   27.67   0
   3 -12  -8   23.97   25.22   0
   3  -8  -4  224.45   30.18   0
   4 -11 -11   86.39   27.15   0
   4 -11 -10   40.87   27.61   0
   4 -10  -9   -5.65   22.27   0
   4  -6  -6   26.35   14.10   0
   5  -8 -12    0.92   23.85   0
   5  -6 -10  183.82   23.10   0
   5  -3 -10   39.46   11.48   0
  -8  -6   6   18.50   10.20   0
  -7 -12   4   25.86   22.50   0
  -6 -13   3   37.06   25.68   0
  -6  -9   5  298.48   26.84   0
  -5  -7   5  356.55   23.19   0
  -4 -15   0   -2.25   25.04   0
  -4 -14   1   -2.84   22.73   0
  -4 -13   2   -4.11   24.56   0
  -4  -9   4   12.87   19.01   0
  -3 -12   2   26.66   25.76   0
  -3 -10   3   67.94   24.19   0
  -3  -6   4  659.84   28.16   0
  -3  -5   4  103.37   12.68   0
  -2 -12   1    6.70   22.01   0
  -1 -15  -3   99.82   33.15   0
  -1 -12   0  141.77   29.53   0
  -1  -8   2  346.79   27.68   0
   0 -14  -3   22.11   29.01   0
   0 -13  -2   -7.69   24.54   0
   0 -12  -1    0.53   25.61   0
   0  -8   1    6.50   15.89   0
   1 -14  -5   58.20   30.03   0
   1 -11  -2   95.08   25.54   0
   1  -7   0   36.22   16.04   0
   1  -6   0  480.75   27.51   0
   1  -4   0 6206.82   72.21   0
   2 -14  -7   -0.21   31.46   0
   2 -10  -3    9.57   19.64   0
   3 -13  -9   77.23   29.76   0
   3 -12  -7   53.31   27.75   0
   3 -11  -6   47.75   25.59   0
   3 -10  -5  103.62   26.29   0
   4 -12 -12   13.26   27.80   0
   4 -11  -9  113.13   32.26   0
   4 -10  -8   46.35   23.39   0
   4  -9  -7  468.54   37.33   0
   4  -7  -6   24.47   17.60   0
   5  -9 -15   17.36   24.34   0
   5  -9 -14   55.51   23.90   0
   5  -9 -13   22.53   23.92   0
   5  -9 -12   29.60   25.30   0
   5  -8 -11    0.53   21.49   0
   5  -7 -10   80.38   21.76   0
   5  -6  -9   93.82   20.15   0
  -9 -11   5    7.22   20.39   0
  -9  -8   6   14.81   13.56   0
  -8  -7   6   17.66   12.15   0
  -7 -10   5   96.59   22.33   0
  -5 -15   1   26.98   26.15   0
  -5 -14   2   60.66   25.98   0
  -5 -11   4   69.16   25.70   0
  -5  -8   5  142.25   19.78   0
  -3  -7   4  120.08   18.20   0
  -2 -15  -1   17.78   31.10   0
  -2 -11   2    4.72   18.40   0
  -2  -8   3   -0.23   13.75   0
  -1 -11   1   32.55   20.80   0
  -1  -9   2   57.25   22.55   0
   0 -15  -4    7.14   27.24   0
   1 -13  -3   11.80   29.30   0
   1 -10  -1  113.42   25.75   0
   1  -8   0   25.01   17.33   0
   2 -13  -5   11.55   27.42   0
   2 -12  -4  150.96   32.39   0
   2 -11  -3  386.54   40.07   0
   2  -9  -2   10.12   18.92   0
   3 -13  -8   13.22   25.94   0
   3  -9  -4   47.86   21.45   0
   3  -7  -3 1231.67   48.27   0
   3  -6  -3   97.67   17.36   0
   3  -5  -3  295.35   21.37   0
   3  -4  -3   13.01   11.50   0
   4 -12 -11    6.17   24.44   0
   4 -12 -10   53.09   30.94   0
   4 -10  -7   -6.53   24.03   0
   4  -8  -6   85.21   22.14   0
   5 -10 -14   12.36   27.04   0
   5 -10 -13    4.28   25.61   0
   5  -9 -11   36.56   26.72   0
   5  -8 -10  191.48   29.28   0
   5  -7  -9  245.24   28.50   0
  -8 -13   4   -7.35   20.97   0
  -8 -11   5   39.80   21.08   0
  -8  -8   6    6.60   13.62   0
  -7 -14   3   33.62   24.28   0
  -7  -6   6  238.02   16.64   0
  -6 -15   2  -17.35   24.97   0
  -6 -12   4  107.33   25.82   0
  -6 -10   5   -8.58   18.18   0
  -5 -13   3   -1.46   20.32   0
  -4 -15   1   -6.45   26.70   0
  -4 -12   3   21.72   22.06   0
  -4 -10   4  228.65   27.06   0
  -3 -15   0   26.17   26.74   0
  -3 -14   1   -4.70   23.11   0
  -3 -11   3   59.16   21.94   0
  -3  -8   4  219.79   23.69   0
  -2 -14   0   87.03   29.61   0
  -2 -13   1   55.10   26.32   0
  -2  -9   3   33.33   18.84   0
  -1 -15  -2   24.40   28.82   0
  -1 -14  -1   -7.82   26.77   0
  -1 -13   0   60.45   27.77   0
   0 -14  -2   40.40   32.63   0
   0  -9   1  258.59   29.40   0
   1 -15  -5   30.87   30.67   0
   1 -14  -4   31.54   30.18   0
   1 -12  -2   48.38   26.66   0
   1 -11  -1   35.52   26.52   0
   2 -14  -6   -7.63   26.59   0
   2 -10  -2  291.78   33.06   0
   2  -7  -1  687.81   35.72   0
   2  -6  -1   22.43   13.75   0
   2  -5  -1  650.12   28.86   0
   3 -13  -7  126.55   31.96   0
   3 -12  -6   50.25   27.80   0
   3 -11  -5   24.97   24.39   0
   3 -10  -4   48.02   22.15   0
   3  -8  -3  170.64   24.63   0
   4 -12  -9  -18.04   25.47   0
   4 -11  -8   11.41   25.20   0
   4  -9  -6  -19.30   18.44   0
   4  -7  -5   66.34   22.18   0
   4  -6  -5   95.24   17.28   0
   4  -5  -5  122.10   16.20   0
   5 -10 -12   34.21   24.40   0
   5  -9 -10   19.33   23.03   0
   5  -8  -9   48.62   24.43   0
   5  -6  -8  262.60   25.66   0
   5  -3  -9  188.34   15.29   0
  -9 -12   5   13.80   21.83   0
  -9  -9   6   22.80   15.19   0
  -7 -13   4   15.31   23.64   0
  -7 -11   5   27.04   21.98   0
  -7  -7   6  125.64   16.36   0
  -6 -14   3    4.79   22.16   0
  -5 -15   2   25.53   28.01   0
  -5  -9   5   11.64   17.86   0
  -4 -14   2   30.91   23.51   0
  -3 -13   2    6.46   22.81   0
  -3  -9   4   61.18   21.76   0
  -2 -12   2  140.72   28.66   0
  -1 -12   1   32.36   24.14   0
  -1 -10   2  290.76   30.79   0
   0 -15  -3   36.41   30.42   0
   0 -13  -1  114.53   30.98   0
   0 -12   0   15.23   24.17   0
   0 -10   1    3.19   19.54   0
   1 -14  -3   17.56   31.55   0
   1 -13  -2   77.19   33.64   0
   1  -9   0   34.52   19.79   0
   2 -14  -5    2.93   29.42   0
   2 -13  -4    2.22   26.86   0
   2 -12  -3    9.19   25.32   0
   2  -4  -1    4.28    9.45   0
   3 -14  -8   12.84   27.77   0
   3 -12  -5   29.60   28.62   0
   3  -9  -3   -8.90   22.04   0
   3  -3  -3  379.43   18.67   0
   4 -13 -11    8.62   25.99   0
   4 -13 -10   10.74   28.54   0
   4 -12  -8  102.14   32.32   0
   4 -11  -7   15.05   23.90   0
   4 -10  -6   92.20   27.55   0
   4  -8  -5   -6.05   18.02   0
   4  -4  -5    5.09    9.05   0
   5 -11 -13   27.29   28.68   0
   5 -11 -12   24.80   29.17   0
   5 -10 -10   60.75   31.13   0
   5  -9  -9   20.37   26.21   0
   5  -8  -8  175.32   28.56   0
   5  -7  -8   71.29   20.19   0
   5  -5  -8   83.51   17.10   0
  -8 -12   5   12.72   22.03   0
  -8  -9   6    3.24   15.92   0
  -7  -8   6   94.27   17.88   0
  -6 -13   4   -4.88   24.10   0
  -6 -11   5   90.19   25.27   0
  -5 -14   3   28.73   25.89   0
  -5 -12   4   14.30   22.56   0
  -4 -13   3   30.84   22.28   0
  -4 -11   4   -7.52   20.17   0
  -4  -7   5   33.74   13.49   0
  -4  -6   5   70.35   13.49   0
  -3 -15   1   24.00   29.15   0
  -3 -12   3   43.43   22.84   0
  -2 -15   0   -8.25   25.15   0
  -2 -14   1    0.48   27.82   0
  -2 -10   3   -1.06   18.56   0
  -1 -15  -1   39.01   28.75   0
  -1 -14   0  110.01   32.30   0
   0  -7   2  -15.97   15.82   0
   0  -6   2  433.81   26.91   0
   1 -15  -4    3.08   28.81   0
   1 -12  -1    8.42   24.81   0
   1 -10   0  300.55   32.73   0
   2 -11  -2  -18.41   20.27   0
   2  -9  -1  211.91   28.42   0
   3 -14  -7   27.28   32.22   0
   3 -13  -6   32.47   27.68   0
   3 -11  -4   31.61   24.91   0
   4 -13  -9  -22.62   28.80   0
   4  -9  -5  544.96   39.40   0
   5 -11 -11   -4.20   22.68   0
   5 -10  -9   36.07   28.03   0
   5  -9  -8   63.10   26.67   0
  -9 -10   6   -3.91   15.95   0
  -7 -14   4   31.86   26.18   0
  -7 -12   5   21.23   23.76   0
  -7  -9   6   54.51   18.32   0
  -5 -10   5   25.98   19.63   0
  -4 -15   2  -10.19   27.32   0
  -4  -8   5   -1.45   15.23   0
  -4  -5   5  142.38   12.78   0
  -3 -14   2   46.86   25.37   0
  -3 -10   4   41.90   19.74   0
  -2 -13   2   -5.14   22.77   0
  -2 -11   3  440.62   36.73   0
  -1 -13   1   26.80   26.03   0
  -1 -11   2   55.92   22.40   0
  -1  -8   3  266.02   25.22   0
  -1  -7   3 1566.22   47.83   0
  -1  -6   3  181.13   18.04   0
   0 -15  -2   11.53   28.64   0
   0 -14  -1   14.69   27.93   0
   0 -13   0  -13.64   24.38   0
   0 -11   1  239.10   30.94   0
   0  -5   2    8.64   10.39   0
   1 -14  -2   73.35   35.77   0
   1 -11   0  120.32   26.66   0
   1  -7   1  758.68   36.51   0
   1  -6   1  229.44   21.00   0
   2 -14  -4   35.15   28.70   0
   2 -13  -3   35.52   28.68   0
   2 -12  -2  136.21   33.26   0
   2 -10  -1  -19.18   20.04   0
   3 -13  -5  203.19   36.44   0
   3 -12  -4   45.38   27.26   0
   3 -10  -3   49.40   22.42   0
   3  -8  -2  364.06   34.46   0
   3  -7  -2   53.78   17.56   0
   3  -6  -2  712.51   33.90   0
   4 -13  -8    4.46   30.23   0
   4 -12  -7    7.12   24.20   0
   4 -11  -6   -6.14   22.42   0
   4 -10  -5  -17.16   18.66   0
   4  -7  -4   28.02   19.46   0
   4  -6  -4  511.85   31.42   0
   5 -12 -12   28.12   27.87   0
   5 -11 -10   22.58   24.53   0
   5  -8  -7   40.29   22.79   0
   5  -7  -7   16.65   17.30   0
   5  -6  -7   36.96   14.73   0
   6  -6 -14   19.53   16.63   0
   6  -6 -13   17.44   17.86   0
  -8 -13   5    4.98   21.97   0
  -8 -10   6   20.17   18.22   0
  -6 -14   4    0.84   25.72   0
  -6 -12   5   11.50   23.39   0
  -6  -8   6  194.52   21.32   0
  -6  -7   6   -6.12   10.85   0
  -6  -6   6  141.27   14.67   0
  -5 -13   4    6.53   21.94   0
  -5 -11   5   67.51   25.05   0
  -4 -14   3   16.68   23.36   0
  -4 -12   4  114.42   27.03   0
  -4  -9   5  559.37   34.85   0
  -3 -13   3   23.95   22.88   0
  -3 -11   4   40.88   24.52   0
  -2 -15   1   10.23   29.21   0
  -2  -7   4    9.56   12.41   0
  -2  -6   4  246.22   20.35   0
  -1 -15   0   -6.26   28.63   0
  -1 -12   2   72.27   25.86   0
  -1  -9   3    5.65   18.25   0
   0 -12   1   28.72   24.22   0
   0  -9   2   13.60   19.80   0
   1 -15  -3   62.53   31.28   0
   1 -13  -1   45.70   28.09   0
   1  -9   1   49.57   25.31   0
   1  -8   1  268.47   27.00   0
   1  -5   1  862.38   31.96   0
   3 -14  -6   45.06   29.47   0
   3 -11  -3   99.76   28.07   0
   3  -9  -2  122.25   24.87   0
   3  -5  -2  254.09   20.40   0
   4 -13  -7    2.66   27.37   0
   4 -12  -6   69.42   28.78   0
   4 -11  -5   57.96   29.47   0
   4  -9  -4   34.88   24.36   0
   4  -8  -4   98.66   22.94   0
   4  -5  -4   40.10   13.08   0
   5 -12 -11   15.45   24.34   0
   5 -12 -10   -4.40   25.27   0
   5 -11  -9    8.67   22.84   0
   5 -10  -8   12.46   22.95   0
   5  -9  -7   64.18   26.55   0
   5  -3  -8   35.37   10.33   0
   6  -9 -14    5.15   24.33   0
   6  -8 -13   -6.16   22.51   0
   6  -8 -12  118.50   26.93   0
   6  -5 -13   21.65   15.29   0
  -7 -13   5   52.97   23.94   0
  -7 -10   6   -0.15   17.76   0
  -6  -9   6   -3.39   15.69   0
  -5 -15   3   41.14   24.95   0
  -4 -10   5   28.42   21.96   0
  -3 -15   2   14.24   26.30   0
  -2 -14   2   42.42   29.51   0
  -2 -12   3    8.72   21.12   0
  -2  -9   4    8.58   17.44   0
  -2  -5   4    5.42   10.07   0
  -1 -14   1   11.49   26.57   0
  -1  -4   3  105.52   12.52   0
   0 -15  -1   -8.11   26.82   0
   0 -10   2  430.92   35.72   0
   1 -12   0  149.12   30.80   0
   2 -15  -4   -9.01   28.00   0
   2 -14  -3   -4.94   28.77   0
   2 -13  -2   23.11   27.47   0
   2 -11  -1  271.27   33.34   0
   2  -8   0 1667.94   57.26   0
   2  -7   0    6.10   15.31   0
   2  -6   0  267.04   22.82   0
   3 -14  -5   17.88   28.01   0
   3 -13  -4   51.94   29.42   0
   3 -12  -3   54.83   31.82   0
   3 -10  -2  103.37   25.04   0
   3  -4  -2 2112.67   45.97   0
   4 -14  -8   -9.87   27.95   0
   4 -10  -4  218.79   33.14   0
   4  -4  -4   73.19   13.67   0
   5 -12  -9    3.26   27.57   0
   5 -11  -8    3.74   22.81   0
   5 -10  -7   44.45   23.45   0
   5  -8  -6   72.84   24.60   0
   5  -7  -6    8.69   19.72   0
   5  -6  -6  248.82   24.54   0
   6 -10 -14   30.85   26.05   0
   6  -9 -13   30.49   24.07   0
   6  -9 -12   -9.14   24.96   0
   6  -8 -11    6.81   24.46   0
   6  -7 -11    5.14   19.61   0
   6  -5 -12   12.01   13.44   0
  -8 -11   6   -4.38   18.30   0
  -7 -11   6   24.24   21.94   0
  -6 -13   5    1.64   23.31   0
  -6 -10   6  130.47   23.82   0
  -5 -14   4   25.21   22.49   0
  -5 -12   5   60.39   26.48   0
  -4 -15   3    4.06   25.74   0
  -4 -13   4  -15.23   19.61   0
  -4 -11   5   94.89   25.47   0
  -3 -14   3   26.67   23.91   0
  -3 -12   4    6.96   21.75   0
  -3  -8   5   91.32   18.94   0
  -3  -7   5  419.75   26.03   0
  -2 -13   3   78.31   30.52   0
  -2 -10   4  175.67   26.07   0
  -1 -13   2   35.31   25.71   0
  -1 -11   3  133.15   28.10   0
   0 -13   1   40.33   27.42   0
   0 -11   2   -7.50   19.55   0
   1 -15  -2   20.35   29.08   0
   1 -14  -1   26.62   29.35   0
   1 -13   0   46.69   30.36   0
   1 -11   1   31.38   25.91   0
   1  -4   1   24.93   10.37   0
   2 -12  -1    4.95   24.83   0
   2 -10   0  645.41   45.65   0
   2  -9   0    4.05   20.16   0
   2  -5   0    4.74   11.20   0
   3 -11  -2   47.68   24.11   0
   4 -14  -7   -0.02   30.68   0
   4 -13  -6    4.14   25.33   0
   4 -12  -5    6.56   25.31   0
   4 -11  -4   -9.16   25.70   0
   4  -8  -3   35.28   24.18   0
   5 -13 -10  -13.69   24.26   0
   5 -12  -8   -3.92   27.39   0
   5 -11  -7   17.55   26.93   0
   5  -9  -6   70.85   22.74   0
   5  -5  -6   34.71   14.74   0
   6 -10 -13   -6.11   20.54   0
   6 -10 -12   53.10   26.66   0
   6 -10 -11   12.32   25.36   0
   6  -9 -11    3.83   22.87   0
   6  -9 -10   32.82   25.59   0
   6  -8 -10   13.50   23.03   0
   6  -7 -10   10.53   18.61   0
   6  -5 -11   55.95   15.55   0
   6  -4 -13    8.11   11.95   0
  -8 -12   6   30.15   21.61   0
  -7 -14   5    3.92   22.92   0
  -5  -9   6   55.21   19.31   0
  -5  -8   6   83.24   17.12   0
  -5  -7   6   26.97   12.46   0
  -3  -9   5   86.32   22.43   0
  -3  -6   5  149.73   16.41   0
  -2 -15   2   51.69   31.03   0
  -2 -11   4   33.20   24.36   0
  -1 -15   1   81.44   30.43   0
   0 -15   0  -22.21   25.42   0
   0 -12   2  120.41   30.43   0
   2 -15  -3   -7.70   28.19   0
   2 -14  -2   66.86   31.92   0
   2 -13  -1   55.36   31.01   0
   2 -11   0    3.51   25.14   0
   3 -14  -4   26.57   28.56   0
   3 -13  -3    4.41   27.16   0
   3  -9  -1   32.58   20.70   0
   3  -8  -1  121.46   22.90   0
   3  -7  -1  591.88   34.54   0
   3  -6  -1  251.53   24.68   0
   4 -14  -6   21.01   31.84   0
   4 -13  -5   28.63   29.17   0
   4  -9  -3  163.58   26.82   0
   4  -6  -3  -19.04   12.16   0
   5 -13  -9   17.35   26.93   0
   5 -12  -7    9.79   28.32   0
   5 -10  -6   -3.00   20.77   0
   6 -11 -12  -12.81   26.05   0
   6 -10 -10   50.32   27.33   0
   6  -8  -9    2.70   21.92   0
   6  -7  -9    0.82   18.61   0
   6  -4 -12   30.26   12.07   0
  -7 -12   6   23.39   21.18   0
  -6 -14   5    0.33   24.20   0
  -6 -11   6    5.31   21.05   0
  -5 -15   4  -12.29   24.43   0
  -5 -13   5   72.25   24.99   0
  -5 -10   6   12.54   18.99   0
  -5  -6   6  244.58   16.91   0
  -4 -14   4  -12.17   21.23   0
  -4 -12   5   24.07   25.85   0
  -3 -15   3   87.24   32.00   0
  -3 -13   4   41.15   25.13   0
  -3 -10   5  126.11   22.81   0
  -2 -14   3    3.43   25.13   0
  -1 -14   2  118.01   30.89   0
  -1 -12   3   13.38   22.39   0
   0 -14   1   -3.44   26.50   0
   0  -9   3   98.46   22.00   0
   0  -8   3    6.81   16.00   0
   0  -7   3 1007.62   40.35   0
   1 -15  -1   49.90   30.37   0
   1 -14   0  133.48   34.94   0
   1 -12   1   46.78   26.04   0
   1  -9   2   48.91   25.03   0
   1  -8   2  282.12   27.48   0
   1  -7   2  154.05   21.06   0
   2  -4   0  405.64   21.49   0
   3 -14  -3    5.13   29.36   0
   3 -12  -2   50.67   27.66   0
   3 -10  -1  151.39   27.34   0
   4 -12  -4  159.90   32.85   0
   4 -10  -3   17.25   20.88   0
   4  -5  -3  617.34   29.49   0
   5 -13  -8    2.42   26.00   0
   5 -11  -6   70.03   26.50   0
   5  -9  -5   45.14   21.61   0
   5  -8  -5  141.81   24.90   0
   5  -7  -5  242.45   26.38   0
   5  -6  -5   70.53   18.84   0
   5  -3  -7  251.19   15.90   0
   6 -11 -11   28.60   25.60   0
   6 -11 -10   -9.16   25.48   0
   6 -10  -9    2.07   28.81   0
   6  -9  -9   60.43   24.37   0
   6  -6  -9   14.58   16.14   0
   6  -4 -11    3.67   11.90   0
  -8 -13   6   -6.75   21.79   0
  -6 -12   6   47.25   25.20   0
  -5 -11   6   50.14   24.17   0
  -3 -14   4   43.76   27.92   0
  -3 -11   5   76.99   22.67   0
  -2 -12   4  130.27   27.30   0
  -1 -13   3   32.30   25.14   0
  -1 -10   4   17.02   22.72   0
  -1  -9   4   58.98   20.97   0
  -1  -8   4  362.28   27.90   0
  -1  -7   4   77.30   16.33   0
   0 -15   1   -6.65   30.19   0
   0 -13   2    9.06   25.07   0
   0 -10   3  -22.03   19.80   0
   0  -6   3    0.66   11.71   0
   1 -13   1   23.58   26.84   0
   1 -10   2  232.36   30.27   0
   1  -6   2  852.09   35.47   0
   2 -15  -2   -3.84   27.78   0
   2 -14  -1    4.79   28.19   0
   2 -12   0  -23.71   23.06   0
   2  -9   1  264.38   30.30   0
   2  -8   1   19.31   17.95   0
   2  -7   1  610.48   34.48   0
   3 -13  -2    5.39   26.85   0
   3 -11  -1   58.92   26.05   0
   3  -5  -1  662.20   30.11   0
   3  -3  -2  147.27   12.80   0
   4 -14  -5    1.96   27.03   0
   4 -13  -4   -6.74   26.31   0
   4 -11  -3  261.93   35.67   0
   4  -3  -4    1.93    8.78   0
   5 -13  -7  138.09   32.71   0
   5 -12  -6   34.86   25.46   0
   5 -11  -5   31.21   28.24   0
   5 -10  -5   18.93   20.83   0
   6 -12 -11    3.13   23.50   0
   6 -12 -10   88.54   30.59   0
   6 -11  -9   65.10   28.39   0
   6 -10  -8   31.27   27.65   0
   6  -9  -8   47.05   23.92   0
   6  -8  -8   11.18   19.28   0
   6  -7  -8    9.45   19.62   0
  -8  -9   7  127.79   18.02   0
  -8  -8   7   -1.50   12.13   0
  -7 -13   6   -9.49   23.60   0
  -5 -14   5   10.63   23.00   0
  -5  -5   6   51.88    9.99   0
  -4 -15   4   -9.68   22.15   0
  -4 -13   5   24.33   22.46   0
  -4  -9   6   -5.26   17.52   0
  -4  -8   6   47.12   16.73   0
  -4  -7   6   31.94   13.73   0
  -3 -12   5   20.82   26.09   0
  -2 -15   3   22.78   30.26   0
  -2 -13   4   22.62   23.41   0
  -2  -9   5  778.91   41.78   0
  -2  -8   5   -5.13   16.13   0
  -1 -15   2   16.55   26.68   0
  -1 -11   4   25.22   23.14   0
  -1  -6   4  972.78   35.22   0
   0 -14   2   11.22   28.63   0
   0 -11   3  412.43   36.88   0
   1 -15   0   -5.22   27.29   0
   1 -11   2   67.86   24.26   0
   2 -13   0    7.64   26.66   0
   2 -11   1  189.94   33.37   0
   2 -10   1   -7.70   20.84   0
   2  -6   1   16.86   14.09   0
   3 -15  -3   85.47   34.45   0
   3 -14  -2   57.52   32.58   0
   3 -12  -1   34.29   26.82   0
   4 -14  -4  -37.80   29.28   0
   4 -12  -3   -3.37   25.33   0
   4 -10  -2  281.20   32.91   0
   4  -9  -2  -10.30   19.03   0
   4  -8  -2  626.64   38.45   0
   4  -7  -2  -14.52   15.37   0
   4  -4  -3   14.11   11.83   0
   5 -13  -6   31.27   27.39   0
   5 -12  -5   37.68   31.23   0
   5  -9  -4   84.58   26.90   0
   5  -8  -4  307.30   30.99   0
   5  -7  -4   98.17   24.18   0
   5  -5  -5 1232.87   40.41   0
   6 -12  -9  -23.50   25.68   0
   6 -11  -8   -3.85   24.99   0
   6  -9  -7  463.58   41.05   0
   6  -8  -7   14.32   22.76   0
   6  -6  -8  201.36   22.50   0
   6  -4 -10  199.69   17.07   0
  -8 -10   7    3.10   16.84   0
  -8  -7   7   14.12   10.23   0
  -7  -9   7   28.04   15.89   0
  -7  -8   7  103.04   16.33   0
  -6 -13   6    7.72   22.25   0
  -5 -12   6   23.19   23.57   0
  -4 -14   5    1.19   23.78   0
  -4 -11   6   -5.68   21.86   0
  -4 -10   6  116.24   23.30   0
  -3 -15   4    0.44   25.80   0
  -2 -10   5   -1.91   18.16   0
  -2  -7   5  412.10   25.77   0
  -1 -14   3    4.94   23.76   0
  -1 -12   4   -2.72   25.14   0
   0 -12   3    2.82   23.64   0
   0  -5   3 1333.13   38.11   0
   1 -14   1   20.34   28.46   0
   1 -12   2  103.59   28.89   0
   1  -5   2  211.84   18.54   0
   2 -15  -1    2.70   28.02   0
   2 -14   0   45.52   33.24   0
   2 -12   1    0.26   26.77   0
   3 -13  -1   63.79   29.60   0
   3 -10   0  334.90   34.44   0
   3  -9   0   68.18   22.97   0
   3  -8   0  -11.08   17.20   0
   3  -7   0  303.87   27.38   0
   3  -4  -1  199.85   16.86   0
   4 -13  -3   38.74   28.85   0
   4 -11  -2   -9.65   23.25   0
   4  -6  -2  286.70   24.43   0
   5 -11  -4   26.85   28.72   0
   5 -10  -4   -4.67   19.38   0
   5  -6  -4  553.85   32.88   0
   6 -13  -9   11.30   29.30   0
   6 -12  -8   48.11   29.87   0
   6 -11  -7    8.36   26.27   0
   6 -10  -7   20.57   24.28   0
   6  -7  -7   97.87   19.35   0
   6  -3 -12   28.19   10.11   0
  -8 -11   7   -1.54   19.40   0
  -7 -10   7   35.28   17.82   0
  -7  -7   7    3.24   10.79   0
  -5 -15   5   42.68   24.01   0
  -5 -13   6   16.72   24.06   0
  -4  -6   6   27.33   11.28   0
  -3 -13   5  161.71   28.73   0
  -2 -14   4  -36.13   21.43   0
  -2 -11   5  201.66   27.97   0
  -2  -6   5    4.60   12.29   0
  -1 -15   3   77.22   30.97   0
  -1  -5   4  239.19   17.60   0
   0 -15   2  -25.70   24.53   0
   0 -13   3   10.03   25.11   0
   1 -15   1   53.29   30.46   0
   2  -5   1  634.43   29.17   0
   2  -3   0   45.76   10.04   0
   3 -15  -2   18.81   30.31   0
   3 -14  -1    7.86   31.66   0
   3 -12   0   60.47   32.34   0
   3 -11   0   -0.49   22.00   0
   3  -6   0  542.69   30.89   0
   4 -14  -3  -10.28   26.01   0
   4 -12  -2  124.17   31.59   0
   4  -5  -2    4.66   14.26   0
   5 -14  -6   35.01   29.08   0
   5 -13  -5  107.53   31.36   0
   5 -12  -4   31.45   27.33   0
   5  -4  -5   -5.68   10.45   0
   6 -13  -8   -2.50   29.38   0
   6 -12  -7   -8.31   27.13   0
   6 -10  -6  133.46   31.61   0
   6  -9  -6    0.13   24.15   0
   6  -8  -6  187.31   28.89   0
   6  -6  -7   52.88   15.25   0
   6  -4  -9   -2.58   10.78   0
   6  -3 -11  146.14   13.40   0
   7 -10 -13   -8.20   24.88   0
   7  -9 -13  -10.36   22.65   0
   7  -9 -12   17.51   22.61   0
   7  -8 -12   -7.31   20.03   0
  -7 -11   7    0.05   17.84   0
  -6 -14   6   12.65   20.77   0
  -6 -10   7    3.41   18.24   0
  -6  -9   7  416.71   28.09   0
  -6  -8   7   -5.05   12.88   0
  -4 -15   5   14.65   26.04   0
  -4 -12   6   56.69   23.95   0
  -3 -14   5    1.24   25.69   0
  -3 -10   6   27.83   22.44   0
  -3  -9   6   82.07   22.41   0
  -3  -8   6  131.14   21.21   0
  -2 -15   4   31.62   29.90   0
  -2 -12   5   12.70   22.45   0
  -1 -13   4   66.35   26.75   0
   0 -14   3   -8.39   26.13   0
   0 -10   4  326.08   32.69   0
   0  -9   4  -12.25   15.70   0
   0  -8   4  136.69   21.57   0
   1 -14   2   49.86   31.72   0
   1 -11   3  111.55   29.37   0
   1 -10   3  133.13   26.24   0
   1  -9   3   25.96   19.36   0
   1  -8   3  217.23   26.77   0
   1  -7   3 1557.50   52.02   0
   2 -15   0   -1.72   28.08   0
   2 -13   1   15.22   26.94   0
   2 -10   2  256.59   32.16   0
   2  -9   2   12.93   19.78   0
   2  -8   2  370.14   32.15   0
   4 -13  -2   -1.33   27.11   0
   4 -11  -1  202.96   35.33   0
   4 -10  -1   19.67   21.47   0
   4  -9  -1  143.77   26.47   0
   4  -8  -1   -0.71   17.82   0
   4  -7  -1  103.93   23.51   0
   5 -14  -5   36.66   29.16   0
   5 -13  -4   -5.90   29.19   0
   5 -11  -3   64.85   29.43   0
   5 -10  -3  130.76   28.23   0
   5  -9  -3    2.79   20.04   0
   5  -8  -3   42.73   21.12   0
   5  -7  -3  782.11   42.30   0
   5  -5  -4  223.80   21.63   0
   6 -13  -7   14.33   30.20   0
   6 -11  -6  -19.30   21.45   0
   6  -7  -6  -22.49   13.53   0
   7 -11 -11   22.68   26.97   0
   7 -10 -11   24.62   24.85   0
   7  -9 -11   -2.35   22.77   0
   7  -9 -10   26.97   25.93   0
   7  -8 -11   16.38   21.86   0
   7  -7 -13   48.80   19.88   0
  -7 -12   7    4.52   21.71   0
  -6 -11   7   15.15   20.05   0
  -6  -7   7   65.36   13.99   0
  -5 -14   6   44.53   26.74   0
  -5 -10   7   65.19   21.91   0
  -5  -9   7   76.06   19.31   0
  -4 -13   6  -11.90   20.98   0
  -3 -11   6   24.67   21.35   0
  -3  -7   6  116.13   17.33   0
  -2 -13   5    1.17   22.00   0
  -1 -14   4   50.10   26.78   0
  -1 -11   5   70.09   25.59   0
  -1 -10   5   77.38   23.12   0
  -1  -9   5   95.17   20.93   0
  -1  -8   5  202.88   25.26   0
   0 -12   4  207.48   33.95   0
   0 -11   4  -10.59   18.57   0
   0  -7   4   20.69   14.75   0
   0  -4   3    3.35    8.55   0
   1 -12   3   46.87   25.83   0
   2 -14   1   26.14   29.67   0
   2 -12   2  157.41   33.91   0
   2 -11   2   11.69   21.71   0
   2  -7   2   48.09   17.32   0
   3 -15  -1   40.94   30.39   0
   3 -13   0   43.03   28.88   0
   3 -10   1  130.63   26.24   0
   3  -9   1   32.54   21.98   0
   3  -8   1  154.36   24.54   0
   3  -5   0   55.29   14.29   0
   4 -14  -2    4.14   27.60   0
   4 -12  -1    4.99   26.00   0
   5 -14  -4   22.29   30.62   0
   5 -12  -3   18.05   26.45   0
   6 -12  -6   34.48   27.02   0
   6 -10  -5   17.40   25.82   0
   6  -9  -5  327.15   33.26   0
   6  -8  -5   25.10   22.91   0
   6  -6  -6  132.39   22.31   0
   6  -5  -7   78.33   16.74   0
   6  -4  -8  166.00   17.28   0
   6  -3 -10   42.64   10.53   0
   7 -11 -10   34.45   28.29   0
   7 -10 -10   26.47   22.80   0
   7 -10  -9   20.98   25.87   0
   7  -9  -9   16.17   24.46   0
   7  -8 -10   45.67   23.67   0
   7  -7 -10   29.27   19.69   0
   7  -6 -12   59.46   17.77   0
  -7 -13   7   56.30   23.23   0
  -7  -6   7   67.24   10.78   0
  -6 -12   7    3.73   21.45   0
  -5 -11   7   -9.65   22.67   0
  -5  -8   7   52.14   15.05   0
  -4 -14   6    8.91   25.17   0
  -4  -5   6   16.48    9.60   0
  -3 -15   5   29.58   24.91   0
  -3 -12   6   16.62   23.43   0
  -2 -14   5   -8.05   22.87   0
  -2  -5   5 1175.79   33.11   0
  -1 -15   4   29.93   29.82   0
  -1 -12   5  -11.90   24.58   0
   0 -15   3   23.12   27.48   0
   0 -13   4   -5.96   26.30   0
   0  -6   4  826.09   35.23   0
   1 -15   2   40.13   29.62   0
   1 -13   3    6.90   25.10   0
   1  -6   3  162.28   19.37   0
   2 -15   1   17.67   29.43   0
   2 -13   2    9.79   30.55   0
   2  -6   2 1097.57   41.15   0
   2  -4   1   -3.14    9.84   0
   3 -14   0  130.62   35.93   0
   3 -12   1   44.40   27.24   0
   3 -11   1   75.39   25.99   0
   3  -7   1  570.52   34.69   0
   4 -13  -1    2.67   27.70   0
   4  -6  -1   11.23   14.58   0
   4  -3  -3  664.37   23.78   0
   5 -13  -3    5.28   26.24   0
   5 -10  -2  153.16   28.20   0
   5  -9  -2  115.18   25.49   0
   5  -6  -3  177.24   21.44   0
   6 -13  -6   30.25   28.29   0
   6 -12  -5    5.84   27.84   0
   6 -11  -5   70.95   27.34   0
   6  -7  -5  153.22   24.65   0
   7 -12 -10   -6.54   23.67   0
   7 -12  -9  -10.14   25.46   0
   7 -11  -9   10.68   24.42   0
   7 -10  -8   15.60   26.71   0
   7  -9  -8   41.36   26.67   0
   7  -8  -9   28.34   23.74   0
   7  -6 -11   27.96   16.15   0
  -6 -13   7   17.48   22.62   0
  -5 -12   7   10.86   24.42   0
  -5  -7   7    1.45   12.67   0
  -4 -10   7   -5.13   18.76   0
  -4  -9   7  498.15   32.81   0
  -3 -13   6   -2.22   20.61   0
  -3  -6   6  513.47   24.98   0
  -2 -15   5   47.13   29.98   0
  -2 -11   6   -1.86   22.56   0
  -2 -10   6  327.23   30.72   0
  -2  -9   6   -2.99   16.79   0
  -2  -8   6  362.57   28.43   0
  -1 -13   5  147.20   33.33   0
  -1  -4   4  320.92   17.16   0
   0 -14   4   10.62   28.88   0
   1 -14   3   -6.98   24.58   0
   2 -14   2   56.52   32.71   0
   3 -15   0  -10.07   27.86   0
   3 -13   1   37.53   28.60   0
   3  -3  -1 1202.58   31.26   0
   4 -14  -1   -1.28   27.85   0
   4 -12   0   -1.05   29.61   0
   4 -11   0   -4.29   24.12   0
   4 -10   0  178.94   29.65   0
   4  -9   0   27.34   21.67   0
   4  -8   0  590.41   39.77   0
   4  -4  -2  666.34   27.71   0
   5 -14  -3    7.86   28.06   0
   5 -12  -2   18.72   26.90   0
   5 -11  -2    3.87   24.47   0
   5  -8  -2  134.29   25.52   0
   5  -4  -4  102.48   15.27   0
   6 -13  -5   23.01   26.54   0
   6 -11  -4   -3.64   25.71   0
   6 -10  -4  156.40   29.27   0
   6  -9  -4   16.91   20.31   0
   6  -5  -6    3.86   14.01   0
   7 -12  -8   -9.44   26.29   0
   7 -11  -8   22.36   23.04   0
   7  -8  -8  125.16   26.57   0
   7  -7  -9  132.71   23.94   0
  -6 -14   7   22.32   23.80   0
  -6  -6   7   57.65   11.25   0
  -5 -13   7  126.92   27.60   0
  -4 -15   6    5.08   22.16   0
  -4 -12   7   23.23   24.42   0
  -4 -11   7   -2.17   20.14   0
  -4  -8   7   -5.30   14.01   0
  -3 -14   6   27.24   23.61   0
  -2 -12   6   50.11   22.54   0
  -1 -14   5   34.57   29.78   0
  -1  -6   5  166.41   19.40   0
   0 -10   5    4.00   22.57   0
   1 -15   3   22.07   30.45   0
   1 -12   4   -8.28   26.94   0
   1 -11   4   45.32   22.93   0
   1 -10   4   50.53   22.45   0
   1  -9   4   64.55   22.76   0
   1  -8   4  394.11   33.15   0
   2 -12   3    7.88   27.35   0
   2 -10   3    3.82   19.84   0
   2  -9   3   14.95   19.69   0
   2  -8   3   24.04   22.00   0
   3 -14   1   10.98   29.38   0
   3 -10   2  163.23   30.92   0
   3  -6   1  203.51   22.12   0
   3  -4   0 4293.00   66.48   0
   4 -13   0   10.52   27.71   0
   4  -7   0   60.51   19.14   0
   4  -5  -1  123.09   17.12   0
   5 -13  -2   72.83   31.16   0
   5  -7  -2  271.19   27.24   0
   5  -5  -3  243.84   21.10   0
   6 -14  -5  -14.05   28.39   0
   6 -12  -4   81.01   28.62   0
   6  -8  -4   31.01   20.56   0
   6  -6  -5   45.52   15.44   0
   6  -3  -9  411.81   18.75   0
   7 -13  -8   18.43   29.44   0
   7 -12  -7  -10.66   26.78   0
   7 -11  -7   24.19   26.44   0
   7 -10  -7   23.77   24.70   0
   7  -9  -7    7.72   23.16   0
   7  -8  -7   77.69   25.30   0
   7  -7  -8   16.99   19.18   0
   7  -5 -12   38.18   13.96   0
  -5 -14   7   16.72   25.93   0
  -4 -13   7   15.63   24.51   0
  -3 -15   6    9.35   26.24   0
  -2 -13   6   -2.79   20.93   0
  -2  -7   6   -0.57   11.24   0
   0 -15   4  -15.92   24.38   0
   0 -12   5   11.15   22.95   0
   0  -8   5   11.67   19.66   0
   0  -5   4    8.76   10.47   0
   1 -13   4   11.51   26.08   0
   2 -15   2   -0.77   27.76   0
   2 -13   3   78.66   30.63   0
   2  -5   2   51.53   14.12   0
   3 -15   1    4.62   29.20   0
   3 -12   2   29.85   27.32   0
   3 -11   2   88.46   26.58   0
   3  -9   2  103.65   24.90   0
   3  -8   2  331.17   31.14   0
   4 -14   0  137.92   35.23   0
   5 -14  -2   45.03   31.26   0
   5 -12  -1   40.00   32.23   0
   5 -11  -1   50.34   27.28   0
   5 -10  -1   37.17   22.96   0
   5  -9  -1   68.45   23.94   0
   5  -6  -2  531.64   31.65   0
   6 -14  -4  -13.68   30.73   0
   6 -13  -4   -6.45   25.15   0
   6 -11  -3  171.82   35.59   0
   6 -10  -3   10.63   22.37   0
   6  -9  -3   55.76   25.91   0
   6  -7  -4   32.05   18.79   0
   7 -13  -7   25.96   30.79   0
   7 -11  -6  -12.58   25.30   0
   7 -10  -6   24.30   27.71   0
   7  -9  -6   23.70   27.41   0
   7  -5 -11   83.31   15.88   0
  -7 -11   8   24.78   18.87   0
  -7 -10   8    3.19   15.09   0
  -5  -6   7   37.86   11.38   0
  -4 -14   7    3.07   25.27   0
  -4  -7   7   26.19   13.09   0
  -3 -12   7   21.52   26.56   0
  -3 -11   7   25.38   21.80   0
  -3 -10   7   52.57   20.42   0
  -3  -9   7   94.45   22.30   0
  -2 -14   6   -6.29   22.37   0
  -1 -15   5   21.84   26.37   0
  -1 -12   6   21.21   25.54   0
  -1 -11   6   84.09   25.46   0
  -1 -10   6   -9.10   18.58   0
   0 -13   5   51.90   26.77   0
   1 -14   4   29.50   27.06   0
   1  -7   4   97.63   19.25   0
   2 -14   3    4.54   26.87   0
   3 -13   2   35.71   29.17   0
   3  -7   2   48.59   21.90   0
   3  -5   1  696.82   31.80   0
   4 -12   1  -22.29   24.60   0
   4 -11   1  185.44   32.95   0
   4 -10   1   17.34   22.24   0
   4  -9   1  125.91   26.55   0
   4  -6   0  836.32   38.30   0
   5 -13  -1   -3.19   27.66   0
   5  -8  -1   64.10   22.18   0
   6 -13  -3   45.85   32.38   0
   6 -12  -3  -12.75   25.12   0
   6  -8  -3   58.61   22.42   0
   6  -6  -4   46.49   18.46   0
   6  -5  -5  360.81   25.35   0
   7 -13  -6  -12.51   29.65   0
   7 -12  -6   11.65   25.59   0
   7  -8  -6   82.26   25.41   0
   7  -7  -7   33.94   19.37   0
   7  -6  -8  122.29   20.20   0
   7  -5 -10   45.78   14.27   0
   8 -10 -12    5.38   23.58   0
  -7 -12   8   -4.01   20.03   0
  -7  -9   8   27.69   14.77   0
  -6 -12   8   56.95   22.62   0
  -6 -11   8    1.78   19.66   0
  -6 -10   8   30.41   17.91   0
  -6  -9   8   17.00   16.39   0
  -3 -13   7  132.54   28.77   0
  -3  -8   7  139.21   20.96   0
  -3  -5   6  118.58   12.89   0
  -2 -15   6    9.30   24.01   0
  -2  -6   6  184.59   18.52   0
  -2  -4   5    8.41    8.06   0
  -1 -13   6   27.30   23.59   0
  -1  -8   6  141.14   21.89   0
  -1  -5   5 1950.71   44.97   0
   0 -14   5   40.62   26.40   0
   0  -7   5   55.14   16.44   0
   1 -15   4    5.83   30.83   0
   2 -15   3    1.46   27.83   0
   2 -11   4  -23.95   24.46   0
   2 -10   4  192.09   31.50   0
   3 -14   2   63.57   31.27   0
   4 -14   1   27.22   32.81   0
   4 -13   1   43.60   30.16   0
   4  -8   1  -18.46   17.54   0
   5 -14  -1   -7.20   27.65   0
   5 -11   0   95.48   31.47   0
   5 -10   0  108.76   30.01   0
   5  -7  -1  499.40   35.31   0
   6 -14  -3    3.27   28.06   0
   6 -11  -2   17.16   29.02   0
   6 -10  -2  174.61   32.52   0
   6  -7  -3   35.00   22.88   0
   6  -3  -8    2.67    9.17   0
   7 -12  -5   15.42   29.35   0
   7 -11  -5   22.19   22.76   0
   7 -10  -5  112.75   26.93   0
   7  -9  -5   27.78   25.13   0
   7  -7  -6  124.94   25.10   0
   7  -5  -9  130.93   18.96   0
   8 -11 -10    5.95   27.65   0
   8 -10 -11   56.24   26.13   0
   8 -10 -10   39.24   26.47   0
   8  -9 -12   17.18   22.89   0
   8  -9 -11   25.88   24.33   0
  -6 -13   8  -13.92   22.42   0
  -5 -12   8   -0.12   24.32   0
  -5 -11   8   37.10   23.29   0
  -5 -10   8   36.96   20.30   0
  -3 -14   7    7.54   22.40   0
  -2 -12   7    6.98   25.70   0
  -2 -11   7   15.78   22.25   0
  -2 -10   7   -5.24   20.92   0
  -1 -14   6   24.38   24.32   0
   0 -15   5   46.59   27.78   0
   1 -13   5  167.96   36.47   0
   1 -12   5   28.09   25.05   0
   1 -11   5   63.78   24.06   0
   1 -10   5   69.66   22.91   0
   1  -9   5   58.43   25.08   0
   1  -6   4  942.84   38.08   0
   2 -13   4  -20.98   24.78   0
   2 -12   4  129.04   31.24   0
   2  -9   4    4.28   19.30   0
   2  -6   3   18.84   14.72   0
   2  -3   1  582.95   22.50   0
   3 -15   2   36.80   31.01   0
   3 -13   3   -6.27   29.30   0
   3 -12   3   47.91   28.10   0
   3 -11   3   74.64   26.55   0
   3 -10   3   64.77   23.96   0
   3  -9   3   18.00   21.06   0
   3  -6   2  662.67   36.03   0
   4  -4  -1   -7.71    9.76   0
   4  -3  -2  141.07   13.22   0
   5 -13   0    9.11   28.35   0
   5 -12   0   82.97   30.71   0
   5  -9   0   81.82   24.95   0
   5  -5  -2   74.54   15.61   0
   5  -4  -3  409.05   22.83   0
   6 -13  -2   -1.73   26.31   0
   6 -12  -2   48.39   28.82   0
   6  -9  -2   53.50   21.87   0
   7 -13  -5   88.75   31.54   0
   7 -11  -4   52.67   29.79   0
   7  -8  -5   26.57   23.65   0
   7  -6  -7   70.10   18.02   0
   8 -12  -9    6.05   28.95   0
   8 -11  -9   44.41   25.58   0
   8 -10  -9  -10.54   23.63   0
   8  -9 -10  -13.64   21.55   0
   8  -9  -9   53.48   27.15   0
  -2 -13   7   12.49   21.59   0
  -2  -9   7  752.58   39.86   0
  -1 -15   6   28.31   26.93   0
  -1  -7   6   50.60   15.31   0
   0 -12   6   79.01   26.21   0
   0 -11   6  -18.57   17.75   0
   0 -10   6  156.47   26.54   0
   0  -6   5    0.78   12.02   0
   1 -14   5   54.71   28.05   0
   1  -4   3   88.62   13.07   0
   2 -14   4    4.26   26.12   0
   2  -8   4  103.66   22.37   0
   2  -4   2  256.27   18.89   0
   3 -14   3   41.08   29.89   0
   3  -8   3  202.42   28.74   0
   4 -13   2  -15.70   27.56   0
   4 -12   2  141.38   33.40   0
   4 -11   2   10.42   25.62   0
   4 -10   2  341.09   36.03   0
   4  -9   2   35.69   22.54   0
   4  -5   0  130.07   18.01   0
   5 -14   0   79.85   32.85   0
   5  -8   0   66.74   22.21   0
   5  -6  -1   70.22   17.98   0
   6 -14  -2  -12.48   27.41   0
   6  -8  -2  123.33   24.60   0
   7 -13  -4   17.35   27.76   0
   7 -12  -4   14.67   25.15   0
   7 -10  -4   12.58   22.06   0
   7  -9  -4   42.03   22.17   0
   8 -12  -8   57.03   27.37   0
   8 -11  -8  -25.47   22.85   0
   8 -10  -8   18.34   22.92   0
  -1  -9  17   26.37   25.86   0
  -1  -5  15   22.06   23.70   0
  -1  -3  13  122.44   20.13   0
   0 -10  16   24.65   27.85   0
   0  -9  16   -1.40   27.66   0
   0  -7  15   97.20   30.99   0
   1  -8  14    7.26   23.21   0
   1  -5  12   12.54   22.26   0
   1  -3   9  336.04   23.83   0
   1  -2   7   21.16    9.93   0
   2 -11  13   11.66   28.80   0
   2 -10  13   12.42   26.77   0
   3 -13  -8   10.15   19.22   0
   3 -12  11    4.05   29.69   0
   3 -11  11  -13.92   27.11   0
   3 -10  -8   10.06   12.89   0
   3 -10  11   11.98   33.56   0
   3  -7  -6  157.11   14.57   0
   3  -7   9  232.88   30.58   0
   3  -5  -3  327.98   17.83   0
   4 -15  -4   -5.79   27.55   0
   4 -13  -5   14.49   26.95   0
   4 -13   8  -32.39   27.62   0
   4 -12  -5   -1.09   22.48   0
   4 -12   8  139.94   37.78   0
   4 -11  -5   60.72   20.82   0
   4 -11   8    0.46   28.88   0
   4  -9  -4   17.39   16.79   0
   4  -9   7  475.81   42.66   0
   4  -8  -3    7.20   14.74   0
   4  -8   6   52.03   24.11   0
   4  -7  -1  128.12   20.39   0
   4  -7   0   56.95   16.60   0
   4  -7   3  693.28   39.60   0
   4  -7   4   37.13   21.69   0
  -3  -6  18   43.33   24.29   0
  -2  -6  17    3.28   23.52   0
  -2  -1  12   14.78   11.07   0
  -1  -8  17   43.94   29.67   0
  -1  -6  16   79.36   28.12   0
  -1  -2  12  179.50   18.63   0
   0  -8  16   39.46   27.99   0
   0  -5  14  -25.01   21.67   0
   0  -4  13    2.03   19.58   0
   0  -1   8   -3.89    7.93   0
   1 -10  15   -2.78   26.88   0
   1  -9  15   14.88   29.40   0
   1  -7  14   14.13   26.98   0
   1  -6  13   31.14   22.44   0
   1  -4  11   38.70   18.16   0
   2  -9  13  138.95   32.65   0
   2  -7  12    0.22   21.46   0
   2  -6  11   -9.08   19.22   0
   2  -5  10   -4.29   18.92   0
   2  -3   6   16.72   11.84   0
   3  -9  11   20.10   27.09   0
   3  -8  -7  111.06   14.01   0
   3  -8  10  241.16   35.32   0
   3  -6   8  319.17   31.57   0
   3  -4   1  197.56   16.98   0
   3  -4   3  -12.97   13.46   0
   4 -14  -5  -16.05   23.14   0
   4 -12   9    3.00   32.99   0
   4 -11   9   81.98   38.25   0
   4 -10  -5   13.29   16.45   0
   4 -10   8   77.30   31.28   0
   4  -9   8   25.64   28.69   0
   4  -8   7    5.09   25.16   0
   4  -7  -2   14.98   14.99   0
   4  -7   5   23.31   22.23   0
   5 -13   1   32.98   28.59   0
   5 -13   2   44.24   29.13   0
   5 -13   3   -2.93   29.44   0
   5 -12   0   52.22   28.31   0
   5 -12   1   51.23   29.80   0
   5 -12   2   62.10   31.65   0
   5 -12   3   47.74   30.46   0
   5 -11   1   44.84   27.67   0
   5 -11   2   28.59   28.20   0
  -1  -7  17  110.06   30.70   0
   0  -6  15   -7.24   25.43   0
   0  -3  12   27.70   17.12   0
   1  -3  10   44.37   16.77   0
   2 -10  14   28.72   32.00   0
   2  -8  13   12.73   24.93   0
   2  -4   9   11.25   19.69   0
   3 -11  12   22.68   29.86   0
   3 -10  12   61.38   34.25   0
   3  -8  11   22.90   28.07   0
   3  -7  10   41.55   22.56   0
   3  -6   9   26.69   23.84   0
   3  -5   7 1526.35   53.98   0
   3  -4   0 4303.82   61.93   0
   3  -4   4  306.23   22.93   0
   4 -15  -5   23.21   22.40   0
   4 -13  -6   -0.54   23.05   0
   4 -12  -6   50.96   23.40   0
   4 -10   9  -33.78   26.16   0
   4  -9  -5  603.25   31.40   0
   4  -8  -4  111.28   18.03   0
   4  -7   6   32.10   21.31   0
   4  -6   1   16.67   14.17   0
   4  -6   2  230.56   23.61   0
   4  -6   3    4.81   15.49   0
   5 -15   1   19.23   31.96   0
   5 -15   2   -0.10   30.92   0
   5 -14  -1   12.08   27.08   0
   5 -14   0   95.61   30.10   0
   5 -14   1   80.09   30.69   0
   5 -14   2   73.21   31.39   0
   5 -14   3    9.29   27.53   0
   5 -14   4    2.62   28.58   0
   5 -13  -1   16.42   26.25   0
   5 -13   0   22.85   24.91   0
   5 -13   4    6.10   27.72   0
   5 -13   5   61.48   33.95   0
   5 -12  -1   66.33   26.84   0
   5 -12   4    8.36   27.34   0
   5 -12   5   27.81   34.35   0
   5 -11  -1  -13.88   23.11   0
   5 -11   0  117.46   26.68   0
   5 -11   3    7.55   24.90   0
   5 -11   4   28.80   26.93   0
   5 -11   5   53.37   33.34   0
   5 -10   0  117.21   27.96   0
   5 -10   1   48.86   22.32   0
   5 -10   2  107.88   25.84   0
   5 -10   3  114.41   27.08   0
  -3  -4  17    9.09   19.18   0
  -3  -3  16    6.16   16.85   0
  -3  -2  15    2.81   13.98   0
  -2  -7  18   -9.38   19.94   0
  -2  -4  16   50.50   22.55   0
  -2  -3  15  434.48   29.31   0
  -1  -4  15   67.36   22.47   0
   0  -9  17   21.40   28.21   0
   0  -7  16  -31.67   25.54   0
   1  -8  15   38.23   25.96   0
   1  -6  14   42.25   28.74   0
   1  -2   8 1105.24   34.83   0
   2  -9  14  -12.92   25.13   0
   2  -7  13   98.14   30.25   0
   2  -6  12  173.72   30.83   0
   2  -5  11   92.89   25.72   0
   3  -9  -8   50.43   12.16   0
   3  -9  12   20.22   27.79   0
   3  -5   8   69.43   23.85   0
   3  -4  -1  205.72   14.89   0
   3  -4   5  194.03   20.85   0
   4 -15  -6   39.05   28.10   0
   4 -14  -6    2.20   21.96   0
   4 -12  10  101.83   36.24   0
   4 -11  10   -6.31   29.37   0
   4 -10  10   76.69   34.77   0
   4  -9   9  198.06   35.81   0
   4  -8   8  105.98   27.07   0
   4  -7  -3  615.35   29.78   0
   4  -7   7   21.96   21.67   0
   4  -6  -1   32.29   15.05   0
   4  -6   0  845.95   35.53   0
   4  -6   4  552.32   34.98   0
   4  -6   5  101.41   25.18   0
   5 -15   0    5.29   26.04   0
   5 -14  -2   30.87   28.31   0
   5 -14   5   -1.08   29.32   0
   5 -13  -2   42.13   25.54   0
   5 -13   6   32.92   30.63   0
   5 -12  -2   51.83   25.46   0
   5 -12   6   38.91   30.98   0
   5 -11  -2   12.79   23.89   0
   5 -11   6   33.48   28.80   0
   5 -10  -1   46.93   21.69   0
   5 -10   4   11.76   22.78   0
   5 -10   5   49.41   27.65   0
   5  -9   1   63.85   22.10   0
   5  -9   2   54.03   22.67   0
   5  -9   3  -15.95   18.16   0
   5  -9   4   75.83   28.06   0
  -2  -5  17   79.90   24.95   0
  -2  -2  14   54.03   16.13   0
  -1  -5  16    8.00   23.57   0
  -1  -3  14    1.10   15.43   0
  -1  -1  11   69.28   12.83   0
   0  -2  11    0.25   11.96   0
   1  -9  16   32.42   30.23   0
   1  -7  15  209.84   36.58   0
   1  -4  12  673.47   37.45   0
   2 -10  15  -37.00   29.75   0
   2  -8  14   97.10   31.70   0
   3 -11  -9    3.73   13.05   0
   3 -11  13   -8.92   28.57   0
   3 -10  13   23.79   32.42   0
   3  -8  12   18.32   28.07   0
   3  -7  11  115.85   27.07   0
   3  -6  10  218.51   30.05   0
   3  -4   6  624.04   33.03   0
   4 -12  11  -18.19   29.89   0
   4 -11  11  101.66   36.78   0
   4  -9  10   41.41   32.68   0
   4  -8   9    0.14   22.57   0
   4  -7   8   -0.65   24.42   0
   4  -6   6   21.65   25.01   0
   5 -15  -2    5.04   25.44   0
   5 -14  -3   39.70   30.35   0
   5 -13  -3   20.14   25.73   0
   5 -13   7  111.54   36.43   0
   5 -12  -3   21.41   25.60   0
   5 -12   7   27.89   31.58   0
   5 -11  -3   39.42   24.47   0
   5 -11   7    8.13   28.66   0
   5 -10  -2  183.52   26.00   0
   5 -10   6   -5.41   25.49   0
   5  -9  -1   45.51   23.08   0
   5  -9   0  112.14   24.08   0
   5  -9   5   37.77   23.80   0
  -2  -6  18   20.46   25.85   0
  -1  -6  17  -22.56   23.76   0
  -1  -2  13  -28.40   13.43   0
   0  -8  17   18.27   25.03   0
   0  -6  16   17.13   25.47   0
   0  -5  15  101.03   26.15   0
   0  -4  14   79.66   23.29   0
   1  -8  16    8.82   27.00   0
   1  -3  11  172.94   21.97   0
   1  -2   9   15.74   12.79   0
   2  -9  15   23.01   30.74   0
   2  -4  10  370.11   29.23   0
   2  -3   8    5.13   12.51   0
   2  -2   3   24.53    9.22   0
   2  -2   4 3614.11   54.57   0
   3  -9  13    1.57   25.51   0
   3  -7  -7   48.45   10.63   0
   3  -5   9  396.10   33.88   0
   3  -4  -2 2095.64   38.94   0
   4 -10  11    2.33   29.44   0
   4  -7  -4   -1.07   11.07   0
   4  -6  -2  284.19   21.64   0
   4  -6   7    6.94   23.47   0
   5 -15  -3   17.35   25.09   0
   5 -14  -4   19.48   25.30   0
   5 -13  -4  -14.85   23.01   0
   5 -12  -4   18.15   24.23   0
   5 -12   8    1.21   29.68   0
   5 -11   8   35.21   30.63   0
   5 -10  -3   96.47   24.46   0
   5 -10   7   70.53   30.70   0
   5  -9  -2   90.80   23.56   0
   5  -9   6   74.46   26.44   0
   5  -8   0   41.95   23.36   0
   5  -8   1  135.56   24.43   0
   5  -8   2   91.76   23.29   0
   5  -8   3   82.22   23.56   0
   5  -8   4  316.94   33.73   0
   5  -8   5  156.38   30.61   0
  -3  -1  14    1.37   10.17   0
  -1  -7  18    3.93   27.78   0
   0  -7  17   -0.33   26.37   0
   1  -6  15   -0.76   27.06   0
   1  -5  14   16.17   23.55   0
   2  -7  14  -18.25   21.15   0
   2  -6  13   31.11   23.48   0
   2  -5  12   -0.35   19.61   0
   2  -2   5  -10.44   10.86   0
   3 -10  -9   47.18   12.06   0
   3 -10  14   24.97   33.75   0
   3  -8  13   62.47   30.69   0
   3  -7  12   35.91   25.01   0
   3  -6  11   42.23   22.79   0
   3  -4   7   40.37   17.96   0
   4 -11  12   14.84   30.31   0
   4  -9  11   60.89   30.46   0
   4  -8  10   46.97   27.36   0
   4  -7   9  143.89   27.91   0
   4  -5   1   88.11   15.83   0
   4  -5   2    4.88   13.25   0
   4  -5   3  659.44   33.96   0
   4  -5   4   24.90   15.96   0
   5 -15  -4   26.85   29.70   0
   5 -12   9  -14.52   29.38   0
   5 -11  -4   42.39   22.51   0
   5 -11   9    2.23   29.84   0
   5 -10   8   36.06   29.72   0
   5  -9   7   84.62   29.81   0
   5  -8  -1   83.54   21.76   0
   5  -8   6   62.60   24.18   0
  -2  -4  17  -10.19   19.68   0
  -2  -1  13  171.91   16.16   0
  -1  -4  16   45.65   23.87   0
   1  -9  17   10.78   26.40   0
   1  -7  16   37.89   28.57   0
   1  -4  13    3.35   18.30   0
   1  -1   6    2.40    6.99   0
   2  -8  15  -10.35   23.51   0
   2  -4  11    0.40   17.57   0
   2  -3   9  815.01   36.29   0
   3  -9  14   39.91   31.91   0
   3  -8  -8  328.35   17.00   0
   3  -5  10   26.79   21.18   0
   3  -3   3  440.43   24.35   0
   4 -10  -7    7.26   14.76   0
   4 -10  12   51.68   30.94   0
   4  -8  11    9.72   26.63   0
   4  -7  10   -1.77   24.94   0
   4  -6  -3   -0.16   11.01   0
   4  -6   8  248.91   30.40   0
   4  -5   0  118.30   15.94   0
   4  -5   5  122.79   21.17   0
   4  -5   6   17.27   22.59   0
   5 -14  -5   38.54   25.17   0
   5 -13  -5   69.87   28.12   0
   5 -12  -5   22.09   22.94   0
   5 -12  10  -26.44   29.44   0
   5 -11  10   10.57   34.12   0
   5 -10  -4  -10.51   18.16   0
   5 -10   9   24.12   29.65   0
   5  -9  -3   28.56   20.02   0
   5  -9   8   31.00   27.56   0
   5  -8  -2  120.27   21.68   0
   5  -8   7   35.79   23.90   0
   5  -7   1  477.96   32.85   0
   5  -7   2  268.28   29.25   0
   5  -7   3  793.99   43.34   0
   5  -7   4   93.87   24.11   0
   5  -7   5  330.42   35.84   0
   6 -15   1  -13.60   28.83   0
   6 -14   0   32.55   30.07   0
   6 -14   1   10.84   26.63   0
   6 -14   2   56.08   30.48   0
   6 -14   3  -22.88   27.59   0
   6 -14   4  -13.10   28.46   0
   6 -13   0   11.75   27.40   0
   6 -13   1   13.20   24.73   0
   6 -13   2  -12.39   24.32   0
   6 -13   3   33.99   28.52   0
   6 -13   4    9.67   28.22   0
   6 -13   5   20.84   29.43   0
   6 -12   0   10.78   27.78   0
   6 -12   1  -34.75   21.73   0
   6 -12   2   28.53   27.15   0
   6 -12   3   -9.95   25.47   0
   6 -12   4   72.14   31.45   0
   6 -12   5   24.32   29.50   0
   6 -11   1  162.28   33.27   0
   6 -11   2   13.03   28.41   0
   6 -11   3  114.47   30.82   0
   6 -11   4    2.84   28.65   0
  -2  -5  18    2.78   22.48   0
  -2  -3  16   -9.26   15.22   0
  -1  -6  18   51.13   26.18   0
  -1  -5  17   21.17   23.58   0
  -1  -3  15   65.43   19.80   0
   0  -5  16   -8.04   26.17   0
   0  -4  15    9.89   20.34   0
   0  -2  12  426.54   26.37   0
   1  -8  17   -4.19   24.90   0
   1  -3  12   -5.49   15.71   0
   1  -2  10  889.23   34.77   0
   2  -9  16    5.37   26.49   0
   2  -7  15   15.07   26.73   0
   2  -6  14   88.78   30.29   0
   2  -5  13   43.64   25.13   0
   3  -8  14   48.25   30.31   0
   3  -7  13   76.05   27.18   0
   3  -6  12  106.53   28.21   0
   3  -3   1 1199.51   32.51   0
   3  -3   2  142.42   14.89   0
   3  -3   4   91.34   14.63   0
   3  -3   5  576.30   29.57   0
   4 -12  -8  135.05   21.58   0
   4 -10  13  -14.21   30.24   0
   4  -9  12    3.17   27.73   0
   4  -6   9    4.85   20.85   0
   4  -5  -1  102.57   15.85   0
   4  -5   7  498.70   37.13   0
   5 -15  -5   16.29   26.29   0
   5 -11  -5   50.71   22.41   0
   5 -10  10   60.91   32.19   0
   5  -9   9    9.52   27.43   0
   5  -8   8  156.76   30.63   0
   5  -7   0  -23.01   13.25   0
   5  -7   6   46.28   23.25   0
   6 -15  -1   -3.61   27.63   0
   6 -15   0    9.62   27.59   0
   6 -14  -1   -0.13   27.13   0
   6 -13  -1   16.02   23.68   0
   6 -13   6  -12.02   29.04   0
   6 -13   7   22.72   31.74   0
   6 -12  -1  -15.01   26.15   0
   6 -12   6   24.97   29.86   0
   6 -12   7    5.58   31.76   0
   6 -11   0   25.92   22.34   0
   6 -11   5  125.89   33.50   0
   6 -11   6   52.43   30.75   0
   6 -10   1   21.75   24.00   0
   6 -10   2  135.58   27.65   0
   6 -10   3   27.97   25.31   0
   6 -10   4  180.87   33.38   0
   6 -10   5  -14.81   27.98   0
  -2  -2  15   -5.09   13.68   0
  -1  -1  12   16.12   11.90   0
   0  -6  17    5.49   21.47   0
   0  -3  14    6.57   17.06   0
   0  -1  10   -5.21    8.84   0
   1  -6  16   84.10   29.23   0
   1  -5  15    8.68   24.46   0
   1  -1   7  488.10   21.38   0
   2  -8  16   24.71   27.42   0
   2  -4  12   66.14   23.79   0
   2  -3  10   -0.35   16.51   0
   2  -2   7   22.13   13.26   0
   3  -9  15   11.78   29.31   0
   3  -5  11  228.70   28.89   0
   3  -4   9    5.19   15.87   0
   3  -3   6  100.54   18.83   0
   4  -9  13   81.77   33.09   0
   4  -8  -6   57.57   12.62   0
   4  -8  12   98.58   31.19   0
   4  -7  11   54.56   26.95   0
   5 -14  -6   41.47   24.55   0
   5 -13  -6   24.77   24.20   0
   5 -11  11   34.86   32.26   0
   5 -10  -5   16.06   17.91   0
   5 -10  11   25.62   32.05   0
   5  -9  -4   77.64   19.45   0
   5  -9  10   10.87   28.16   0
   5  -8  -3   40.46   16.94   0
   5  -8   9   64.51   28.60   0
   5  -7  -1  493.49   30.37   0
   5  -7   7   10.57   22.09   0
   6 -15  -2   -4.82   30.08   0
   6 -14  -2   11.41   29.17   0
   6 -13  -2   31.28   25.53   0
   6 -12  -2   56.29   29.22   0
   6 -12   8   83.26   35.01   0
   6 -11  -1  138.55   29.02   0
   6 -11   7   33.01   30.51   0
   6 -10   0  209.39   31.01   0
   6 -10   6  115.76   33.14   0
   6  -9   2   26.57   24.16   0
   6  -9   3   40.56   22.23   0
   6  -9   4   19.40   26.07   0
  -3  -2  16   10.65   13.20   0
  -1  -2  14   17.31   14.59   0
   0  -7  18   -8.11   22.07   0
   1  -7  17   76.30   32.07   0
   1  -4  14  344.11   33.19   0
   3  -9  -9   21.56    9.58   0
   3  -7  14   15.25   27.77   0
   3  -6  13   55.61   27.47   0
   3  -3   0  249.15   15.52   0
   4 -11  -8   11.42   14.62   0
   4 -10  14   39.53   30.79   0
   4  -9  -7  451.96   23.90   0
   4  -6  10  389.55   36.22   0
   4  -5  -2    8.07   11.01   0
   4  -5   8   -6.60   18.89   0
   4  -4   3   14.18   13.16   0
   5 -11  12   16.05   31.44   0
   5  -9  11    4.63   30.95   0
   5  -8  10  228.72   38.58   0
   5  -7  -2  334.15   26.30   0
   5  -7   8   92.39   27.45   0
   5  -6   1   65.95   20.45   0
   5  -6   2  494.46   32.59   0
   5  -6   3  153.23   23.44   0
   5  -6   4  553.11   37.78   0
   5  -6   5   75.16   24.12   0
   6 -14  -3   -4.32   28.15   0
   6 -13  -3   29.01   28.14   0
   6 -12  -3   20.22   25.94   0
   6 -12   9  -44.03   28.44   0
   6 -11  -2   37.01   24.20   0
   6 -11   8   23.55   31.27   0
   6 -10  -1   17.61   22.83   0
   6 -10   7  -18.67   26.75   0
   6 -10   8   39.42   33.34   0
   6  -9   0    9.92   23.22   0
   6  -9   1  142.39   26.69   0
   6  -9   5  334.56   38.67   0
   6  -9   6    0.73   25.11   0
   1  -3  13  114.28   22.58   0
   1  -2  11    2.06   13.29   0
   1  -1   8   31.11   10.71   0
   2  -7  16    0.79   25.85   0
   2  -6  15    0.06   23.58   0
   2  -5  14   -5.82   25.55   0
   2  -2   8 1147.72   37.81   0
   3  -8  15   27.01   26.91   0
   3  -5  12   43.40   21.43   0
   3  -3   7  673.41   32.98   0
   4  -9  14   -1.81   30.75   0
   4  -8  13   25.34   27.65   0
   4  -7  12    8.09   24.18   0
   4  -6  11   17.11   24.68   0
   4  -5   9  121.12   24.31   0
   4  -4   1   10.16   13.42   0
   4  -4   5   -0.04   14.10   0
   5 -10  12   47.18   30.77   0
   5  -7   9  216.69   32.43   0
   5  -6   0  208.30   21.87   0
   5  -6   6  210.83   28.54   0
   5  -6   7   46.61   25.84   0
   6 -11  -3  180.01   30.17   0
   6 -11   9   14.08   31.46   0
   6 -10  -2  156.24   28.18   0
   6 -10   9   -8.82   31.68   0
   6  -9   7  380.65   42.77   0
   6  -8   2  156.90   26.84   0
   6  -8   3   42.39   22.66   0
   6  -8   4   47.53   22.58   0
   6  -8   5    1.08   20.99   0
  -1  -5  18    4.19   21.84   0
  -1  -4  17   -1.37   19.38   0
  -1  -3  16   25.10   18.89   0
   0  -6  18   13.26   27.53   0
   0  -5  17   17.05   24.88   0
   0  -4  16   19.36   23.88   0
   0  -2  13    7.20   13.83   0
   1  -6  17   13.59   25.75   0
   1  -5  16    1.44   24.27   0
   2  -8  17    5.11   23.95   0
   2  -4  13   23.55   22.39   0
   3  -9  16   26.01   28.55   0
   3  -3   8   40.44   15.58   0
   4 -10  -8   63.64   14.54   0
   4  -4   7   36.65   21.08   0
   5 -10  13   14.92   31.98   0
   5  -9  12    9.42   27.15   0
   5  -8  -4  321.71   23.29   0
   5  -8  11   53.03   28.95   0
   5  -7  10   39.74   29.68   0
   5  -6   8  249.37   34.49   0
   6 -14  -4   16.04   25.10   0
   6 -13  -4  -14.73   23.61   0
   6 -12  -4   79.97   28.17   0
   6 -11  10  -11.43   28.93   0
   6 -10  10   24.74   33.53   0
   6  -9   8   37.37   29.03   0
   6  -8   1   -0.63   18.76   0
   6  -8   6  201.95   31.89   0
   7 -14   1   36.21   32.35   0
   7 -14   2   17.60   29.12   0
   7 -13   1    1.14   29.06   0
   7 -13   2   -3.30   24.87   0
   7 -13   3  -13.97   25.85   0
   7 -13   4   26.40   29.43   0
   7 -13   5   76.26   33.62   0
   7 -12   1   27.30   27.51   0
   7 -12   2   39.76   26.58   0
   7 -12   3   44.15   28.25   0
   7 -12   4  -16.16   25.80   0
   7 -12   5   27.99   29.22   0
   7 -12   6   -5.87   30.86   0
   7 -11   4   39.15   32.72   0
  -3  -1  15  113.72   13.89   0
  -2  -3  17   88.82   20.42   0
  -2  -1  14   -5.22   10.78   0
   0  -3  15  146.26   24.35   0
   1  -7  18  -28.11   28.07   0
   1  -4  15   25.06   22.49   0
   2  -6  16   58.67   29.60   0
   2  -2   9   -1.44   11.11   0
   3  -8  16  -23.37   27.65   0
   3  -7  15  110.29   29.42   0
   3  -6  14   26.83   22.80   0
   3  -5  13  197.56   31.58   0
   3  -4  11   53.48   20.61   0
   4  -9  15   -0.13   31.99   0
   4  -8  14   83.08   29.87   0
   4  -7  -6   24.36   10.34   0
   4  -7  13  -20.49   23.09   0
   4  -6  12  159.40   29.87   0
   4  -5  -3  639.54   25.15   0
   4  -5  10   -5.35   18.99   0
   4  -4   0  218.44   17.79   0
   4  -4   8  325.96   32.53   0
   5  -9  13    5.58   32.13   0
   5  -8  12   23.00   30.22   0
   5  -7  -3  677.08   31.36   0
   5  -6  -1   90.10   16.38   0
   5  -6   9   69.51   27.25   0
   5  -5   3  244.82   24.85   0
   5  -5   4  188.88   24.14   0
   5  -5   5 1134.70   50.74   0
   6 -11  -4   -9.19   22.94   0
   6 -10  -3   27.74   19.28   0
   6  -9  -2   40.25   17.74   0
   6  -9   9   64.22   31.57   0
   6  -8   8    7.39   25.49   0
   6  -7   3   47.99   21.42   0
   6  -7   4    5.23   20.22   0
   6  -7   5  175.83   31.68   0
   7 -14  -1    0.49   26.80   0
   7 -14   0   46.07   27.66   0
   7 -13   0   22.19   25.59   0
   7 -12   0   57.37   28.93   0
   7 -12   7    0.09   30.09   0
   7 -11   1   37.58   29.27   0
   7 -11   2   83.18   28.62   0
   7 -11   3   13.38   26.32   0
   7 -11   5   25.35   29.40   0
   7 -11   6   -1.68   28.74   0
   7 -10   4   18.21   30.21   0
  -1  -1  13   33.38   13.13   0
   1  -3  14   -2.19   18.33   0
   1  -2  12  179.61   21.24   0
   1  -1   9  235.34   17.90   0
   2  -7  17   50.58   27.17   0
   2  -5  15    1.52   23.08   0
   2  -3  12   16.72   19.67   0
   3  -3   9  209.59   22.85   0
   4  -8  -7   -5.00   10.24   0
   4  -5  11   48.31   25.20   0
   5 -11  -7    8.87   16.78   0
   5  -7  11   63.87   27.72   0
   5  -6  -2  500.19   28.25   0
   5  -5   1  383.37   28.20   0
   5  -5   2   92.35   18.29   0
   5  -5   6   41.34   22.16   0
   6 -14  -5    4.44   24.27   0
   6 -13  -5    9.72   23.84   0
   6 -12  -5   17.33   24.66   0
   6 -10  11    9.64   29.69   0
   6  -9  10    4.63   29.20   0
   6  -8  -1    1.87   17.83   0
   6  -8   9   15.98   27.89   0
   6  -7   1  268.82   29.24   0
   6  -7   2   46.98   21.50   0
   6  -7   6    3.42   20.42   0
   6  -7   7   67.91   28.16   0
   7 -13  -1    5.84   23.22   0
   7 -12  -1   26.75   25.50   0
   7 -11   0   -3.64   21.44   0
   7 -11   7   -3.58   28.29   0
   7 -11   8   41.28   31.49   0
   7 -10   1   59.31   28.39   0
   7 -10   2   15.27   24.24   0
   7 -10   3  -18.25   23.41   0
   7 -10   5   71.92   30.69   0
   7 -10   6  -10.33   27.00   0
   7 -10   7   27.06   32.74   0
  -2  -2  16  142.18   18.25   0
  -1  -2  15   14.83   14.61   0
   0  -5  18  -15.05   21.34   0
   2  -4  14   34.45   21.64   0
   2  -2  10 1256.51   43.09   0
   3  -8  17    8.80   28.87   0
   3  -7  16   12.02   27.58   0
   3  -6  15  -10.23   22.39   0
   3  -4  12  545.01   38.09   0
   3  -3  10  -14.53   18.73   0
   3  -2   5   89.72   15.94   0
   4  -9  -8   11.44   11.12   0
   4  -8  15  -21.96   24.93   0
   4  -7  14   10.31   23.33   0
   4  -6  13   19.09   23.74   0
   4  -4  -1    8.40    9.05   0
   4  -4   9  -14.30   18.14   0
   5  -9  14   24.80   33.41   0
   5  -8  13    0.98   25.86   0
   5  -7  -4   97.61   16.83   0
   5  -7  12    5.20   29.01   0
   5  -6  10  232.47   31.88   0
   5  -5   7  888.08   46.31   0
   5  -5   8   77.73   26.57   0
   6 -10  -4  160.70   26.53   0
   6 -10  12   63.94   33.54   0
   6  -9  -3   71.91   19.96   0
   6  -9  11   35.77   30.52   0
   6  -8  -2  132.45   24.18   0
   6  -8  10  -20.52   25.51   0
   6  -7   0   19.49   16.67   0
   6  -7   8    0.37   21.80   0
   7 -14  -2   40.27   27.56   0
   7 -13  -2   -8.29   23.51   0
   7 -12  -2   19.99   28.54   0
   7 -11  -1   -8.25   22.79   0
   7 -11   9  -16.16   28.30   0
   7 -10   0  123.18   26.80   0
   7 -10   8   -9.26   28.45   0
   7  -9   2   76.56   27.63   0
   7  -9   3    8.86   23.21   0
   7  -9   4   36.05   26.03   0
   7  -9   5   49.31   28.16   0
   7  -9   6   50.50   28.99   0
  -1  -4  18   52.79   22.88   0
   0  -4  17  -15.37   20.27   0
   0  -1  12   10.34   11.37   0
   1  -6  18   28.41   25.95   0
   1  -5  17   29.55   22.68   0
   1  -4  16   38.37   24.55   0
   1  -1  10   -4.59   10.43   0
   2  -6  17    2.11   26.55   0
   2  -5  16  -10.25   24.90   0
   2  -1   4   18.38    8.75   0
   3  -5  14   35.89   24.37   0
   3  -2   3   13.19    9.97   0
   3  -2   6  222.73   19.27   0
   4  -5  12    4.62   19.15   0
   4  -4  10  139.90   27.78   0
   4  -3   4    8.11   12.86   0
   4  -3   5 1900.36   52.12   0
   5  -6  11    1.70   23.08   0
   5  -5   0  168.27   19.17   0
   6 -14  -6    5.34   23.50   0
   6 -11  -5   80.22   23.46   0
   6  -9  12   28.76   29.86   0
   6  -8  11  -26.41   28.79   0
   6  -7  -1  293.95   29.15   0
   6  -7   9   12.37   25.64   0
   6  -6   3   13.80   20.82   0
   6  -6   4   39.39   20.76   0
   6  -6   5   46.73   22.08   0
   6  -6   6  133.44   30.28   0
   7 -14  -3   42.41   28.36   0
   7 -13  -3   21.07   28.19   0
   7 -11  -2   53.36   28.27   0
   7 -10   9   37.61   32.15   0
   7  -9   1   28.08   22.00   0
   7  -9   7   44.89   29.88   0
   7  -9   8   64.92   33.61   0
   8 -13   3  -10.45   31.83   0
  -1  -3  17   41.44   18.63   0
  -1   0  11  -13.21    7.55   0
   0  -3  16   -5.68   18.62   0
   0   0   9    5.20    8.00   0
   1  -2  13   23.95   16.21   0
   2  -7  18    2.08   25.19   0
   2  -4  15  -29.70   22.90   0
   2  -3  13   18.24   17.91   0
   2  -2  11  -20.12   14.04   0
   2  -1   6    0.07    8.15   0
   3  -7  17   87.87   31.01   0
   3  -6  16   23.94   26.95   0
   3  -4  13   38.57   21.39   0
   3  -3  11   95.03   22.63   0
   3  -2   7   70.11   14.98   0
   4  -8  16  -12.31   26.15   0
   4  -7  15   38.78   27.18   0
   4  -6  14   40.76   25.01   0
   4  -4  -2  709.83   25.85   0
   4  -3   2  186.18   17.56   0
   4  -3   6  -10.92   13.48   0
   4  -3   7  228.81   23.42   0
   5 -10  -7   58.40   15.47   0
   5  -9  15    9.00   30.72   0
   5  -8  14    6.00   26.30   0
   5  -7  13   53.03   28.00   0
   5  -6  -3  182.78   18.64   0
   5  -5  -1  313.22   23.66   0
   6 -10  -5   -3.02   18.07   0
   6  -9  -4   10.86   17.96   0
   6  -8  -3   48.44   19.64   0
   6  -7  10   16.13   26.46   0
   6  -6   2  611.90   37.32   0
   6  -6   7   61.50   25.10   0
   7 -12  -3   37.39   25.58   0
   7 -10  10   10.05   29.98   0
   7  -9   0   59.57   23.57   0
   7  -9   9  -14.36   28.10   0
   7  -8   2   99.32   27.09   0
   7  -8   3   87.59   24.45   0
   7  -8   4   59.04   24.40   0
   7  -8   5   46.49   24.61   0
   7  -8   6   82.96   29.12   0
   7  -8   7   68.36   31.65   0
   8 -13   1   29.24   28.97   0
   8 -13   2  -11.71   26.64   0
   8 -12   2   38.23   31.95   0
   8 -12   3  -13.02   24.88   0
   8 -12   4   29.36   28.88   0
   8 -12   5   18.58   29.39   0
   8 -12   6    8.02   30.19   0
   1  -3  15   80.46   21.85   0
   3  -5  15   -8.41   23.53   0
   3  -2   1   -1.32    7.99   0
   3  -2   8  594.70   30.31   0
   4  -5  13   27.20   22.11   0
   4  -4  11   10.21   20.47   0
   4  -3   1 1757.31   43.09   0
   4  -3   8   24.44   16.12   0
   5  -6  12   56.13   26.60   0
   5  -5  10   83.40   23.72   0
   5  -4   3  405.43   27.94   0
   5  -4   4  137.92   20.88   0
   5  -4   5   -0.14   15.93   0
   5  -4   6  416.43   31.73   0
   5  -4   7   65.56   25.49   0
   6  -9  13   68.80   32.79   0
   6  -8  12  144.88   34.73   0
   6  -7  -2   13.33   16.81   0
   6  -7  11   29.68   31.33   0
   6  -6   8  177.11   29.45   0
   6  -6   9   -6.35   25.10   0
   7 -14  -4    3.06   25.17   0
   7 -13  -4   34.25   27.79   0
   7 -10  -2   17.73   22.24   0
   7 -10  11   17.80   31.18   0
   7  -9  -1    1.61   19.96   0
   7  -9  10   32.37   31.68   0
   7  -8   1   24.41   20.53   0
   7  -8   8  134.29   33.45   0
   8 -14   0   33.98   28.49   0
   8 -13   0   -0.45   28.01   0
   8 -12   1   -3.10   23.44   0
   8 -11   2   32.66   26.11   0
   8 -11   3  158.68   33.46   0
   8 -11   4  -13.84   25.76   0
   8 -11   5    5.78   27.92   0
   8 -11   6   10.20   29.20   0
   8 -11   7  -17.42   28.56   0
  -2  -1  15  152.89   15.82   0
  -1  -2  16   34.52   16.29   0
  -1  -1  14   14.51   12.57   0
   0  -5  19   33.44   23.47   0
   0  -2  15    4.41   16.69   0
   1  -5  18    5.82   25.67   0
   1  -1  11   48.73   14.05   0
   2  -6  18    4.36   26.45   0
   2  -5  17   86.21   28.01   0
   2  -3  14   -2.59   20.16   0
   2  -1   8   18.89   12.20   0
   3  -4  14  279.01   34.09   0
   3  -3  12   49.55   23.06   0
   3  -2   9    6.30   15.73   0
   4  -7  16   19.01   25.85   0
   4  -6  15    8.51   23.54   0
   5 -11  -8   26.06   14.93   0
   5  -8  15    4.62   27.60   0
   5  -7  14   27.51   25.90   0
   5  -6  13    8.06   27.93   0
   5  -5  11  167.18   28.35   0
   5  -4   2 1214.56   42.70   0
   6  -9  14    6.32   29.56   0
   6  -8  13   -4.92   26.23   0
   6  -6   0   24.56   15.65   0
   6  -5   5  334.42   35.12   0
   7 -12  -4    5.31   24.48   0
   7 -10  -3   15.67   22.91   0
   7  -9  -2   92.85   25.36   0
   7  -9  11  -22.84   27.04   0
   7  -8   0   12.93   20.25   0
   7  -8   9   14.18   28.10   0
   7  -7   3  398.77   36.63   0
   7  -7   4   67.76   23.61   0
   7  -7   5  190.44   31.37   0
   7  -7   7  -11.20   27.81   0
   8 -14  -1    1.96   24.77   0
   8 -13  -1   14.98   26.40   0
   8 -12   0   -2.92   23.11   0
   8 -11   1    6.39   22.98   0
   8 -11   8   10.40   31.04   0
   8 -10   2  109.43   32.96   0
   8 -10   3  -11.06   24.34   0
   8 -10   4   75.11   30.14   0
   8 -10   5   11.70   27.98   0
   8 -10   6   36.37   30.41   0
   8 -10   7   -0.23   28.64   0
   0  -4  18   33.66   21.95   0
   0  -1  13  531.37   25.87   0
   1  -4  17    0.89   22.66   0
   1  -2  14    4.05   16.48   0
   2  -4  16   57.93   26.64   0
   2  -2  12   37.02   14.39   0
   3  -6  17    7.03   28.20   0
   3  -5  16   -7.29   25.55   0
   4  -7  -7   13.48    9.42   0
   4  -5  14   11.46   21.63   0
   4  -4  12  100.66   23.85   0
   4  -3   0  110.10   14.64   0
   5  -9  -7   69.43   15.22   0
   5  -5  -2   66.06   12.88   0
   5  -4   1   32.43   13.78   0
   5  -4   9  102.40   23.83   0
   6  -9  -5  332.39   26.51   0
   6  -8  -4   27.41   16.51   0
   6  -7  12   21.24   27.55   0
   6  -6  -1    4.37   16.48   0
   6  -6  10  204.28   33.32   0
   6  -5   3   24.24   17.66   0
   6  -5   4    2.89   19.83   0
   6  -5   6  -12.30   18.51   0
   6  -5   7   73.88   23.90   0
   7 -14  -5  -10.17   25.14   0
   7 -13  -5   88.76   26.25   0
   7 -11  -4   62.48   27.82   0
   7  -9  12    4.16   34.02   0
   7  -8  -1   74.84   24.30   0
   7  -8  10   97.89   33.10   0
   7  -7   2   -8.94   19.03   0
   7  -7   8   28.35   26.69   0
   8 -13  -2   -7.61   27.28   0
   8 -12  -1   -2.55   23.08   0
   8 -11   0   -5.62   22.25   0
   8 -10   1   34.05   24.31   0
   8 -10   8   46.92   31.77   0
   8 -10   9   17.90   30.92   0
   8  -9   3   58.56   29.02   0
   8  -9   4   19.95   26.08   0
   8  -9   5  147.87   34.02   0
   8  -9   6   13.44   27.88   0
   8  -9   7  171.62   40.36   0
   0  -3  17  213.63   26.96   0
   1  -3  16   -6.83   21.77   0
   2  -1   9 1492.90   41.27   0
   3  -3  13  114.18   26.60   0
   4  -8  -8   91.35   11.50   0
   4  -7  17    9.90   28.52   0
   4  -6  -6   25.07    9.08   0
   4  -6  16   13.11   25.81   0
   4  -4  13    0.86   22.90   0
   4  -3  10   29.98   19.43   0
   5  -8  16   31.08   29.63   0
   5  -7  15  139.40   33.45   0
   5  -6  14   14.77   24.51   0
   5  -5  12    3.54   21.95   0
   5  -4   0 3132.24   61.98   0
   6 -12  -7   -0.28   19.69   0
   6  -8  14   85.61   32.68   0
   6  -7  -3   58.25   14.82   0
   6  -7  13   78.79   30.05   0
   6  -6  11    2.69   24.91   0
   6  -5   2   84.47   19.53   0
   6  -5   8   46.16   23.02   0
   7 -12  -5   33.79   23.59   0
   7  -8  11   30.30   29.79   0
   7  -7   1  256.27   29.60   0
   7  -7   9   54.77   28.92   0
   8 -11  -1   83.33   26.82   0
   8 -10   0   77.76   25.21   0
   8 -10  10   32.20   33.25   0
   8  -9   2   14.28   23.25   0
   8  -9   8   -9.08   29.25   0
  -1   0  12    1.77    8.98   0
   1  -5  19   58.95   25.55   0
   1  -1  12  -14.01   11.97   0
   1   0   7    1.44    7.49   0
   2  -5  18    2.19   23.86   0
   2  -3  15  416.24   34.67   0
   2  -2  13   20.01   17.99   0
   3  -4  15  -17.91   21.09   0
   4  -5  15   46.41   25.03   0
   4  -4  -3   32.84    8.20   0
   5 -10  -8   32.29   12.88   0
   5  -5  13   94.57   30.54   0
   6  -8  15   -0.14   31.42   0
   6  -6  -2  666.48   33.71   0
   6  -6  12   81.66   29.66   0
   6  -5   1  152.64   21.23   0
   6  -5   9  116.31   26.05   0
   6  -5  10   46.44   26.70   0
   7 -10  -4   39.20   22.21   0
   7  -9  -3    2.07   17.98   0
   7  -8  -2  153.24   26.43   0
   7  -8  12   21.73   28.92   0
   7  -7   0  394.15   33.09   0
   7  -7  10   38.63   28.84   0
   7  -6   4  260.00   31.56   0
   7  -6   5   76.23   23.82   0
   7  -6   6  195.29   29.91   0
   7  -6   7   76.60   25.66   0
   8 -13  -3   33.25   27.09   0
   8 -11  -2   13.89   26.30   0
   8 -10  -1   51.77   28.24   0
   8  -9   1   63.93   24.91   0
   8  -9   9  106.92   36.10   0
   8  -9  10   34.72   33.30   0
   8  -8   3   -3.79   25.01   0
   8  -8   4   77.40   27.86   0
   8  -8   5   24.01   26.47   0
   8  -8   6   17.91   27.16   0
   8  -8   7   -1.69   27.01   0
   9 -13   1    8.82   28.52   0
   9 -13   2    3.51   28.41   0
   9 -12   2   22.67   29.86   0
   9 -12   3  -17.59   25.61   0
   9 -12   4   13.48   29.06   0
   9 -11   4   20.48   30.53   0
   9 -11   5    4.17   32.53   0
   9 -11   6   -2.96   31.35   0
   0  -2  16    0.46   16.17   0
   1  -4  18   44.33   25.01   0
   1   0   8   -2.87    7.72   0
   2  -4  17   -2.34   24.40   0
   2  -1  10    5.05   10.53   0
   3  -6  18   23.92   25.59   0
   3  -5  17   29.58   27.25   0
   3  -2  11   15.63   14.30   0
   4  -5  -5  106.84   11.16   0
   4  -4  14   55.74   28.39   0
   4  -2   4  631.06   28.97   0
   4  -2   5   78.81   15.67   0
   4  -2   6 1364.06   44.01   0
   4  -2   7   37.29   17.87   0
   5  -7  16   -3.79   25.41   0
   5  -6  15   23.26   25.66   0
   5  -5  -3  312.98   20.63   0
   5  -4  11   10.52   20.20   0
   5  -3   4   93.38   18.12   0
   5  -3   5  458.28   30.11   0
   5  -3   7  225.79   25.40   0
   6 -11  -7   10.96   15.29   0
   6  -7  14  -18.66   24.21   0
   6  -6  13   -8.16   29.32   0
   6  -5   0    7.37   13.69   0
   7 -11  -5    6.10   21.01   0
   7  -8  13   50.25   30.84   0
   7  -7  -1  249.20   29.68   0
   7  -7  11   25.74   28.26   0
   7  -6   2  210.02   27.31   0
   7  -6   8  112.27   28.28   0
   7  -6   9    6.47   24.92   0
   8 -12  -3    5.63   24.63   0
   8  -9   0    4.87   20.46   0
   8  -9  11   26.45   31.15   0
   8  -8   2  207.62   31.56   0
   8  -8   8   66.28   31.67   0
   8  -8   9   32.93   30.75   0
   9 -13   0    7.45   28.77   0
   9 -12   1   52.55   28.57   0
   9 -11   2   -8.45   29.22   0
   9 -11   3   16.62   26.45   0
   9 -10   5  -36.70   26.70   0
   9 -10   6   18.96   31.56   0
  -1  -2  17   -8.82   14.13   0
  -1  -1  15  135.06   16.46   0
   0  -1  14   -0.64   12.82   0
   0   0  11    4.03    9.36   0
   1  -3  17    1.69   22.13   0
   1  -2  15   -4.68   16.37   0
   3  -4  16   46.74   28.50   0
   3  -3  14    6.79   20.72   0
   3  -1   6   47.78   14.05   0
   4  -6  17    7.87   22.99   0
   4  -5  16   12.17   28.52   0
   4  -3  12   -0.24   18.62   0
   4  -2   3   15.30   11.16   0
   5  -7  -6   12.26   11.44   0
   5  -5  14    4.34   22.51   0
   5  -4  -1    9.81   10.65   0
   5  -4  12  344.76   34.05   0
   5  -3   3  619.49   31.61   0
   5  -3   8   31.84   20.06   0
   6  -7  -4    3.17   14.23   0
   6  -7  15   11.59   29.77   0
   6  -5  11   12.44   23.57   0
   6  -4   3    3.83   19.06   0
   6  -4   4  504.85   34.88   0
   6  -4   5   52.14   21.42   0
   6  -4   6   56.22   22.55   0
   6  -4   7   40.64   20.89   0
   6  -4   8  177.66   30.42   0
   7  -9  -4   63.48   21.18   0
   7  -8  -3  102.13   23.25   0
   7  -7  12   72.63   30.57   0
   7  -6   1   65.13   19.74   0
   7  -6  10  118.00   31.37   0
   8 -13  -4   13.54   25.52   0
   8 -11  -3  197.34   32.36   0
   8 -10  -2  107.68   27.78   0
   8  -9  -1   30.75   24.29   0
   8  -8   1   27.96   20.57   0
   8  -8  10   35.25   31.50   0
   8  -7   4   27.50   26.43   0
   8  -7   5   24.59   23.34   0
   8  -7   6   38.41   26.70   0
   8  -7   7   39.83   29.90   0
   9 -13  -1   31.25   28.80   0
   9 -12   0   -1.21   24.15   0
   9 -11   1    5.39   25.08   0
   9 -10   2   60.35   30.93   0
   9 -10   3   72.46   28.84   0
   9 -10   4   35.96   28.06   0
   9 -10   7   -1.18   28.84   0
   9 -10   8   15.51   30.55   0
   0  -3  18   -2.84   19.17   0
   1  -1  13   45.89   14.92   0
   1   0   9   -1.79    8.33   0
   2  -3  16    9.56   22.67   0
   2  -2  14   43.60   19.51   0
   3  -1   4   64.77   11.68   0
   4  -2   9    4.95   14.94   0
   5  -8  -7   58.06   13.08   0
   5  -7  17   55.11   29.32   0
   5  -6  16   87.22   28.79   0
   5  -3   2   92.95   16.18   0
   5  -3   9  205.73   27.38   0
   6 -10  -7    1.05   14.96   0
   6  -6  -3   29.74   14.70   0
   6  -6  14   25.29   25.59   0
   6  -5  -1  147.48   18.91   0
   6  -5  12  -14.66   22.61   0
   6  -4   2  171.05   21.79   0
   6  -4   9   -4.84   20.35   0
   7 -10  -5   75.59   21.94   0
   7  -8  14  -10.81   28.46   0
   7  -7  -2   -2.76   17.51   0
   7  -7  13    6.70   27.56   0
   7  -6   0  244.80   28.60   0
   7  -6  11    1.18   25.68   0
   7  -5   4   47.75   21.54   0
   7  -5   5  503.64   38.96   0
   7  -5   6   77.59   25.06   0
   8 -12  -4   55.91   26.33   0
   8  -8   0  118.59   26.59   0
   8  -8  11   -9.97   27.87   0
   8  -7   2    4.68   22.73   0
   8  -7   3  181.34   29.09   0
   8  -7   8   12.80   27.08   0
   8  -7   9   26.70   28.34   0
   9 -12  -1   17.06   26.47   0
   9 -11   0   69.33   27.08   0
   9 -10   1   11.10   27.13   0
   9  -9   3   -2.80   28.87   0
   9  -9   4   90.95   31.19   0
   9  -9   5   29.51   28.91   0
   9  -9   6   13.54   29.15   0
   9  -9   7   -0.37   29.18   0
   9  -9   8   25.46   32.63   0
   2  -5  19    1.97   24.46   0
   2  -4  18    9.11   23.02   0
   3  -5  18  -13.81   24.65   0
   3  -3  15   58.88   26.39   0
   3  -1   3 1200.69   31.74   0
   3  -1   8    9.27   11.43   0
   4  -6  18   10.50   28.33   0
   4  -4  15   -1.94   23.26   0
   4  -2  10  386.47   31.37   0
   5  -9  -8   40.90   12.58   0
   5  -5  15   52.53   25.46   0
   5  -4  13   17.71   21.72   0
   5  -3   1  431.60   24.96   0
   5  -3  10   36.99   21.04   0
   6  -7  16  -21.95   30.50   0
   6  -5  13   20.25   27.13   0
   6  -4  10  203.86   29.19   0
   7  -7  14  -10.33   30.45   0
   7  -6  12   57.11   29.26   0
   7  -5   3   89.92   22.32   0
   7  -5   8   90.19   26.00   0
   7  -5   9  146.53   29.05   0
   8 -11  -4   -3.48   24.14   0
   8 -10  -3    8.76   21.47   0
   8  -9  -2   40.49   22.66   0
   8  -8  -1   -5.15   22.51   0
   8  -8  12   48.82   31.88   0
   8  -7   1   58.59   25.51   0
   8  -7  10   -5.50   27.50   0
   9 -13  -2   24.34   29.11   0
   9 -11  -1   19.62   25.79   0
   9 -10   0   44.24   28.75   0
   9  -9   2   30.24   25.49   0
   9  -9   9   27.99   31.11   0
  -1   0  13  -12.52    8.52   0
   0  -2  17  -19.47   16.65   0
   1  -4  19   18.65   21.72   0
   1  -2  16    6.71   18.50   0
   1   0  10   -6.86    8.62   0
   2  -1  12    0.91   14.68   0
   3  -4  17   25.82   24.83   0
   3  -2  13   26.98   17.56   0
   3  -1   9  243.10   20.98   0
   4  -5  17    0.50   24.14   0
   4  -3  -2  157.25   13.64   0
   4  -2   1   41.18   10.95   0
   4  -2  11   -8.31   20.03   0
   5  -6  17    1.02   27.92   0
   5  -4  -2 1083.46   33.84   0
   5  -4  14  201.56   34.42   0
   5  -3  11   80.70   22.59   0
   6  -6  15  -13.07   24.56   0
   6  -4   1   14.18   14.39   0
   6  -4  11    3.14   19.92   0
   7  -9  -5   25.24   18.75   0
   7  -8  -4   57.21   19.66   0
   7  -6  -1  120.82   20.21   0
   7  -6  13   43.89   31.53   0
   7  -5   2  178.24   24.53   0
   7  -5  10   38.37   26.18   0
   8 -13  -5   20.02   23.68   0
   8  -7  11  -24.10   25.75   0
   8  -6   4  230.68   31.28   0
   8  -6   5   39.46   23.46   0
   8  -6   6   17.18   22.91   0
   8  -6   7   15.22   25.62   0
   8  -6   8   73.89   29.31   0
   9 -12  -2   -1.68   23.56   0
   9  -9   1    7.50   23.05   0
   9  -8   3   33.60   29.39   0
   9  -8   4   80.76   29.59   0
   9  -8   5   59.88   29.57   0
   9  -8   6    3.86   27.32   0
   9  -8   7   33.59   30.24   0
   9  -8   8   21.21   30.99   0
  10 -12   2  -15.45   31.03   0
  10 -11   3   77.16   35.80   0
  10 -11   4    9.09   28.69   0
   0  -1  15   -6.70   12.20   0
   1  -3  18   13.25   22.03   0
   1  -1  14    4.63   14.18   0
   2  -3  17   59.40   25.83   0
   2  -2  15    3.20   18.41   0
   3  -1   2    1.75    8.23   0
   3  -1  10   25.67   15.82   0
   4  -4  16   22.82   23.52   0
   4  -3  14  -11.07   21.26   0
   5  -5  16   33.34   24.63   0
   5  -3   0    9.46   12.86   0
   5  -3  12   -9.92   21.96   0
   6  -5  -2   66.63   14.40   0
   6  -5  14    4.76   23.14   0
   6  -4   0  239.15   23.58   0
   6  -4  12    6.76   25.59   0
   6  -3   5   67.84   22.48   0
   6  -3   6   41.52   20.73   0
   6  -3   7  217.39   30.82   0
   7  -7  -3  421.27   31.01   0
   7  -7  15   74.29   32.77   0
   7  -5   1  272.13   27.08   0
   7  -5  11   67.68   28.25   0
   8 -12  -5   29.97   23.12   0
   8 -10  -4   56.77   26.70   0
   8  -9  -3   94.88   26.00   0
   8  -8  -2  194.70   29.05   0
   8  -7   0   39.41   19.96   0
   8  -7  12  -34.15   25.07   0
   8  -6   2   58.94   25.93   0
   8  -6   3   29.24   20.91   0
   8  -6   9   19.47   27.08   0
   8  -6  10  135.73   36.40   0
   9 -13  -3   27.32   23.80   0
   9 -12  -3    9.11   25.36   0
   9 -10  -1   13.67   23.72   0
   9  -9   0   37.24   26.67   0
   9  -8   2   13.21   23.67   0
   9  -8   9   37.57   32.52   0
   9  -8  10   21.84   30.04   0
  10 -12   1    7.60   26.60   0
  10 -11   2  -15.44   25.70   0
  10 -10   4   48.85   33.90   0
  10 -10   5    0.01   27.53   0
  10 -10   6   50.45   32.65   0
  -1  -1  16   -8.91   11.49   0
   1   0  11    5.66   10.98   0
   2   0   5   78.88   11.20   0
   2   0   6  151.53   12.84   0
   2   0   7    3.58    9.62   0
   3  -3  16   17.28   22.51   0
   3  -2  14   13.79   20.43   0
   3  -1  11   26.20   15.95   0
   4  -5  18   17.83   27.68   0
   5  -4  15   21.10   26.70   0
   5  -2   4  532.06   31.05   0
   5  -2   5  159.47   20.43   0
   5  -2   6  195.96   22.36   0
   5  -2   7   53.93   17.60   0
   5  -2   8  493.22   33.77   0
   6  -9  -7  359.52   24.02   0
   6  -6  -4   44.65   14.54   0
   6  -6  16   -3.45   24.95   0
   6  -3   4    9.64   16.31   0
   6  -3   8   11.12   19.34   0
   6  -3   9  390.76   36.65   0
   7  -6  -2  275.81   26.45   0
   7  -6  14   29.18   27.03   0
   7  -5   0   37.01   19.74   0
   7  -5  12   32.79   26.98   0
   7  -4   4  122.59   23.80   0
   7  -4   5  227.95   28.89   0
   7  -4   6  242.37   30.36   0
   7  -4   7   44.28   23.08   0
   7  -4   8   62.84   23.08   0
   8 -11  -5   18.32   23.72   0
   8  -7  -1   49.93   23.49   0
   8  -7  13   12.32   28.71   0
   8  -6  11  -17.46   26.71   0
   9 -10  -2   51.55   28.48   0
   9  -8   1   36.07   23.30   0
   9  -8  11   -2.54   29.79   0
   9  -7   4   30.58   26.64   0
   9  -7   5   51.83   28.09   0
   9  -7   6  -21.47   24.83   0
   9  -7   7    0.45   27.13   0
   9  -7   8   76.84   32.36   0
  10 -12   0   27.92   25.94   0
  10 -11   1   24.61   26.95   0
  10 -10   2   41.53   31.54   0
  10 -10   3   15.67   26.84   0
  10  -9   5   77.41   34.76   0
  10  -9   6  -19.19   29.64   0
  10  -9   7   86.70   36.54   0
   2  -4  19  -10.21   22.76   0
   3  -4  18   41.84   22.63   0
   4  -4  17   13.68   27.78   0
   4  -3  15  110.26   26.62   0
   4  -2   0  853.92   27.58   0
   4  -1   6   22.64   15.35   0
   5  -5  17    3.05   25.56   0
   5  -3  13   70.28   24.53   0
   5  -2   3    0.99   15.02   0
   5  -2   9    3.12   16.41   0
   6  -6  17    7.55   29.55   0
   6  -5  15    3.99   24.19   0
   6  -4  13   15.41   23.09   0
   6  -3   3 1978.64   57.27   0
   6  -3  10   41.63   22.15   0
   7 -11  -7   14.11   17.59   0
   7  -6  15   -0.53   31.15   0
   7  -5  13  101.33   34.10   0
   7  -4   3   -1.59   19.23   0
   7  -4   9   -0.16   20.60   0
   7  -4  10   47.21   27.38   0
   8  -6   1   38.01   20.27   0
   8  -6  12   22.67   27.79   0
   8  -5   4   18.84   24.48   0
   8  -5   5   31.78   21.74   0
   8  -5   6   34.83   22.93   0
   8  -5   7  108.86   28.96   0
   8  -5   8  -39.35   22.42   0
   9 -11  -3   -2.49   23.99   0
   9  -9  -1    5.29   22.75   0
   9  -8   0    4.10   23.91   0
   9  -7   9   68.19   32.82   0
   9  -7  10   43.27   31.36   0
  10 -12  -1    5.91   26.33   0
  10 -11   0   15.74   28.06   0
  10 -10   1   10.25   26.79   0
  10  -9   3   24.68   28.53   0
  10  -9   4   16.16   27.14   0
  10  -9   8   31.54   32.29   0
   0   0  13   15.20   12.08   0
   1  -2  17    0.14   18.34   0
   1  -1  15  148.58   20.96   0
   2  -3  18    3.82   21.49   0
   2  -2  16  179.94   26.32   0
   2   0   9    4.68   10.89   0
   3  -3  17   28.36   25.56   0
   3  -2  15   15.63   20.89   0
   3  -1  12    3.14   15.75   0
   4  -2  13  -11.09   17.57   0
   4  -1   5 1650.50   44.58   0
   4  -1   7 2229.34   55.14   0
   4  -1   8   70.27   16.36   0
   5  -7  -7   11.25   10.35   0
   5  -4  -3  416.00   21.72   0
   5  -4  16   36.80   27.70   0
   5  -3  -1  363.10   22.19   0
   5  -3  14    9.17   26.11   0
   5  -2  10  419.57   33.35   0
   6 -10  -8   26.30   14.44   0
   6  -5  -3   16.10   13.19   0
   6  -5  16  -32.13   26.18   0
   6  -4  -1    5.38   11.95   0
   6  -4  14   21.39   28.57   0
   6  -3   2   66.14   17.07   0
   6  -3  11  105.57   24.33   0
   7  -8  -5   30.64   16.51   0
   7  -7  -4   70.37   18.73   0
   7  -4   2  745.01   40.32   0
   7  -4  11   -0.10   27.18   0
   8 -10  -5   -0.53   20.27   0
   8  -9  -4   10.74   19.52   0
   8  -8  -3   25.94   20.39   0
   8  -7  -2  -25.89   19.72   0
   8  -6   0  318.78   31.03   0
   8  -6  13   19.70   30.33   0
   8  -5   3  127.73   25.69   0
   8  -5   9   28.05   26.77   0
   8  -5  10   41.24   27.74   0
   9 -12  -4   -9.46   24.18   0
   9 -10  -3   29.79   25.98   0
   9  -9  -2   34.44   26.92   0
   9  -7   2  168.32   30.63   0
   9  -7  11   15.38   29.34   0
   9  -6   6   67.87   30.89   0
   9  -6   7   20.62   29.88   0
  10 -11  -1   30.16   27.16   0
  10 -10   0   37.47   28.20   0
  10  -9   2   -9.29   23.07   0
  10  -8   5    1.12   29.37   0
  10  -8   6   40.74   31.08   0
  10  -8   7  -15.11   27.56   0
  10  -8   8    8.42   32.09   0
  -1   0  14   -3.79    9.41   0
   0  -1  16    2.12   13.68   0
   1   0  12   -5.98   10.35   0
   2  -1  14  -11.43   14.88   0
   4  -3  16    1.13   24.95   0
   4  -1   4   15.38   11.31   0
   4  -1   9   68.84   16.60   0
   5  -6  -6  230.65   15.34   0
   5  -5  18  -24.24   27.58   0
   5  -2   2  696.37   30.69   0
   5  -2  11   18.90   19.83   0
   6  -3  12   30.85   24.30   0
   7  -6  -3   -9.96   15.84   0
   7  -6  16   23.98   28.40   0
   7  -5  -1  272.21   24.93   0
   7  -5  14    0.72   24.45   0
   7  -4  12  247.18   38.37   0
   8  -5   2   27.66   19.72   0
   8  -5  11   18.90   26.92   0
   9 -11  -4   13.78   24.00   0
   9  -8  -1   38.87   23.60   0
   9  -7   1  132.04   26.27   0
   9  -7  12    2.17   29.07   0
   9  -6   5   41.02   26.54   0
   9  -6   8   66.41   30.32   0
   9  -6   9   29.05   29.38   0
   9  -6  10   98.71   37.45   0
  10 -12  -2    1.20   27.54   0
  10  -9   1   53.69   26.76   0
  10  -8   3   -1.05   29.90   0
  10  -8   4   18.62   27.52   0
  10  -8   9    5.03   29.23   0
   3  -4  19  -19.97   23.12   0
   3  -1  13   40.67   19.67   0
   4  -4  18   -2.29   24.90   0
   4  -2  14   88.92   24.92   0
   4  -1  10    2.56   14.04   0
   5  -8  -8  142.23   13.37   0
   5  -4  17    2.83   27.84   0
   5  -3  15   55.45   29.38   0
   5  -2  12   98.03   26.10   0
   6  -7  -6    3.96   11.85   0
   6  -5  17   42.28   29.57   0
   6  -4  15   10.70   23.15   0
   6  -3   1  214.39   21.45   0
   7 -10  -7   24.55   16.80   0
   7  -5  15  -15.29   28.57   0
   7  -4   1  161.88   22.71   0
   7  -4  13   38.24   30.18   0
   7  -3   5  221.70   30.55   0
   7  -3   6   15.06   19.89   0
   7  -3   7  252.47   30.52   0
   7  -3   8    8.16   20.80   0
   8  -6  -1  -14.36   16.40   0
   8  -6  14   -3.96   26.88   0
   8  -5   1    7.90   22.29   0
   8  -5  12   -1.34   26.33   0
   8  -4   6  187.25   32.14   0
   8  -4   7  -18.49   23.70   0
   9  -7   0    2.17   22.57   0
   9  -6   3   62.93   24.20   0
   9  -6  11   11.33   28.15   0
  10 -11  -2   -8.72   26.67   0
  10 -10  -1   13.33   22.55   0
  10  -9   0  -28.40   24.05   0
  10  -8   2   38.81   26.51   0
  10  -7   5   19.17   32.16   0
  10  -7   6   38.76   33.92   0
  10  -7   7   15.29   29.69   0
  10  -7   8  -11.44   31.46   0
  11 -11   2   45.16   30.65   0
  11 -10   3  -11.37   30.05   0
  11 -10   4   10.19   28.76   0
   1  -2  18   -6.75   19.55   0
   2  -2  17   -4.14   20.72   0
   2   0  11   -9.86   11.20   0
   3  -3  18    4.01   24.12   0
   3  -2  16   15.54   22.61   0
   3   0   7    4.40   11.69   0
   4  -3  17  165.06   30.50   0
   4  -2  -1   38.89    9.25   0
   5  -2   1   51.74   12.93   0
   6  -8  -7   12.37   12.47   0
   6  -3  13   -3.22   20.38   0
   6  -2   5   51.81   17.85   0
   6  -2   7   73.70   21.72   0
   6  -2   8  544.46   37.30   0
   6  -2   9  -10.68   18.60   0
   7  -5  -2  225.23   23.83   0
   7  -4   0 1272.08   47.95   0
   7  -3   4   18.32   20.22   0
   7  -3   9   68.91   23.45   0
   7  -3  10    1.63   23.73   0
   8  -9  -5  237.85   28.18   0
   8  -8  -4   77.61   20.81   0
   8  -7  -3  140.22   25.08   0
   8  -6  15    5.42   28.55   0
   8  -5  13  -11.69   24.68   0
   8  -4   4   43.15   22.31   0
   8  -4   5   61.68   24.23   0
   8  -4   8   99.43   26.81   0
   8  -4   9  -10.75   22.95   0
   8  -4  10   74.70   31.64   0
   9 -12  -5   20.15   23.21   0
   9 -10  -4  -20.24   25.52   0
   9  -9  -3   11.90   21.51   0
   9  -8  -2   58.81   26.90   0
   9  -6   2  125.79   26.46   0
   9  -6  12   43.95   30.21   0
   9  -5   6   18.80   27.66   0
   9  -5   7  245.04   36.39   0
   9  -5   8   76.60   32.35   0
  10 -12  -3    3.19   25.88   0
  10  -8   1   -1.61   22.77   0
  10  -7   4  -18.05   24.51   0
  10  -7   9   40.44   30.20   0
  10  -7  10  -21.99   27.57   0
  11 -11   1   10.55   26.37   0
  11 -10   2  -15.34   26.27   0
  11  -9   4   34.15   31.93   0
  11  -9   5  -29.74   26.66   0
   1  -1  16    0.15   14.64   0
   1   0  13    6.88   11.18   0
   2  -3  19   40.99   22.14   0
   2  -1  15  213.09   24.11   0
   3  -1  14   20.22   18.80   0
   3   0   5    6.73   10.82   0
   3   0   6    6.55    9.32   0
   3   0   8   -3.93    9.63   0
   3   0   9    5.72   12.89   0
   4  -4  19   12.93   24.94   0
   4  -2  15    8.09   21.05   0
   4  -1   2  100.01   13.40   0
   4  -1  12   -9.97   19.77   0
   5  -3  -2   93.58   13.79   0
   5  -3  16   14.42   26.28   0
   5  -2  13   37.98   20.90   0
   5  -1   6  -10.91   16.36   0
   5  -1   7  208.31   24.82   0
   5  -1   8   13.79   18.53   0
   6  -5  -4   -1.18   10.96   0
   6  -4  16   21.28   25.01   0
   6  -3   0  361.39   24.50   0
   6  -3  14   22.07   27.22   0
   6  -2  10  634.07   40.98   0
   7  -5  16    9.23   27.90   0
   7  -4  14  102.97   29.23   0
   7  -3   3  132.42   22.60   0
   7  -3  11   53.39   25.05   0
   8  -6  -2   34.30   21.32   0
   8  -5   0   73.96   21.61   0
   8  -5  14  -20.71   28.50   0
   8  -4   3   15.50   19.58   0
   8  -4  11   10.85   25.59   0
   9 -11  -5    9.75   21.25   0
   9  -7  -1  138.38   26.00   0
   9  -6   1   58.24   21.59   0
   9  -6  13    6.66   28.82   0
   9  -5   4   98.58   26.23   0
   9  -5   5  260.41   33.87   0
   9  -5   9  143.17   34.47   0
   9  -5  10   43.34   30.15   0
  10 -11  -3   35.75   26.42   0
  10  -9  -1   57.25   24.24   0
  10  -8   0  156.37   33.47   0
  10  -7   2   28.02   28.72   0
  10  -7   3   26.45   26.17   0
  11 -11   0    5.43   24.62   0
  11 -10   1   19.43   29.89   0
  11  -9   3   -6.08   24.94   0
  11  -8   6   51.69   33.45   0
  11  -8   7   18.06   33.14   0
   0  -1  17   28.17   15.36   0
   3   0  10    0.20   13.23   0
   5  -4  18   27.57   28.34   0
   5  -2  14  -10.26   24.50   0
   5  -1   9  108.43   20.49   0
   6  -9  -8   27.49   12.13   0
   6  -2   3   20.02   14.93   0
   6  -2  11   -1.43   19.10   0
   7  -6  -4  241.93   23.19   0
   7  -4  15   14.82   27.53   0
   7  -3   2   15.95   16.31   0
   7  -3  12   27.39   23.95   0
   8  -4   2  164.17   25.51   0
   8  -4  12   23.55   26.75   0
   9  -9  -4   37.95   24.42   0
   9  -8  -3   21.27   23.58   0
   9  -6   0   53.19   24.68   0
   9  -5   3   95.61   26.32   0
   9  -5  11   57.84   30.93   0
  10 -12  -4   36.64   26.58   0
  10  -6   5   71.99   29.66   0
  10  -6   6   70.43   30.44   0
  10  -6   7   37.60   29.67   0
  10  -6   8   72.10   32.83   0
  10  -6   9   22.96   30.73   0
  10  -6  10   31.24   32.74   0
  11 -11  -1  -14.80   25.35   0
  11 -10   0   21.38   28.55   0
  11  -9   2   53.40   28.81   0
  11  -8   4   39.54   28.30   0
  11  -8   5   32.20   28.93   0
  -1   0  15    3.93    9.89   0
   2  -2  18   -4.79   20.49   0
   2  -1  16   -5.90   18.46   0
   3  -3  19   40.10   24.36   0
   3  -2  17   -8.12   21.49   0
   3   0   4    5.22    8.59   0
   4  -3  18   -6.94   26.77   0
   4  -2  16    6.11   24.54   0
   4  -1  13  390.55   31.15   0
   5  -3  17   41.91   27.08   0
   5  -2   0   48.18   12.00   0
   5  -1   4    1.11   12.10   0
   5  -1  10   56.85   20.27   0
   5  -1  11   14.10   21.57   0
   6  -4  17   13.01   24.63   0
   6  -3  15  191.63   31.45   0
   6  -2   2  690.99   34.93   0
   6  -2  12    7.98   21.92   0
   7  -9  -7   29.42   14.25   0
   7  -5  -3  143.60   19.76   0
   7  -5  17   27.42   27.17   0
   7  -4  -1  182.05   21.18   0
   7  -3  13   40.23   28.62   0
   8  -8  -5    9.13   18.18   0
   8  -7  -4    3.62   17.71   0
   8  -5  -1   30.18   21.88   0
   8  -5  15   55.96   30.16   0
   8  -4  13   18.02   25.37   0
   8  -3   7  100.75   28.25   0
   8  -3   8   17.19   25.13   0
   9 -10  -5   16.98   21.90   0
   9  -7  -2  202.96   30.19   0
   9  -5   2   61.82   22.28   0
  10 -10  -3   12.14   24.90   0
  10  -9  -2   23.45   23.60   0
  10  -8  -1   -1.17   26.07   0
  10  -7   1   67.02   26.09   0
  10  -6   3  -12.27   26.96   0
  10  -6   4    7.72   25.09   0
  10  -6  11   17.70   30.74   0
  11  -9   1   16.45   24.52   0
  11  -8   3   57.61   28.30   0
  11  -7   6   54.62   34.73   0
  11  -7   7    9.04   32.03   0
  11  -7   8   -7.81   31.62   0
   1  -1  17   73.88   19.32   0
   1   0  14   -4.27   12.14   0
   2   0  13   -7.07   12.90   0
   3  -1  15  102.72   23.34   0
   3   0  11   -6.04   10.64   0
   4  -1   1 1952.96   41.43   0
   4  -1  14  -17.68   19.68   0
   5  -2  15   -5.67   24.84   0
   6  -4  -3    3.43   11.92   0
   6  -3  -1  201.01   19.07   0
   6  -3  16   -8.16   25.96   0
   6  -2  13   19.40   22.48   0
   7  -4  16   18.75   25.53   0
   7  -3   1  334.50   27.43   0
   7  -3  14   22.39   26.87   0
   7  -2   6  102.45   25.00   0
   7  -2   7  171.55   26.58   0
   7  -2   8  208.85   28.56   0
   7  -2   9    2.81   19.83   0
   8  -6  -3   38.24   20.47   0
   8  -4   1    7.14   16.51   0
   8  -4  14   35.56   29.78   0
   8  -3   5  572.04   40.90   0
   8  -3   6   11.02   21.18   0
   8  -3   9   53.01   23.97   0
   8  -3  10   41.62   25.16   0
   9  -6  -1   21.93   23.60   0
   9  -5   1  130.44   28.40   0
   9  -5  13   31.14   28.83   0
   9  -4   5   12.14   21.23   0
   9  -4   6   92.59   26.82   0
   9  -4   7   -6.58   24.28   0
   9  -4   8   57.64   28.01   0
   9  -4   9   65.69   29.21   0
   9  -4  10   46.73   33.10   0
  10 -11  -4    1.45   24.63   0
  10  -7   0   29.65   22.50   0
  10  -6   2  115.25   31.61   0
  10  -5   7    7.85   29.79   0
  10  -5   8   13.22   30.88   0
  11 -11  -2   45.12   31.74   0
  11 -10  -1   25.38   23.98   0
  11  -9   0   31.92   28.20   0
  11  -8   2   -3.37   25.49   0
  11  -7   4   53.91   31.26   0
  11  -7   5   42.20   28.78   0
   0   0  15    0.41   11.30   0
   3   0   3    9.45    8.45   0
   3   0  12   -4.33   15.05   0
   4  -2  -2 1817.31   35.75   0
   4  -2  17   20.06   25.00   0
   4   0   6 2241.03   52.59   0
   4   0   7   64.41   14.62   0
   4   0   9   41.77   16.75   0
   5  -1  12   12.41   18.00   0
   6  -4  18   14.73   25.71   0
   6  -2   1   33.94   16.60   0
   6  -2  14   39.52   27.69   0
   6  -1   8   16.07   23.18   0
   7  -2   4  342.54   33.08   0
   7  -2   5   42.16   21.33   0
   7  -2  10  234.79   30.06   0
   7  -2  11   -4.98   22.77   0
   8  -3   4  -25.23   18.11   0
   8  -3  11   74.44   28.12   0
   9  -8  -4  119.76   26.17   0
   9  -5  14  -23.96   27.30   0
   9  -4   4   50.95   22.94   0
   9  -4  11   48.21   29.84   0
  10  -9  -3  -13.65   23.69   0
  10  -8  -2   11.90   26.82   0
  10  -5   5   73.12   29.28   0
  10  -5   6   -3.61   26.00   0
  10  -5   9   -7.42   27.45   0
  10  -5  10   11.62   27.41   0
  11  -8   1   -2.14   23.07   0
  11  -7   3   49.73   28.56   0
  12  -9   3  -24.93   29.98   0
   1   1   9  231.09   14.46   0
   3  -2  18   12.39   21.71   0
   3  -1  16   -2.67   21.33   0
   4  -3  19   17.32   25.92   0
   4  -1  15   -8.42   22.06   0
   4   0   5   14.67   11.45   0
   4   0  10   63.11   15.94   0
   5  -6  -7   26.57    9.80   0
   5  -3  -3  608.93   24.25   0
   5  -3  18   -4.08   24.97   0
   5  -2  -1   46.26   12.74   0
   5  -2  16  -12.29   23.94   0
   5  -1   2  147.55   18.62   0
   5  -1  13   30.41   22.74   0
   6  -7  -7   88.45   14.02   0
   6  -6  -6  132.84   14.38   0
   6  -3  17   69.07   30.53   0
   6  -1   6   18.36   16.51   0
   6  -1   9  824.34   43.84   0
   6  -1  10   51.06   24.97   0
   7  -4  -2  626.32   31.74   0
   7  -4  17   11.64   26.07   0
   7  -3   0   44.56   16.18   0
   7  -3  15   32.38   25.46   0
   7  -2  12   41.45   26.72   0
   8 -10  -7   -6.98   16.06   0
   8  -5  -2    2.58   14.32   0
   8  -4   0  166.20   24.98   0
   8  -4  15  -27.40   23.79   0
   8  -3  12   33.64   26.56   0
   9  -9  -5   33.51   21.75   0
   9  -7  -3  208.87   28.53   0
   9  -5   0   40.47   20.39   0
   9  -4   3  262.90   31.32   0
   9  -4  12   89.28   30.76   0
  10 -10  -4   59.51   23.52   0
  10  -7  -1   72.12   26.01   0
  10  -6   1    8.11   22.00   0
  10  -5   3   -2.26   25.14   0
  10  -5   4    2.38   24.17   0
  10  -5  11    6.95   28.58   0
  10  -5  12   -9.18   32.62   0
  11 -11  -3   -7.94   25.50   0
  11 -10  -2  -16.98   22.94   0
  11  -9  -1  -10.76   22.63   0
  11  -8   0    3.52   26.02   0
  11  -7   2  -15.23   23.99   0
  11  -6   5   64.65   30.86   0
  11  -6   7   23.31   29.56   0
  11  -6   8   49.37   31.26   0
  11  -6   9   19.45   30.04   0
  12 -10   1   -0.46   26.54   0
  12  -9   2   -5.81   30.88   0
  12  -8   4   29.90   31.17   0
  12  -8   5   -1.69   29.22   0
   1   0  15  -10.25   13.29   0
   1   1  10    6.46    8.61   0
   2  -1  17   97.11   21.67   0
   3   0  13  -12.79   15.17   0
   4   0  11  -19.04   12.39   0
   5  -5  -6   53.39   10.32   0
   6  -3  -2   44.74   14.33   0
   6  -2  15   28.50   27.77   0
   6  -1   4   63.41   20.42   0
   7  -8  -7   83.58   16.19   0
   7  -5  -4   24.60   14.86   0
   7  -2   3  126.02   23.16   0
   7  -2  13    0.15   25.48   0
   8  -7  -5    6.32   15.75   0
   8  -4  16    8.36   30.33   0
   8  -3  13  117.03   30.03   0
   9  -6  -2  135.87   24.29   0
   9  -4   2  342.41   34.04   0
   9  -4  13  -10.12   25.37   0
   9  -3   7   85.99   29.85   0
   9  -3   8   16.85   25.35   0
   9  -3   9   62.22   30.78   0
  10 -11  -5   21.13   23.50   0
  10  -6   0   23.58   21.32   0
  10  -5   2   -8.32   25.22   0
  10  -4   8   73.43   34.76   0
  11  -7   1   44.32   28.97   0
  11  -6   4   52.38   29.25   0
  12 -10   0   14.47   25.74   0
  12  -9   1   18.77   28.78   0
  12  -8   3   24.44   28.09   0
   1   1  11   63.09   12.00   0
   2   1   8  -10.62    8.88   0
   3   0   2    3.25    8.25   0
   4  -2  18   55.47   26.65   0
   4  -1   0    9.43    8.81   0
   4   0  12 1224.27   47.64   0
   5  -2  17    9.93   25.49   0
   5  -1  14   21.49   21.39   0
   6  -8  -8   28.86   10.56   0
   6  -2   0   92.14   15.62   0
   6  -1  12   21.55   20.78   0
   7  -3  16    9.72   23.50   0
   8  -4  -1   13.49   17.47   0
   8  -3  14    1.53   23.54   0
   8  -2   6  501.26   39.40   0
   8  -2   7   21.32   20.75   0
   8  -2   8  256.08   31.66   0
   8  -2   9    7.77   22.51   0
   8  -2  10  144.46   32.60   0
   9  -5  -1   97.57   25.73   0
   9  -4   1   -4.52   22.54   0
   9  -4  14   61.78   29.73   0
   9  -3   5   98.89   26.18   0
   9  -3   6  -11.52   20.41   0
   9  -3  10  -13.41   24.77   0
   9  -3  11   23.68   29.73   0
  10  -9  -4   42.42   25.88   0
  10  -8  -3   35.29   23.18   0
  10  -7  -2   62.07   27.84   0
  10  -4   5   -0.82   24.48   0
  10  -4   6    4.29   25.53   0
  10  -4   7   23.27   27.56   0
  10  -4   9    1.55   27.43   0
  10  -4  10  106.29   33.82   0
  10  -4  11  -13.76   28.89   0
  11 -10  -3   15.83   26.14   0
  11  -9  -2   48.30   26.27   0
  11  -8  -1   13.35   22.48   0
  11  -6   3   15.55   26.41   0
  11  -5   7  112.28   36.44   0
  11  -5   8   18.59   35.15   0
  11  -5   9   -5.58   30.36   0
  12  -8   2   26.91   28.64   0
  12  -7   4   35.20   32.80   0
  12  -7   5    5.34   28.14   0
  12  -7   6    7.59   29.74   0
   0   0  16   49.33   13.02   0
   0   1  12   -2.44    9.33   0
   2   0  15    4.18   15.73   0
   2   1   9 1402.35   36.40   0
   2   1  10   21.85   12.78   0
   3  -2  19    1.95   21.87   0
   3  -1  17   57.63   23.14   0
   3   0  14   -0.80   16.00   0
   4  -1  16   21.05   23.01   0
   4   0  13   -3.58   19.18   0
   5  -1   1  226.94   18.57   0
   5  -1  15   67.16   26.28   0
   5   0   6   12.65   13.73   0
   5   0   7    0.02   13.45   0
   5   0   8   -7.63   15.19   0
   5   0   9   -2.24   14.36   0
   5   0  10   -2.88   19.65   0
   6  -4  -4  476.03   24.07   0
   6  -3  18   -0.66   24.05   0
   6  -2  16   98.01   27.99   0
   6  -1  13   23.53   25.21   0
   7  -9  -8   43.49   14.06   0
   7  -4  -3   18.98   14.66   0
   7  -3  -1  375.56   26.38   0
   7  -3  17   16.07   26.67   0
   7  -2  14   -0.33   23.30   0
   7  -1   7   62.80   21.66   0
   7  -1   8   34.29   20.63   0
   7  -1   9   75.29   26.21   0
   8  -9  -7  123.05   19.49   0
   8  -5  -3  124.82   21.36   0
   8  -3   1  564.96   35.97   0
   8  -3  15   32.78   26.84   0
   8  -2   4  194.47   30.14   0
   8  -2   5  108.21   25.11   0
   8  -2  11   11.90   23.83   0
   9  -8  -5   77.69   23.86   0
   9  -7  -4   58.18   22.47   0
   9  -6  -3   83.15   24.13   0
   9  -4  15   20.80   27.91   0
   9  -3   4   48.92   22.40   0
   9  -3  12   -5.39   24.73   0
  10  -6  -1   14.06   22.08   0
  10  -5   1   26.69   22.27   0
  10  -4   4  166.61   31.51   0
  10  -4  12   -1.70   27.22   0
  11 -11  -4   16.67   25.49   0
  11  -7   0  133.76   30.74   0
  11  -6   2   41.68   26.83   0
  11  -5   5  123.83   33.31   0
  11  -5   6   43.39   30.30   0
  11  -5  10   54.51   32.55   0
  12 -10  -1    3.31   23.63   0
  12  -9   0   -5.55   24.10   0
  12  -8   1  -10.67   28.22   0
  12  -7   3    1.21   30.31   0
   1   0  16   13.48   14.01   0
   1   1  12    6.80   10.41   0
   2  -1  18   -8.60   18.15   0
   2   1   6   -2.88    6.68   0
   4   0   3  477.86   23.45   0
   5  -2  18   -4.58   23.05   0
   5   0   5    5.68   12.85   0
   5   0  11   -7.92   16.66   0
   6  -1  14  -16.35   25.47   0
   7  -2   1   74.10   17.85   0
   7  -2  15   34.51   26.31   0
   7  -1   5  267.76   29.09   0
   7  -1   6   43.36   19.97   0
   7  -1  10   22.19   20.50   0
   7  -1  11   16.32   23.10   0
   8  -3  16  -10.51   27.85   0
   8  -2  12  162.09   31.77   0
   8  -2  13   13.75   28.14   0
   9  -4   0  445.07   37.18   0
   9  -3   3  164.51   27.96   0
   9  -3  13   21.29   26.89   0
  10  -4   3   38.94   24.99   0
  10  -4  13   -5.97   27.71   0
  11  -9  -3   -2.43   24.43   0
  11  -8  -2    0.83   24.65   0
  11  -7  -1   74.11   29.07   0
  11  -6   1   31.34   25.05   0
  11  -5   4   14.92   26.97   0
  12 -10  -2    1.70   28.67   0
  12  -9  -1   19.84   27.17   0
  12  -7   2  -23.57   27.52   0
  12  -6   5   -8.51   31.24   0
  12  -6   6   14.57   29.44   0
  12  -6   7    6.46   29.72   0
   3   0  15    0.40   18.55   0
   3   1   8    3.12   11.61   0
   3   1   9  242.94   20.19   0
   4  -2  19   -8.58   23.87   0
   4  -1  17   21.88   24.79   0
   4   0  14  363.62   31.29   0
   5  -2  -2  793.54   28.18   0
   5  -1  16   -9.50   25.37   0
   5   0   4   -1.85   12.01   0
   5   0  12  -15.36   16.70   0
   6  -2  -1   46.13   15.07   0
   6  -2  17   -8.67   22.39   0
   6  -1   2   36.79   14.90   0
   7  -1   4    3.86   18.43   0
   7  -1  12   34.59   22.54   0
   8  -4  -2  227.80   23.53   0
   8  -3   0  114.64   22.49   0
   8  -2   3    7.70   17.84   0
   9  -5  -2   45.85   19.49   0
   9  -3   2    3.14   20.20   0
   9  -3  14    9.89   26.04   0
   9  -2   7   31.21   26.29   0
   9  -2   8  149.46   32.66   0
   9  -2   9   19.04   27.52   0
  10  -9  -5   75.83   26.36   0
  10  -8  -4   -1.92   20.91   0
  10  -7  -3    2.19   20.84   0
  10  -6  -2  174.44   31.48   0
  10  -5   0    5.76   18.77   0
  10  -4   2   69.70   23.82   0
  10  -3   6   48.67   29.32   0
  10  -3   8   36.79   28.36   0
  10  -3   9  124.98   33.51   0
  10  -3  10   -0.81   27.44   0
  11 -10  -4    7.22   23.63   0
  11  -5   3   29.41   26.49   0
  11  -4   7   37.80   34.80   0
  11  -4   8   -9.01   28.09   0
  11  -4   9  -34.13   26.95   0
  11  -4  10  -29.09   31.09   0
  12  -8   0    6.43   24.53   0
  12  -7   1   13.72   29.41   0
  12  -6   4   34.70   28.81   0
   0   1  13  478.14   19.79   0
   2   0  16  197.20   21.88   0
   2   1  12   18.77   12.24   0
   3  -1  18   -9.69   20.41   0
   3   1   6   42.15   12.26   0
   3   1   7  250.11   18.02   0
   3   1  10   26.41   13.59   0
   5  -1   0   88.96   15.22   0
   6  -3  -3 1912.61   45.36   0
   6  -1  15   77.92   29.46   0
   6   0   7    2.25   17.48   0
   6   0   9   39.43   18.39   0
   7  -3  -2   22.31   15.85   0
   7  -2   0   25.26   17.71   0
   7  -2  16   20.40   22.79   0
   7  -1  13   22.16   23.19   0
   8  -6  -5   80.26   18.33   0
   8  -2   2  357.49   30.75   0
   8  -2  14   40.48   25.73   0
   8  -1   8   43.87   24.66   0
   9 -10  -7   28.08   18.99   0
   9  -4  -1    8.45   21.59   0
   9  -3  15   41.01   29.09   0
   9  -2   5  149.57   30.32   0
   9  -2   6   58.96   23.83   0
   9  -2  10   62.15   27.71   0
   9  -2  11   12.18   25.78   0
  10  -3   5   -2.33   23.58   0
  10  -3  11   52.24   29.18   0
  10  -3  12   -1.10   30.89   0
  11  -8  -3   37.67   26.35   0
  11  -6   0   36.50   23.91   0
  11  -5   2   42.82   26.14   0
  11  -4   5   87.24   31.34   0
  11  -4   6   65.64   31.40   0
  11  -4  11   19.18   30.00   0
  12  -9  -2   -2.51   26.73   0
  12  -8  -1   -0.93   25.83   0
  12  -6   3   -0.19   25.84   0
  12  -5   6   17.92   30.91   0
  12  -5   7   41.98   30.76   0
  12  -5   8   24.47   31.21   0
   1   1  13   48.23   13.12   0
   3   0  16   -3.07   19.08   0
   3   1  11   37.99   15.43   0
   4  -1  -1 2134.46   39.91   0
   4   0  15   34.90   21.33   0
   5  -2  19  -14.47   25.78   0
   5  -1  17    3.43   23.94   0
   5   0   3   -0.28   11.35   0
   6  -2  18   -0.03   25.35   0
   6  -1   1  528.86   28.76   0
   6   0   6   93.43   19.50   0
   6   0  11   -1.65   18.84   0
   7  -7  -7   10.01   11.73   0
   7  -2  17   -7.76   26.90   0
   7  -1   3  349.95   29.80   0
   7  -1  14    5.14   26.00   0
   8  -8  -7   -7.86   13.80   0
   8  -5  -4   18.21   14.46   0
   8  -3  -1  646.52   38.05   0
   8  -2  15   -2.72   23.23   0
   8  -1   6   -6.47   19.81   0
   8  -1   7  731.09   45.44   0
   8  -1   9   -4.43   19.36   0
   8  -1  10   42.71   22.73   0
   8  -1  11  158.56   33.22   0
   9  -7  -5   28.88   19.91   0
   9  -6  -4  144.73   24.95   0
   9  -3   1  131.33   24.83   0
   9  -2   4   96.68   25.06   0
   9  -2  12   37.26   27.76   0
  10  -5  -1   58.78   22.18   0
  10  -4   1    0.74   19.02   0
  10  -3   4   15.45   22.27   0
  10  -3  13   -5.31   26.69   0
  11  -9  -4   21.98   23.88   0
  11  -7  -2   16.37   23.43   0
  11  -6  -1   39.37   27.42   0
  11  -5   1   66.21   26.54   0
  11  -4   4   23.82   27.04   0
  12  -7   0   17.82   24.73   0
  12  -6   2   24.37   25.91   0
  12  -5   5    8.78   27.50   0
  13  -8   1  -25.75   29.16   0
  13  -7   3   50.74   33.88   0
   3   1  12   17.03   14.92   0
   4  -1  18  -14.16   21.61   0
   4   1   8   43.98   13.90   0
   4   1   9   56.54   14.47   0
   4   1  10   30.77   16.24   0
   5   0  14    3.30   18.53   0
   6  -6  -7   40.29   11.15   0
   6  -5  -6   -3.92    8.65   0
   6  -1  16   20.77   22.59   0
   6   0  12  297.16   31.05   0
   7  -4  -4  139.02   18.64   0
   7  -1   2   84.38   21.88   0
   7  -1  15   48.73   27.73   0
   8  -4  -3  -24.66   14.61   0
   8  -2   1   33.67   17.92   0
   8  -2  16    0.12   25.17   0
   8  -1   5  503.94   37.68   0
   8  -1  12   10.28   23.53   0
   9  -5  -3   96.79   21.29   0
   9  -2   3   28.76   25.05   0
   9  -2  13   -3.03   24.32   0
   9  -2  14   -9.37   28.66   0
  10  -8  -5  -13.42   22.80   0
  10  -7  -4    3.29   20.45   0
  10  -6  -3   18.52   22.56   0
  10  -4   0   64.75   24.95   0
  10  -3   3  394.53   37.80   0
  10  -3  14   -6.79   28.46   0
  11 -10  -5   25.22   24.32   0
  11  -4   3   18.72   25.25   0
  11  -3   8    7.78   30.74   0
  11  -3   9   40.11   32.64   0
  12  -8  -2   59.21   28.72   0
  12  -6   1  -29.28   22.03   0
  12  -5   3   31.99   29.90   0
  12  -5   4  -22.10   24.78   0
  13  -7   2   26.81   31.07   0
   2   0  17    1.58   16.31   0
   3   1  13   39.18   18.58   0
   4   0  16   56.82   22.78   0
   4   1   6   15.66   11.68   0
   4   1  11  409.22   28.71   0
   5   0  15    7.11   24.74   0
   6  -7  -8    5.02    9.18   0
   6  -2  -2  722.16   30.66   0
   6  -1  17   85.26   27.94   0
   6   0  13   -1.56   19.35   0
   7  -8  -8  150.11   15.77   0
   7  -2  -1   71.25   18.50   0
   7   0   7   -1.23   16.41   0
   7   0   8   -0.85   18.24   0
   7   0   9    2.26   19.04   0
   7   0  10    6.57   19.29   0
   7   0  11   -6.24   22.44   0
   8  -1   4   46.13   21.22   0
   8  -1  13  173.89   31.73   0
   9  -9  -7   18.23   17.53   0
   9  -4  -2  267.33   30.62   0
   9  -3   0  -19.70   18.32   0
  10  -5  -2    5.88   22.97   0
  10  -3   2   20.21   20.97   0
  10  -2   6   34.29   26.10   0
  10  -2   7   21.36   26.32   0
  10  -2   8  159.55   33.97   0
  10  -2   9   19.64   27.44   0
  10  -2  10  126.00   33.08   0
  10  -2  11   17.89   26.87   0
  11  -8  -4   14.15   23.24   0
  11  -7  -3    4.16   27.30   0
  11  -5   0   -3.74   21.77   0
  11  -4   2  105.98   28.83   0
  11  -3   5   80.09   33.64   0
  11  -3   6   59.78   29.76   0
  11  -3   7   73.52   31.12   0
  11  -3  10   18.77   28.71   0
  11  -3  11    9.29   28.66   0
  11  -3  12   51.02   33.62   0
  12  -9  -3   45.45   25.29   0
  12  -7  -1    6.31   22.73   0
  12  -4   6   62.61   31.62   0
  12  -4   7    1.43   27.99   0
  12  -4   8   32.01   30.36   0
  12  -4   9   12.65   30.04   0
  13  -8   0   16.93   26.06   0
  13  -6   4   17.88   29.27   0
   0   1  14   -1.81    9.31   0
   1   1  14   -6.57   11.33   0
   2   1  14    2.10   14.17   0
   3   0  17  -14.61   18.50   0
   3   1   4   60.11   10.83   0
   4   0   1   21.31    9.88   0
   4   1   5 1672.43   44.35   0
   4   1  12    3.39   17.45   0
   5  -1  -1  235.73   18.54   0
   5  -1  18   -5.61   22.65   0
   5   0   2  -10.31   10.67   0
   5   1   8   31.00   17.71   0
   5   1   9  142.17   22.68   0
   5   1  10   58.49   20.04   0
   6  -1   0   -2.45   11.71   0
   6   0   3   69.53   17.08   0
   6   0  14  328.22   34.76   0
   7  -3  -3  137.86   18.90   0
   7  -1  16   15.01   27.47   0
   7   0   5   -1.66   21.91   0
   7   0   6    5.98   19.95   0
   7   0  12   12.04   25.68   0
   8  -3  -2   99.82   21.06   0
   8  -2   0  300.28   29.54   0
   8  -2  17   -1.21   23.05   0
   8  -1   3   32.77   19.16   0
   8  -1  14    7.37   21.85   0
   9  -2   2  140.24   25.70   0
   9  -2  15   16.89   26.57   0
   9  -1   6   -1.94   23.98   0
   9  -1   7   -0.15   22.76   0
   9  -1   8   18.70   22.24   0
   9  -1   9   -1.82   23.27   0
   9  -1  10   -4.84   23.62   0
   9  -1  11   68.64   31.94   0
  10  -2   5   29.08   25.02   0
  10  -2  12   20.06   26.77   0
  10  -2  13  -15.16   28.85   0
  11  -9  -5    6.20   23.96   0
  11  -6  -2   63.61   25.62   0
  11  -4   1   74.08   29.69   0
  11  -3   4   35.53   26.72   0
  12  -6   0   32.05   24.08   0
  12  -5   2   27.34   26.13   0
  12  -4   4    5.10   31.47   0
  12  -4   5   12.81   28.21   0
  13  -7   1   -3.20   26.02   0
  13  -6   3   33.67   28.98   0
   3   1  14   -3.79   15.55   0
   4  -1  19   65.60   23.23   0
   4   1  13  381.47   30.24   0
   5  -2  -3   13.17    8.11   0
   5   0  16   -4.32   25.39   0
   5   1   6    6.00   16.18   0
   5   1   7  186.24   20.98   0
   5   1  11   46.90   21.11   0
   6  -3  -4   27.88   11.57   0
   6   0  15   44.62   26.97   0
   7  -1   1  152.38   21.11   0
   7   0  13    2.66   26.68   0
   8  -5  -5   54.60   16.60   0
   8  -1  15   12.94   26.57   0
   9  -6  -5   46.97   19.20   0
   9  -5  -4   65.71   21.38   0
   9  -3  -1  142.80   26.74   0
   9  -2  16  -27.69   24.26   0
   9  -1   5   75.04   23.46   0
   9  -1  12   17.57   25.74   0
   9  -1  13    0.15   26.93   0
  10  -7  -5   27.96   22.19   0
  10  -6  -4   33.88   22.42   0
  10  -4  -1   -2.83   18.52   0
  10  -3   1   77.90   23.27   0
  10  -2  14   33.15   31.18   0
  11  -5  -1  102.30   27.02   0
  11  -3   3   54.97   30.35   0
  12  -9  -4  -10.36   23.54   0
  12  -8  -3   13.61   26.01   0
  12  -7  -2   10.41   25.71   0
  12  -5   1    9.98   24.94   0
  12  -4   3  -32.72   26.73   0
  13  -8  -1   -6.33   24.97   0
  13  -7   0    4.40   28.41   0
  13  -6   2   50.55   30.06   0
  13  -5   4   -1.45   31.81   0
  13  -5   5   46.96   31.66   0
   4   0  17   29.33   21.41   0
   4   1   4   16.38   10.84   0
   5  -1  19   -1.75   23.04   0
   5   1  12    1.29   16.81   0
   6  -1  18    3.14   21.18   0
   6   1   9  812.63   43.31   0
   7  -1  17   13.97   24.14   0
   7   0   4   16.63   17.05   0
   7   0  14  -31.92   24.84   0
   8  -7  -7   16.84   14.90   0
   8  -4  -4   32.74   16.22   0
   8  -1   2   61.59   20.26   0
   8  -1  16   19.98   26.80   0
   8   0   7   59.12   23.31   0
   8   0   8   29.27   20.61   0
   8   0   9   47.85   21.85   0
   8   0  10   14.29   20.39   0
   8   0  11    8.55   21.97   0
   9  -4  -3  243.74   28.30   0
   9  -1   4    4.43   20.99   0
   9  -1  14   11.82   28.72   0
  10  -5  -3   -8.89   17.65   0
  10  -2   3   13.34   23.01   0
  11  -7  -4    3.18   25.45   0
  11  -6  -3   11.67   25.56   0
  11  -4   0  253.72   35.56   0
  11  -2   6   81.54   34.43   0
  11  -2   7   26.38   28.50   0
  11  -2   8   31.08   29.55   0
  11  -2   9    0.83   27.99   0
  11  -2  10   21.84   28.12   0
  11  -2  11   16.11   28.72   0
  12  -6  -1    6.62   22.44   0
  12  -3   6   36.29   34.83   0
  12  -3   7   30.97   31.25   0
  12  -3   8   44.97   31.21   0
  12  -3   9  -11.64   28.08   0
  12  -3  10   -9.57   29.34   0
  13  -6   1   14.58   26.42   0
  13  -5   3   48.85   29.58   0
   1   1  15  155.70   16.69   0
   2   1  15  165.97   19.11   0
   3   0  18   -6.67   18.49   0
   3   1   3 1211.41   31.26   0
   3   1  15  160.45   22.76   0
   4  -1  -2  103.19   11.73   0
   4   1  14  -23.55   17.78   0
   5   0   1   -6.33   10.41   0
   5   0  17    4.48   25.10   0
   5   1  13   14.73   21.06   0
   6   0  16  122.97   28.98   0
   6   1   7  437.21   31.22   0
   6   1   8   13.38   18.38   0
   6   1  10   30.55   19.55   0
   7  -6  -7   85.74   15.12   0
   7  -2  -2  278.38   22.57   0
   7  -1   0  142.88   19.79   0
   7   0   3    7.06   15.91   0
   7   0  15   -8.14   25.40   0
   8  -2  -1   22.53   15.84   0
   8   0   5   46.22   21.39   0
   8   0  12  390.01   38.99   0
   8   0  13  -18.99   25.15   0
   9  -8  -7   35.82   16.45   0
   9  -1   3  197.18   28.94   0
  10  -4  -2  120.56   26.91   0
  10  -3   0  134.39   25.76   0
  10  -2   2  213.48   29.84   0
  10  -1   6   42.02   28.71   0
  10  -1   7   96.24   29.78   0
  10  -1   8   34.72   27.16   0
  10  -1   9  303.00   39.37   0
  10  -1  10   10.57   26.69   0
  10  -1  11   73.70   30.06   0
  10  -1  12   23.76   29.85   0
  11  -8  -5   10.85   22.10   0
  11  -5  -2   39.47   27.35   0
  11  -3   2    1.83   23.50   0
  11  -2   5   18.66   26.43   0
  11  -2  12   18.42   28.55   0
  12  -7  -3   13.67   26.38   0
  12  -5   0  -12.70   21.50   0
  12  -4   2   41.70   27.58   0
  12  -3   5   68.24   31.60   0
  13  -8  -2    9.49   23.91   0
  13  -7  -1   13.00   23.98   0
  13  -5   2   -3.04   27.82   0
  13  -4   5    7.95   28.49   0
  13  -4   6  -36.33   26.77   0
   0   1  15   -6.05    9.53   0
   4   0   0 9607.74   87.82   0
   4   0  18  139.69   27.42   0
   4   1  15    6.87   21.54   0
   5   1   4    0.20   12.28   0
   5   1  14   14.18   20.88   0
   6  -2  -3   37.52   13.16   0
   6  -1  -1  421.98   24.70   0
   6   1   6   51.33   17.38   0
   6   1  12   -3.57   19.76   0
   7  -1  18   -4.99   22.91   0
   8  -8  -8   45.45   15.08   0
   8  -3  -3   67.92   16.21   0
   8  -1   1  742.88   40.56   0
   8  -1  17   -8.21   27.30   0
   8   0  14  118.12   30.76   0
   9  -3  -2   28.81   19.09   0
   9  -2   0    9.58   19.66   0
   9  -1  15   21.16   26.06   0
   9   0   8   -9.17   24.34   0
   9   0  10    0.71   25.62   0
  10  -1   5  231.12   32.93   0
  10  -1  13   26.57   31.92   0
  11  -9  -6    4.27   22.06   0
  11  -4  -1   77.86   27.54   0
  11  -3   1   75.79   26.02   0
  11  -2   4   24.12   25.90   0
  12  -8  -4   16.31   24.50   0
  12  -6  -2   25.54   23.55   0
  12  -4   1   44.63   26.05   0
  12  -3   4    5.05   27.47   0
  13  -6   0    8.39   25.21   0
  13  -4   4   32.42   29.77   0
   5   0  18  -11.00   23.28   0
   6   0  17    5.89   23.29   0
   6   1   5 1089.98   43.71   0
   6   1  13   86.20   24.67   0
   7  -7  -8   21.04   11.33   0
   7  -3  -4   27.20   13.58   0
   7   0   2    4.64   15.24   0
   7   0  16  -16.46   25.10   0
   7   1   7   37.29   18.56   0
   7   1   8   23.05   19.11   0
   7   1   9   61.52   21.39   0
   7   1  10   23.64   19.68   0
   7   1  11  -10.70   21.95   0
   9  -5  -5  257.36   26.14   0
   9  -1   2   79.14   22.78   0
   9  -1  16   15.21   26.71   0
   9   0   6   -2.67   20.13   0
   9   0   7   -1.67   20.21   0
   9   0  11    8.46   24.12   0
   9   0  12   25.65   28.45   0
  10  -6  -5   43.70   21.17   0
  10  -5  -4    3.78   21.00   0
  10  -3  -1   44.03   22.39   0
  10  -2   1   32.57   20.84   0
  10  -1   4    5.72   21.50   0
  10  -1  14   -5.08   26.72   0
  11  -6  -4   53.83   25.60   0
  11  -2   3   -0.75   24.01   0
  11  -1   9    5.27   30.57   0
  12  -9  -5    5.92   24.47   0
  12  -5  -1   34.28   24.59   0
  12  -3   3    2.15   25.99   0
  12  -2   7   -6.48   28.14   0
  12  -2   8   44.63   30.40   0
  12  -2   9   33.79   30.14   0
  13  -8  -3   10.83   27.82   0
  13  -7  -2   63.73   28.51   0
  13  -6  -1   22.60   28.10   0
  13  -5   1   40.50   27.25   0
  13  -4   3   59.58   30.10   0
  13  -3   7   38.21   32.16   0
   1   1  16   12.89   12.27   0
   2   1  16   14.27   15.02   0
   2   2   9    4.94    9.54   0
   2   2  10 1273.80   35.43   0
   3   1  16  -12.64   15.59   0
   3   2   9   13.54   12.37   0
   3   2  10  810.04   32.47   0
   4   1  16   10.08   21.76   0
   5  -1  -2  170.94   14.92   0
   5   0   0    9.93   10.47   0
   5   1   3  961.64   35.95   0
   5   1  15   69.36   24.72   0
   6   1   4   61.70   17.22   0
   6   1  14    2.52   20.85   0
   7  -1  -1  121.80   20.58   0
   7   1   6   28.35   18.29   0
   7   1  12   11.61   22.07   0
   8  -2  -2  463.05   31.88   0
   8  -1   0    7.48   16.13   0
   8   0   3  265.04   30.02   0
   8   0  15   29.11   23.57   0
   9  -4  -4   73.33   21.66   0
   9  -2  -1   35.88   22.76   0
   9   0   5  -13.52   19.12   0
   9   0  13    7.85   23.24   0
  10  -7  -6   -0.98   18.73   0
  10  -4  -3   -0.07   21.53   0
  10  -1   3  424.58   38.06   0
  10  -1  15    5.31   28.00   0
  11  -7  -5   35.29   24.53   0
  11  -5  -3   27.49   23.35   0
  11  -3   0    1.58   21.84   0
  11  -2   2   65.47   29.55   0
  11  -1   6   15.29   29.46   0
  11  -1   7  -19.48   26.14   0
  11  -1   8   -1.44   27.09   0
  11  -1  10   11.00   27.09   0
  11  -1  11   27.40   28.21   0
  11  -1  12   -5.43   30.53   0
  12  -7  -4   -0.15   23.83   0
  12  -4   0   62.09   26.43   0
  12  -3   2   11.61   25.91   0
  12  -2   5  -14.86   31.83   0
  12  -2   6  157.27   35.95   0
  13  -5   0   -9.40   25.97   0
  13  -4   2   40.72   27.79   0
  13  -3   6   -5.63   28.44   0
   2   2   8 1120.14   31.23   0
   2   2  11    0.06   10.36   0
   3   1   2   -6.38    8.13   0
   3   2   7   39.24   12.71   0
   3   2   8  625.82   26.98   0
   3   2  11   17.42   14.00   0
   4   2   9   22.79   15.47   0
   4   2  10  341.05   26.00   0
   6  -5  -7   90.97   12.36   0
   6  -4  -6   62.69   10.91   0
   6   0  18   30.41   27.05   0
   6   1  15   93.48   29.05   0
   7  -2  -3  139.58   19.12   0
   7   0   1   18.14   18.69   0
   7   0  17   -9.75   21.92   0
   7   1   5  263.75   27.55   0
   7   1  13   16.23   24.36   0
   8  -4  -5   38.73   15.99   0
   8   0  16   23.31   27.60   0
   8   1   7  794.38   48.29   0
   8   1   8   15.11   20.08   0
   8   1   9   19.93   21.66   0
   8   1  10   45.79   22.13   0
   8   1  11  176.81   32.43   0
   9  -7  -7    6.52   14.96   0
   9  -3  -3  117.55   24.22   0
   9  -1   1   52.53   21.18   0
   9   0  14  -17.07   22.84   0
  10  -3  -2   23.51   23.59   0
  10  -2   0   38.71   21.61   0
  10   0   7  -12.19   23.73   0
  10   0   9    7.05   25.63   0
  10   0  10  199.50   35.27   0
  10   0  11   19.83   26.20   0
  11  -8  -6   39.72   22.89   0
  11  -4  -2  104.56   26.65   0
  11  -1   5    3.70   25.40   0
  11  -1  13  -28.93   25.43   0
  12  -8  -5    7.87   25.22   0
  12  -5  -2   -0.10   20.75   0
  12  -3   1   94.51   32.77   0
  12  -2   4    7.57   27.25   0
  13  -7  -3   42.76   29.25   0
  13  -3   4   47.97   29.95   0
  14  -6   0    2.49   28.17   0
  14  -5   2   -8.06   27.14   0
   1   2  10  829.51   24.56   0
   1   2  11   -2.53    9.23   0
   2   2   7   32.22    9.81   0
   2   2  12   28.43   13.46   0
   3   1  17   82.66   21.46   0
   3   2  12  130.47   18.25   0
   4   1   2   72.85   12.82   0
   4   2   7   18.23   12.20   0
   4   2  11   -3.34   13.73   0
   4   2  12  343.91   27.61   0
   5   1  16  -22.07   21.28   0
   5   2   8  487.31   31.84   0
   5   2   9   31.14   18.63   0
   5   2  10  443.49   31.96   0
   5   2  11    4.66   19.80   0
   6  -1  -2   41.43   12.36   0
   6   0   0 1525.47   45.21   0
   6   1   3 1229.83   44.39   0
   7   0  18   12.22   25.45   0
   7   1   4   20.99   17.26   0
   7   1  14    1.38   23.90   0
   8  -6  -7   21.78   13.48   0
   8  -3  -4    3.57   14.92   0
   8   0   2  277.39   29.82   0
   8   0  17   -5.15   27.66   0
   8   1   6  -10.93   19.27   0
   8   1  12  -16.52   20.54   0
   8   1  13  180.47   34.28   0
   9   0  15   -7.52   24.32   0
  10  -1   2   54.62   23.06   0
  10   0   6    7.47   24.21   0
  10   0  12   38.49   27.33   0
  10   0  13   12.53   30.62   0
  11  -3  -1   60.64   23.29   0
  11  -2   1   -9.39   21.49   0
  11  -1   4   25.20   25.74   0
  12  -4  -1   14.50   22.47   0
  12  -2   3   22.31   26.85   0
  12  -1   9   12.42   32.88   0
  12  -1  10   35.09   32.45   0
  13  -8  -4   16.35   26.83   0
  13  -6  -2   35.98   24.71   0
  13  -5  -1   31.69   28.45   0
  13  -4   1   -5.34   24.22   0
  13  -3   3   -2.38   26.30   0
  13  -2   7    0.50   28.67   0
  14  -5   1  -12.65   30.60   0
   3   2   6  229.57   17.08   0
   3   2  13    8.72   13.80   0
   4   1  17   17.73   21.60   0
   4   2   6 1472.02   42.72   0
   4   2  13   -0.82   16.09   0
   5   1   2  160.20   17.76   0
   5   2   7   46.43   15.53   0
   5   2  12   83.26   22.97   0
   6   1  16   -2.91   24.62   0
   6   2   9   -5.51   21.37   0
   6   2  10  596.56   39.56   0
   7   1  15   32.00   23.59   0
   8  -1  -1  789.51   39.04   0
   8   1   5  527.31   38.36   0
   8   1  14   11.70   25.06   0
   9  -2  -2  134.66   26.14   0
   9  -1   0  116.63   24.09   0
   9   0  16    1.09   26.93   0
   9   1   8   33.52   22.44   0
   9   1   9   22.53   23.92   0
   9   1  10   14.57   24.26   0
   9   1  11  -19.33   24.58   0
  10  -5  -5   38.00   20.94   0
  10  -2  -1   38.34   23.71   0
  10   0   5   57.43   24.81   0
  10   0  14   74.70   30.10   0
  11  -6  -5   30.62   26.29   0
  11  -5  -4   39.94   24.89   0
  11  -1   3   65.24   27.18   0
  11   0   8   28.60   32.38   0
  11   0   9   37.61   31.59   0
  12  -6  -4   65.36   26.75   0
  12  -5  -3    9.31   26.76   0
  12  -3   0   30.83   28.68   0
  12  -2   2   67.08   32.25   0
  12  -1   6   19.95   29.41   0
  12  -1   7  174.66   37.36   0
  13  -4   0   55.39   31.28   0
  13  -3   2   15.94   30.56   0
  13  -2   5   49.41   32.74   0
  13  -2   6  -21.93   27.17   0
  14  -6  -1   -0.62   27.89   0
  14  -4   2   34.98   32.68   0
   1   2  12  185.72   15.47   0
   2   2  13    5.23   12.22   0
   4   0  -1   20.19    8.88   0
   5   1  17   61.19   24.16   0
   5   2   6  217.56   21.62   0
   5   2  13   19.57   20.42   0
   6  -2  -4 1360.35   37.77   0
   6   1   2   34.83   18.13   0
   6   2   7   92.79   19.98   0
   6   2   8  569.23   36.23   0
   6   2  11   -6.60   17.37   0
   6   2  12    4.13   21.60   0
   7  -5  -7  572.40   25.26   0
   7  -1  -2  104.56   19.22   0
   7   0   0   -8.12   13.77   0
   7   1   3  341.39   28.79   0
   7   1  16  -23.46   23.66   0
   8  -7  -8   -6.00   11.45   0
   8  -2  -3   28.51   17.17   0
   8   0   1   36.37   18.67   0
   8   1   4   53.94   22.91   0
   8   1  15    1.14   26.05   0
   9  -4  -5   31.11   17.88   0
   9   0   2  -11.80   18.87   0
   9   1   6   10.44   20.41   0
   9   1   7   15.12   21.38   0
   9   1  12  -16.00   22.59   0
   9   1  13   -7.23   26.03   0
  10  -6  -6   59.51   21.51   0
  10  -4  -4  185.33   25.98   0
  10  -3  -3  444.20   36.30   0
  10  -1   1  135.89   25.78   0
  10   0   4  200.14   31.05   0
  10   0  15   19.66   27.32   0
  11  -7  -6   81.01   25.20   0
  11  -4  -3  -34.61   20.32   0
  11  -2   0    9.52   20.17   0
  11   0   6   -4.25   28.59   0
  11   0   7  -14.05   26.17   0
  11   0  11    4.59   27.06   0
  11   0  12    5.59   26.30   0
  12  -7  -5   -3.97   23.31   0
  12  -4  -2   54.94   28.25   0
  12  -1   5  124.69   33.95   0
  13  -7  -4   12.25   25.57   0
  13  -6  -3   15.17   28.21   0
  13  -5  -2    9.61   26.18   0
  13  -2   4   28.42   28.99   0
  14  -5   0  -18.71   26.10   0
   3   2   5   59.06   11.20   0
   3   2  14    0.20   15.27   0
   4   2   5   77.21   14.19   0
   4   2  14   86.71   22.11   0
   5   0  -1    2.13    9.58   0
   5   2   5  146.12   21.09   0
   5   2  14    8.49   19.95   0
   6   1  17   51.21   25.56   0
   6   2   6   18.86   16.17   0
   6   2  13    9.95   22.00   0
   7  -3  -5  223.74   19.88   0
   7   2   9    1.02   20.35   0
   7   2  10  181.10   26.95   0
   7   2  11  -11.25   22.98   0
   9  -3  -4   34.44   19.85   0
   9   1   5   84.41   23.77   0
   9   1  14   28.33   28.40   0
  10   0   3   55.33   25.59   0
  10   1   9  252.77   40.22   0
  10   1  10   13.45   30.00   0
  10   1  11   68.33   31.75   0
  11  -3  -2   12.03   21.81   0
  11  -1   2   11.50   23.89   0
  11   0   5   28.71   26.76   0
  11   0  13  -21.13   27.13   0
  12  -8  -6    2.21   23.11   0
  12  -3  -1   77.06   28.20   0
  12  -2   1   19.26   25.56   0
  12  -1   4   40.12   29.07   0
  13  -4  -1  -11.68   26.37   0
  13  -3   1   26.91   25.93   0
  13  -2   3   20.43   27.49   0
  13  -1   7    0.84   31.15   0
  13  -1   8   -4.92   29.34   0
  14  -6  -2   21.30   26.65   0
  14  -4   1   36.75   28.11   0
  14  -3   3   85.03   33.11   0
   1   2  13   -4.68    9.95   0
   2   2  14   59.99   15.39   0
   4   1   1 2112.22   44.50   0
   4   1  18   -9.28   19.20   0
   4   2  15    4.15   19.80   0
   5  -1  -3  897.19   28.54   0
   5   1   1  236.30   19.65   0
   5   1  18   -8.38   21.95   0
   6   0  -1  258.14   20.99   0
   6   2   5   37.50   20.00   0
   6   2  14   -3.73   25.63   0
   7  -6  -8  130.01   14.52   0
   7  -2  -4  352.47   24.13   0
   7   1   2   69.41   18.75   0
   7   1  17   48.85   26.52   0
   7   2   6  116.31   27.15   0
   7   2   7  130.89   23.36   0
   7   2  12   52.62   25.12   0
   7   2  13   27.32   27.22   0
   8  -1  -2   32.98   19.08   0
   8   1   3   38.40   19.97   0
   8   1  16   19.09   24.83   0
   8   2   9   41.04   24.79   0
   8   2  10  146.91   29.65   0
   9  -1  -1   62.03   21.04   0
   9   0   1   -7.80   17.92   0
   9   1   4   23.12   21.98   0
   9   1  15   37.82   26.81   0
  10  -2  -2  158.85   26.55   0
  10  -1   0   32.14   20.86   0
  10   0   2  542.82   43.27   0
  10   1   6   13.13   27.13   0
  10   1   7   76.42   28.33   0
  10   1  12  -18.59   22.88   0
  10   1  13   -2.58   28.90   0
  11  -2  -1   18.83   23.89   0
  11  -1   1    8.32   21.27   0
  11   0   4   24.50   26.10   0
  12  -5  -4  -11.62   24.04   0
  12  -1   3    4.05   26.29   0
  12   0   7   10.06   32.56   0
  12   0   8   -5.40   27.18   0
  12   0   9    5.67   27.76   0
  12   0  10   -4.93   28.11   0
  12   0  11    0.93   29.51   0
  13  -3   0   15.88   26.44   0
  13  -2   2   17.34   30.97   0
  13  -1   6  -26.95   26.45   0
  14  -5  -1   14.83   25.66   0
  14  -3   2  -24.39   27.77   0
   3   2  15   12.50   15.66   0
   5   2   4  539.05   29.30   0
   5   2  15  -11.47   20.64   0
   6  -1  -3 1224.52   37.92   0
   6   1  18    5.59   23.79   0
   6   2  15    3.77   24.44   0
   7   2  14   -3.58   25.79   0
   8  -5  -7  129.68   18.29   0
   8  -3  -5  511.16   29.78   0
   8   1  17   39.28   28.54   0
   8   2   7   36.64   22.02   0
   8   2   8  248.81   30.67   0
   8   2  11    9.06   21.53   0
   8   2  12  166.22   33.23   0
   9  -2  -3   -3.87   16.80   0
   9   1  16  -12.61   25.35   0
  10   1   5  238.87   36.32   0
  10   1  14   13.73   29.37   0
  11  -6  -6   37.61   22.68   0
  11  -5  -5  113.53   25.32   0
  11  -4  -4    3.06   20.74   0
  11  -3  -3   51.71   27.60   0
  11   0   3  -10.05   25.65   0
  11   1   9  -14.79   30.64   0
  11   1  10  -19.54   28.56   0
  12  -6  -5   10.19   24.33   0
  12  -4  -3    8.45   23.29   0
  12  -2   0  101.05   28.76   0
  12  -1   2   10.89   29.90   0
  12   0   6  124.03   34.90   0
  13  -7  -5    2.66   23.63   0
  13  -6  -4   46.86   27.67   0
  13  -5  -3    2.49   22.95   0
  13  -4  -2   45.27   27.85   0
  13  -1   5    1.04   27.91   0
  14  -4   0   14.45   26.88   0
  14  -2   4   78.11   33.45   0
   1   2  14    5.29   10.78   0
   2   2  15   -5.99   12.78   0
   3   2   4 1517.89   37.00   0
   4   2  16    0.03   19.61   0
   7   0  -1    1.11   13.40   0
   7   1   1  176.90   24.81   0
   7   1  18   22.97   25.11   0
   7   2   5   46.51   21.39   0
   7   2  15   16.49   24.84   0
   8  -2  -4  157.49   21.22   0
   8   1   2   77.70   21.23   0
   8   2   6  566.78   40.19   0
   8   2  13   -8.10   22.04   0
   9  -7  -8   62.27   16.32   0
   9   0   0   -3.25   21.57   0
   9   2   8  125.59   30.54   0
   9   2   9   13.53   23.57   0
   9   2  10  116.50   29.22   0
   9   2  11  -25.43   26.09   0
  10  -5  -6  -13.82   17.91   0
  10  -4  -5   19.15   17.47   0
  10  -3  -4   -0.06   21.47   0
  10  -1  -1  145.96   26.11   0
  10   0   1   34.32   25.22   0
  10   1   4   40.28   27.65   0
  10   1  15   55.36   31.37   0
  11  -1   0   54.68   23.41   0
  11   1   7  -29.99   24.64   0
  11   1   8   -2.52   26.77   0
  11   1  11   25.95   27.59   0
  11   1  12    7.04   26.24   0
  11   1  13    9.33   31.68   0
  12  -7  -6   18.43   21.57   0
  12  -3  -2   -1.05   21.33   0
  12   0   5  -15.50   26.54   0
  13  -3  -1   30.33   27.51   0
  13  -2   1   64.23   28.03   0
  13  -1   4   18.77   27.86   0
  14  -6  -3    7.91   24.22   0
  14  -5  -2   -2.86   24.87   0
  14  -4  -1    2.86   28.83   0
  14  -3   1    6.25   26.45   0
  14  -2   3   51.76   31.88   0
   3   2  16   23.98   16.44   0
   5   2   3   26.95   16.22   0
   5   2  16   34.00   22.44   0
   6   2  16  177.29   32.07   0
   7  -1  -3  308.33   23.10   0
   7   2   4  343.97   30.15   0
   8   0  -1   33.36   20.56   0
   8   2   5   96.44   23.82   0
   8   2  14   74.42   26.63   0
   9  -1  -2   68.15   21.33   0
   9   1   2   81.22   26.83   0
   9   2   7   26.37   22.15   0
   9   2  12   14.97   23.15   0
   9   2  13   11.92   27.10   0
  10  -2  -3   -8.17   21.51   0
  11  -2  -2   63.44   24.82   0
  11   0   2  -14.72   23.02   0
  11   1   5   25.44   29.35   0
  11   1   6   -9.49   25.79   0
  12  -2  -1   30.92   24.36   0
  12  -1   1  171.08   32.73   0
  12   0   4   52.24   29.34   0
  13  -1   3    0.27   26.48   0
  13   0   6    8.20   32.53   0
  13   0   7    2.98   28.84   0
  13   0   8   -1.37   28.92   0
  14  -3   0   48.16   32.83   0
  14  -2   2   26.23   31.23   0
   4   2   3   11.04   11.06   0
   4   3  10   36.35   15.97   0
   5   0  -2   11.20    9.59   0
   5   1   0   73.38   14.04   0
   5   3   9  183.12   24.20   0
   5   3  10   34.29   18.85   0
   5   3  11  132.62   24.44   0
   6  -3  -6   44.34   11.51   0
   6   0  -2 2596.11   56.66   0
   6   1   0   10.10   15.84   0
   6   2   3   14.56   15.17   0
   6   3   9  373.94   33.93   0
   6   3  10   51.64   23.83   0
   7   2  16   12.14   24.47   0
   8  -6  -8   64.87   13.82   0
   8  -1  -3   66.76   19.45   0
   8   1   1  737.87   40.80   0
   8   2   4  223.92   28.76   0
   8   2  15  -13.38   23.08   0
   9  -4  -6   60.74   18.80   0
   9  -3  -5  145.46   20.90   0
   9   2   5  147.94   30.53   0
   9   2   6   45.25   23.31   0
   9   2  14  -15.60   25.26   0
  10   0   0  189.45   30.72   0
  10   1   3  379.16   37.35   0
  10   2   8  178.46   33.47   0
  10   2   9  -18.27   24.57   0
  10   2  10  147.45   33.07   0
  10   2  11   11.54   24.87   0
  10   2  12   28.30   28.90   0
  11  -4  -5   51.22   25.36   0
  11  -1  -1   14.18   23.50   0
  11   1   4  -13.23   28.26   0
  12  -5  -5  -28.68   22.05   0
  12  -4  -4   20.30   23.48   0
  12  -3  -3    2.51   25.97   0
  12   0   3   78.00   30.30   0
  12   1   7  167.97   40.89   0
  12   1   8   39.75   29.65   0
  12   1   9    4.86   27.27   0
  12   1  10    1.22   27.97   0
  12   1  11   51.20   31.52   0
  13  -6  -5   10.69   24.29   0
  13  -5  -4   23.51   23.82   0
  13  -4  -3   61.86   24.88   0
  13  -2   0   -4.92   23.31   0
  13  -1   2   -7.73   26.18   0
  13   0   5  -14.36   28.62   0
  14  -5  -3    1.34   25.52   0
  14  -1   4  -17.48   32.59   0
   1   2  15   -1.49   11.04   0
   2   2  16  210.12   19.79   0
   3   2   3   16.23    9.42   0
   3   3  10    9.79   13.18   0
   4   0  -2 1116.49   29.55   0
   4   1   0    1.74    9.45   0
   4   2  17   11.09   19.49   0
   4   3   8   37.67   13.36   0
   4   3  11  233.63   21.60   0
   4   3  12   17.56   16.74   0
   5   2  17    1.28   21.21   0
   5   3   7  244.28   25.37   0
   5   3   8   53.48   16.83   0
   5   3  12  -11.10   18.67   0
   6  -4  -7    3.53    8.66   0
   6   2  17   14.46   25.56   0
   6   3   8   13.44   16.84   0
   6   3  11  133.60   24.89   0
   6   3  12   43.43   24.28   0
   7   0  -2  -18.18   15.07   0
   7   1   0  143.33   23.24   0
   7   2   3  103.58   21.39   0
   7   2  17  -12.09   24.29   0
   7   3   8   43.81   24.47   0
   7   3   9   95.60   27.04   0
   7   3  10   36.73   24.78   0
   7   3  11   64.29   26.28   0
   8   2  16   -6.12   25.99   0
   9  -2  -4  152.38   22.45   0
   9   1   1   41.36   24.41   0
   9   2  15    3.19   25.83   0
  10  -7  -8    1.25   15.47   0
  10  -1  -2   42.57   20.70   0
  10   1   2   66.05   27.39   0
  10   2   6    8.00   24.50   0
  10   2   7   15.84   25.52   0
  10   2  13    1.27   25.29   0
  11  -5  -6   28.41   24.05   0
  11  -3  -4   19.03   21.84   0
  11   0   1    4.58   23.05   0
  12  -6  -6    1.63   21.43   0
  12  -2  -2   93.54   30.35   0
  12  -1   0   -7.15   23.47   0
  12   0   2   66.19   28.87   0
  12   1   6    3.32   28.63   0
  13  -7  -6    3.76   23.19   0
  13  -3  -2   -5.50   22.38   0
  13  -1   1    8.18   29.96   0
  13   0   4  -18.83   27.14   0
  14  -4  -2    8.71   24.08   0
  14  -3  -1    7.21   27.40   0
  14  -2   1   12.37   26.92   0
  14  -1   3   78.58   35.22   0
   3   3   8   48.07   13.58   0
   3   3   9  246.20   18.96   0
   3   3  11  117.68   17.78   0
   3   3  12   13.00   16.49   0
   4   3   7  243.52   20.90   0
   4   3  13  270.53   25.53   0
   5   2   2  737.87   32.51   0
   5   3   6    7.51   16.65   0
   5   3  13   50.16   21.24   0
   6   2   2  660.35   34.24   0
   6   3   7  207.33   24.69   0
   6   3  13    6.12   22.61   0
   7  -4  -7   39.84   12.48   0
   7  -2  -5   46.76   13.79   0
   7   3   7  264.13   30.14   0
   7   3  12   31.45   23.87   0
   7   3  13   78.80   28.97   0
   8   1   0   10.13   21.23   0
   8   2   3   10.28   21.34   0
   8   2  17   -7.43   25.53   0
   8   3   8   21.42   24.23   0
   8   3   9   58.12   22.20   0
   8   3  10   29.27   22.23   0
   9  -6  -8   61.12   15.96   0
   9  -1  -3  171.05   24.64   0
   9   2   4  138.35   26.94   0
   9   2  16   14.20   28.16   0
  10  -4  -6   18.93   18.38   0
  10  -3  -5    3.60   19.96   0
  10   2   5   12.50   22.67   0
  10   2  14   26.89   26.20   0
  10   2  15   -4.56   27.63   0
  11  -2  -3   10.60   19.58   0
  11   1   3   46.32   27.34   0
  11   2   7   50.70   32.28   0
  11   2   8   20.34   28.85   0
  11   2   9   33.25   28.00   0
  11   2  10    5.59   26.52   0
  11   2  11   12.25   26.66   0
  11   2  12   44.54   29.62   0
  12   1   5   96.39   33.12   0
  13  -2  -1    7.74   23.10   0
  13   0   3  -29.66   26.27   0
  13   1   8  -14.45   28.42   0
  14  -2   0   39.53   31.57   0
   3   3   7  679.90   28.84   0
   3   3  13  128.81   20.40   0
   4   3   6   14.42   14.61   0
   4   3  14   24.00   19.72   0
   5  -1  -4    8.34    9.33   0
   5   2  18   -3.03   20.79   0
   5   3  14   -4.92   20.07   0
   6  -1  -4   83.34   14.57   0
   6   2  18   19.99   24.22   0
   6   3   6   55.14   18.19   0
   6   3  14   19.77   24.58   0
   7   2   2  228.38   25.66   0
   7   3   6   64.35   22.02   0
   7   3  14   -6.72   24.92   0
   8  -2  -5   88.41   17.74   0
   8   0  -2  261.02   25.47   0
   8   3   7  125.05   26.38   0
   8   3  12   36.64   24.27   0
   8   3  13   85.53   30.35   0
   9   2   3    5.82   20.94   0
   9   3   9   80.17   30.24   0
   9   3  10   65.14   29.86   0
   9   3  11   -0.88   26.91   0
  10  -2  -4  350.30   32.59   0
  10   0  -1   73.60   24.81   0
  10   1   1  160.24   27.70   0
  10   2   4  274.21   34.23   0
  11  -1  -2   17.42   19.41   0
  11   0   0   -7.51   20.19   0
  11   1   2    3.35   23.98   0
  11   2   6   17.33   27.73   0
  11   2  13  -27.12   25.72   0
  12  -4  -5   19.60   25.11   0
  12  -3  -4   38.18   28.06   0
  12  -1  -1  169.69   31.52   0
  12   0   1    2.07   25.14   0
  12   1   4   44.22   29.90   0
  13  -5  -5   50.71   26.48   0
  13  -4  -4   22.10   24.01   0
  13  -3  -3   33.18   26.18   0
  13  -1   0   13.00   29.00   0
  13   1   6   -0.01   28.35   0
  13   1   7   38.30   31.31   0
  14  -5  -4   20.51   28.07   0
  14  -4  -3   -2.17   25.56   0
  14  -3  -2   -5.41   27.20   0
  14  -1   2   -9.86   26.42   0
   2   3   9  852.93   28.87   0
   2   3  10   -4.51    9.75   0
   2   3  11  212.27   18.27   0
   5   3   5  431.04   28.19   0
   5   3  15   32.23   22.00   0
   6   1  -1  423.52   27.75   0
   6   3   5   56.00   18.06   0
   6   3  15  276.04   35.11   0
   7  -5  -8   97.52   13.13   0
   7  -1  -4   -4.23   10.87   0
   7   3   5  237.83   27.74   0
   7   3  15   19.16   24.67   0
   8   2   2  348.44   33.07   0
   8   3   6    3.57   20.41   0
   8   3  14   39.51   28.86   0
   9   0  -2   13.70   18.78   0
   9   1   0  114.80   23.85   0
   9   3   7   83.06   25.41   0
   9   3   8    8.03   23.21   0
   9   3  12   -5.07   22.92   0
   9   3  13    2.53   26.57   0
  10  -1  -3  410.94   34.50   0
  11  -3  -5   36.71   25.39   0
  11   2   5   12.77   26.54   0
  12  -5  -6  -12.00   22.62   0
  12  -2  -3   12.65   25.91   0
  12   1   3   -8.49   26.33   0
  12   2   7   -3.04   31.05   0
  12   2   8   42.44   29.97   0
  12   2   9    9.59   28.26   0
  12   2  10    7.32   28.19   0
  12   2  11   20.49   29.26   0
  13  -6  -6   22.87   26.44   0
  13  -2  -2   -3.51   22.59   0
  13   0   2   21.84   27.66   0
  13   1   5   -6.44   28.93   0
  14  -2  -1   -4.42   28.87   0
  14  -1   1    8.67   27.38   0
  14   0   4   44.63   32.26   0
   2   3   8    9.27    9.45   0
   2   3  12   16.48   13.01   0
   3   3   6  129.21   14.64   0
   3   3  14   -5.62   15.82   0
   4   3   5 1966.03   49.80   0
   4   3  15   96.43   21.24   0
   5   1  -1  205.49   18.06   0
   6   2   1   51.98   16.43   0
   6   3   4    4.48   18.86   0
   7   1  -1  153.78   20.79   0
   7   2   1   55.52   18.61   0
   8  -1  -4   69.45   16.27   0
   8   1  -1  791.64   42.50   0
   8   3   5  603.72   41.42   0
   8   3  15   45.73   28.43   0
   9  -3  -6   -8.07   15.16   0
   9  -2  -5  155.76   23.71   0
   9   2   2   82.08   24.57   0
   9   3   6   -8.41   21.74   0
   9   3  14   26.13   27.22   0
  10  -6  -8   52.06   17.22   0
  10   1   0   17.57   23.32   0
  10   2   3    2.89   21.54   0
  10   3   7   68.21   30.62   0
  10   3   8   -2.68   24.88   0
  10   3   9  109.74   30.96   0
  10   3  10   10.61   25.72   0
  10   3  11   21.04   25.17   0
  10   3  12   19.17   25.70   0
  10   3  13  -16.72   27.10   0
  11  -4  -6   60.76   24.41   0
  11  -2  -4   40.33   24.66   0
  11   0  -1  -15.20   20.66   0
  11   1   1    5.45   23.79   0
  11   2   4   51.45   28.20   0
  12  -1  -2   12.83   26.25   0
  12   0   0  349.88   39.76   0
  12   1   2   21.09   27.13   0
  12   2   6  106.20   34.20   0
  13  -1  -1    1.90   26.65   0
  13   0   1   19.55   27.31   0
  13   1   4  -19.67   27.49   0
  14   0   3    0.05   28.73   0
   2   3   7  589.16   23.55   0
   2   3  13    3.73   12.51   0
   4   1  -1 2179.45   43.98   0
   5   0  -3   -1.27   10.58   0
   5   2   1   74.49   15.33   0
   5   3   4   84.21   17.19   0
   5   3  16    5.65   22.25   0
   6   0  -3   64.71   13.53   0
   6   3  16   -5.27   22.76   0
   7   0  -3    7.86   12.70   0
   7   3   4   13.73   20.24   0
   7   3  16  -35.75   23.32   0
   8  -5  -8   -7.47   11.41   0
   8   0  -3  264.17   26.86   0
   8   2   1   19.09   19.07   0
   8   3   4   -4.42   19.32   0
   8   3  16   -7.48   25.35   0
   9  -1  -4   15.72   20.44   0
   9   1  -1   56.05   24.78   0
   9   3   5  136.87   28.66   0
   9   3  15   27.51   28.71   0
  10   0  -2  494.98   37.81   0
  10   2   2  179.24   29.70   0
  10   3   6   32.04   26.47   0
  10   3  14   -0.08   27.91   0
  11  -1  -3   31.88   21.02   0
  11   2   3   24.70   26.52   0
  11   3   8   17.88   30.23   0
  11   3   9   -5.16   25.20   0
  11   3  10   -9.50   25.14   0
  11   3  11   32.29   31.40   0
  11   3  12   13.09   31.60   0
  12   2   5   30.86   29.90   0
  13  -4  -5   26.94   27.11   0
  13  -3  -4   14.92   26.08   0
  13   1   3    7.48   29.15   0
  13   2   7   21.52   34.46   0
  13   2   8   10.41   29.91   0
  14  -5  -5   -8.61   27.46   0
  14  -4  -4   23.40   25.27   0
  14  -3  -3   63.81   26.80   0
  14  -1   0    5.07   26.22   0
  14   0   2  135.60   35.49   0
   3   3   5  609.03   26.92   0
   3   3  15   72.56   18.02   0
   4   2   1   43.87   12.29   0
   4   3   4  -12.79   10.66   0
   4   3  16  -10.16   18.91   0
   6   3  17   34.76   24.88   0
   6   4  10  204.45   29.84   0
   7   3   3  175.48   27.81   0
   7   3  17  -11.90   23.38   0
   7   4  10   44.88   25.77   0
   9  -5  -8   55.28   16.19   0
   9   2   1   45.06   22.17   0
   9   3   4   15.54   21.34   0
   9   3  16  -26.65   27.15   0
  10  -3  -6   46.27   20.40   0
  10  -2  -5   18.72   18.73   0
  10   3   5    4.85   24.04   0
  11   0  -2  -16.13   22.06   0
  11   1   0   60.17   24.71   0
  11   3   7   80.62   31.18   0
  11   3  13    8.04   27.50   0
  12  -4  -6   49.22   26.37   0
  12  -3  -5   83.27   28.49   0
  12  -2  -4    5.35   26.96   0
  12   0  -1   27.37   24.92   0
  12   1   1  204.82   35.46   0
  12   2   4   33.86   29.14   0
  13  -5  -6    1.17   23.71   0
  13  -2  -3    4.31   21.99   0
  13  -1  -2   24.75   27.90   0
  13   0   0    2.22   25.74   0
  13   1   2   13.62   28.37   0
  13   2   6  -26.75   27.37   0
  14  -2  -2   51.28   27.64   0
  14   0   1   15.19   30.44   0
  14   1   4    2.25   29.76   0
   2   3  14   -8.04   12.71   0
   4   0  -3  456.10   19.98   0
   5   3   3  628.72   32.31   0
   5   3  17   35.36   22.82   0
   5   4   9   90.04   21.38   0
   5   4  11   -3.92   19.51   0
   6   2   0  102.04   20.47   0
   6   4   8  150.60   25.01   0
   6   4   9   12.87   19.24   0
   6   4  11   44.19   21.13   0
   6   4  12    2.12   22.20   0
   7   1  -2   95.81   20.83   0
   7   2   0   49.09   17.78   0
   7   4   8   85.90   22.95   0
   7   4   9   16.33   20.53   0
   7   4  11   23.69   21.74   0
   7   4  12  229.15   32.24   0
   7   4  13    0.47   25.69   0
   8   3   3   87.03   23.68   0
   8   4   8   96.07   27.67   0
   8   4   9   13.86   21.57   0
   8   4  10   57.28   24.25   0
   8   4  11    2.81   20.86   0
   8   4  12   23.59   27.95   0
   9   0  -3   13.02   16.82   0
   9   4  10    3.42   27.17   0
  10  -1  -4   24.76   19.75   0
  10   1  -1  120.58   25.37   0
  10   2   1   48.80   22.99   0
  10   3   4    3.16   22.03   0
  11  -6  -8   26.42   20.49   0
  11   2   2   55.83   27.40   0
  11   3   5   79.24   33.21   0
  11   3   6   10.19   27.37   0
  12  -5  -7   15.57   23.62   0
  12  -1  -3    2.62   22.69   0
  12   2   3  -20.53   25.50   0
  12   3   7   44.68   32.17   0
  12   3   8  -15.76   26.51   0
  12   3   9   29.09   29.49   0
  12   3  10   -2.65   27.96   0
  13  -6  -7    1.11   21.70   0
  13   2   5   37.47   31.73   0
  14  -1  -1   31.82   28.10   0
  14   1   3   99.13   34.24   0
   2   3   6    2.91    7.33   0
   3   3  16    9.11   15.61   0
   4   4  10  128.62   20.93   0
   5   2   0   77.31   15.07   0
   5   4   8  160.92   21.56   0
   5   4  12  345.84   30.12   0
   5   4  13   -3.67   19.27   0
   6   1  -2   53.13   14.52   0
   6   4   7    3.21   16.66   0
   6   4  13   10.93   21.83   0
   7  -1  -5  233.47   20.96   0
   7   4   6  282.02   33.37   0
   7   4   7   47.02   21.02   0
   7   4  14  106.34   29.61   0
   8  -2  -6  486.42   28.87   0
   8   1  -2   58.65   18.53   0
   8   4   7   -7.41   19.04   0
   8   4  13   -6.50   23.17   0
   9   1  -2   31.64   23.59   0
   9   2   0   23.82   20.39   0
   9   3   3  118.12   26.87   0
   9   4   7   16.65   27.52   0
   9   4   8   50.57   26.08   0
   9   4   9   62.36   26.57   0
   9   4  11   28.54   24.84   0
   9   4  12   88.04   27.75   0
   9   4  13    2.41   25.89   0
  10  -5  -8   -1.06   16.44   0
  10   4   9   -9.08   29.52   0
  10   4  10   78.81   30.91   0
  10   4  11   20.75   29.58   0
  11  -3  -6   15.38   22.90   0
  11  -2  -5   34.58   22.61   0
  11  -1  -4   12.38   23.98   0
  11   1  -1   25.78   25.92   0
  11   2   1   21.16   27.31   0
  11   3   4    7.09   28.98   0
  12   0  -2   27.06   28.03   0
  12   1   0   14.15   26.10   0
  12   2   2  112.57   36.21   0
  12   3   6  -14.79   28.04   0
  13  -3  -5   14.60   25.99   0
  13  -2  -4   51.41   27.76   0
  13   0  -1   30.96   25.72   0
  13   1   1   13.31   28.71   0
  13   2   4   43.69   31.24   0
  14  -4  -5   10.23   26.46   0
  14  -3  -4   -8.57   23.98   0
  14  -2  -3   23.26   28.38   0
  14   0   0    8.94   26.59   0
  14   1   2    9.84   31.42   0
  15  -2  -2    5.90   30.56   0
   1   3  11  166.35   14.03   0
   3   2   1    0.90    8.91   0
   3   3   4   88.28   13.01   0
   4   3   3  740.14   31.27   0
   4   4   8  316.47   25.52   0
   4   4   9   -8.39   11.62   0
   4   4  11   -4.95   15.69   0
   4   4  12  126.90   21.07   0
   5   1  -2  137.16   15.61   0
   5   4   7   70.54   18.01   0
   5   4  14  282.34   31.86   0
   6  -3  -7  193.20   14.75   0
   6  -1  -5 1244.85   36.47   0
   6   3   2   21.06   16.14   0
   6   4   6   59.86   19.32   0
   6   4  14   17.18   21.75   0
   7  -3  -7  276.22   18.74   0
   7   3   2   18.02   18.30   0
   8  -6  -9   13.02   10.47   0
   8  -1  -5  447.02   28.18   0
   8   3   2  109.63   24.61   0
   8   4   6  176.18   28.29   0
   8   4  14    0.05   23.38   0
   9  -2  -6   42.74   18.47   0
   9  -1  -5   62.88   21.36   0
   9   3   2   43.61   23.49   0
   9   4   6   75.65   24.96   0
   9   4  14   50.24   28.30   0
  10   2   0   26.34   21.21   0
  10   3   3  356.77   38.25   0
  10   4   7   27.57   30.31   0
  10   4   8   63.89   28.74   0
  10   4  12   16.96   24.45   0
  10   4  13   -8.66   25.99   0
  11  -4  -7   54.69   21.87   0
  11   0  -3   13.82   24.05   0
  11   4  10    4.90   30.12   0
  12   3   5   72.27   32.53   0
  13  -4  -6   -4.42   22.71   0
  13  -1  -3   23.79   27.14   0
  13   2   3   24.86   29.39   0
  13   3   7   38.10   31.84   0
  14  -1  -2   -2.79   23.70   0
  15  -1  -1   13.34   28.47   0
   1   3  12   15.00   10.52   0
   2   3  15  406.55   22.80   0
   4   4  13   17.33   18.71   0
   5   3   2   87.91   17.14   0
   5   4   6  493.51   31.28   0
   6   0  -4  648.07   29.48   0
   6   4   5   45.04   18.84   0
   6   4  15  -25.85   22.33   0
   7   0  -4   12.99   12.53   0
   7   2  -1   59.28   20.98   0
   7   4   5  188.58   28.14   0
   8   0  -4  146.15   20.37   0
   8   2  -1   32.82   23.98   0
   8   4   5    4.98   20.77   0
   8   4  15   11.86   23.46   0
   9   0  -4  -19.34   19.98   0
   9   4   5  -10.44   20.11   0
   9   4  15   59.76   31.21   0
  10  -2  -6   11.95   20.15   0
  10   1  -2   48.07   22.65   0
  10   4   6   16.36   25.87   0
  10   4  14   11.76   25.03   0
  11   2   0    0.44   26.01   0
  11   3   3   33.01   27.75   0
  11   4   7   -4.80   29.75   0
  11   4   8    2.49   27.05   0
  11   4   9   -7.68   25.73   0
  11   4  11   28.13   28.83   0
  11   4  12   37.03   29.56   0
  12  -3  -6   -3.75   25.00   0
  12  -2  -5    9.04   22.98   0
  12  -1  -4   34.00   27.75   0
  12   1  -1  175.43   33.11   0
  12   2   1   25.46   27.38   0
  12   3   4   17.50   28.71   0
  13  -5  -7   62.27   26.32   0
  13   0  -2   16.24   23.73   0
  13   1   0   25.92   27.26   0
  13   2   2   16.33   29.04   0
  13   3   5  -19.53   31.19   0
  13   3   6  -15.23   28.02   0
  14   0  -1   42.57   28.93   0
  14   1   1   33.04   29.71   0
   1   3  13  113.58   13.66   0
   3   4   9   27.42   14.28   0
   3   4  11   37.03   14.89   0
   4   1  -2   99.17   13.87   0
   4   2   0  870.48   31.06   0
   4   4  14   51.68   20.44   0
   5   4   5   15.88   18.19   0
   5   4  15   47.38   23.65   0
   6   2  -1   53.65   15.89   0
   6   4  16   49.89   27.13   0
   7  -4  -8   48.65   11.80   0
   7   3   1  358.47   30.34   0
   7   4   4  129.09   24.37   0
   7   4  16   58.90   26.83   0
   8  -4  -8  117.37   16.38   0
   8   1  -3   55.95   22.64   0
   8   3   1  584.18   39.51   0
   8   4   4   53.71   23.19   0
   8   4  16    6.40   25.63   0
   9   2  -1   41.21   21.33   0
   9   3   1  112.37   26.66   0
   9   4   4   62.52   28.01   0
  10  -3  -7   12.31   19.82   0
  10  -1  -5  322.48   30.70   0
  10   0  -4  171.43   29.07   0
  10   4   5   15.48   25.84   0
  11   1  -2    9.57   20.56   0
  11   3   2   -3.31   24.99   0
  11   4   6   77.47   31.41   0
  12  -4  -7   -3.95   21.54   0
  12   0  -3   46.79   25.99   0
  12   3   3   -9.34   26.93   0
  12   4   8   49.46   30.54   0
  12   4   9  -27.65   25.74   0
  12   4  10   -3.53   28.07   0
  13   3   4    6.15   31.75   0
  14  -4  -6   13.51   24.98   0
  14  -3  -5    9.96   24.33   0
  14  -2  -4   75.72   27.85   0
  14  -1  -3   65.62   31.07   0
  14   1   0   -1.69   30.68   0
  14   2   3  -18.21   28.35   0
  15  -2  -3  -19.57   24.42   0
  15  -1  -2   -7.48   30.66   0
   3   3   3  404.92   21.75   0
   3   4   8  165.94   18.45   0
   3   4  12  552.18   29.01   0
   4   3   2  169.97   17.86   0
   4   4   6  435.29   27.08   0
   5   0  -4    8.38   10.53   0
   6   3   1  207.73   23.57   0
   7   1  -3  278.26   24.24   0
   7   4  17    5.40   27.00   0
   8   5  10   42.46   28.11   0
   9  -4  -8   16.67   14.72   0
   9   1  -3  161.20   25.57   0
  10   2  -1    7.13   19.96   0
  10   3   1   72.37   25.27   0
  10   4   4  166.86   32.88   0
  11  -2  -6   66.18   26.21   0
  11  -1  -5   23.04   20.42   0
  11   0  -4   -2.65   22.71   0
  11   4   5   85.85   31.96   0
  12   1  -2   11.01   28.03   0
  12   2   0  123.09   32.01   0
  12   3   2    7.97   30.49   0
  12   4   6   30.70   30.53   0
  12   4   7  -24.07   26.53   0
  13  -3  -6    5.53   24.07   0
  13  -1  -4  -26.73   20.42   0
  13   1  -1   23.37   25.68   0
  13   2   1    6.89   26.76   0
  14   0  -2   86.30   34.10   0
  14   2   2   44.85   31.61   0
   3   4   7   59.51   14.96   0
   3   4  13   20.00   15.40   0
   4   4   5   17.31   15.88   0
   4   4  15   -6.12   16.61   0
   5   2  -1   46.71   13.72   0
   5   3   1  426.44   27.24   0
   5   4  16   62.82   24.08   0
   6   1  -3 1198.16   40.40   0
   6   4  17  -16.24   22.75   0
   6   5  10   18.96   22.95   0
   6   5  11   64.88   25.90   0
   7   4   3    2.81   18.40   0
   7   5   8  135.23   29.29   0
   7   5   9  171.67   29.25   0
   7   5  10   69.52   23.95   0
   7   5  11  142.25   29.39   0
   7   5  12   14.19   27.01   0
   8   3   0  117.14   28.99   0
   8   4   3    5.50   20.66   0
   8   5   8   -7.66   19.42   0
   8   5   9   12.27   22.21   0
   8   5  11    4.10   23.36   0
   8   5  12   16.70   24.68   0
   8   5  13    7.91   27.29   0
   9   5   8   58.48   26.80   0
   9   5   9  138.69   31.25   0
   9   5  10   71.08   27.79   0
   9   5  11   44.51   24.82   0
   9   5  12   25.19   27.20   0
  10   1  -3  379.47   34.76   0
  10   4   3   -7.35   26.55   0
  10   5   9   32.29   28.68   0
  10   5  10   -6.19   27.45   0
  10   5  11   48.17   29.61   0
  11  -3  -7   59.21   23.35   0
  11   2  -1   19.11   24.15   0
  11   3   1   66.38   28.59   0
  11   4   4   21.48   28.06   0
  12  -2  -6  159.72   30.62   0
  12  -1  -5   93.91   31.10   0
  12   4   5   26.54   30.25   0
  13  -4  -7    8.58   25.06   0
  13   0  -3   23.83   24.52   0
  13   2   0   -8.26   28.02   0
  13   3   3   20.23   29.32   0
  14   1  -1   18.50   29.61   0
  14   2   1   26.70   32.06   0
  15  -1  -3   24.98   30.83   0
   2   3   4   -5.04    9.28   0
   6   4   3    8.30   16.93   0
   6   5   8   11.69   19.67   0
   6   5   9  123.71   24.04   0
   6   5  12   28.26   24.19   0
   7   2  -2  333.57   27.46   0
   7   3   0   59.86   21.38   0
   7   5   7  581.61   40.86   0
   7   5  13   56.87   25.89   0
   8  -1  -6  -10.25   14.88   0
   8   2  -2  469.45   34.99   0
   8   5   6   -3.96   23.39   0
   8   5   7  124.82   26.61   0
   8   5  14    1.67   26.92   0
   9  -1  -6    2.28   18.39   0
   9   2  -2  139.38   25.66   0
   9   3   0  -10.31   20.38   0
   9   5   6   21.11   28.52   0
   9   5   7  249.07   35.24   0
   9   5  13   34.74   24.57   0
   9   5  14    8.03   27.45   0
  10   2  -2  155.07   30.16   0
  10   3   0  136.27   27.78   0
  10   5   7   22.09   26.82   0
  10   5   8   -9.43   25.30   0
  10   5  12   23.07   26.38   0
  10   5  13    0.90   28.10   0
  11   1  -3   45.20   23.68   0
  11   4   3   37.90   28.44   0
  11   5   8    1.80   28.39   0
  11   5   9   34.13   27.71   0
  11   5  10   12.35   26.67   0
  11   5  11   50.70   30.01   0
  11   5  12   -2.03   28.72   0
  12  -3  -7   38.62   24.95   0
  12   0  -4   31.42   24.11   0
  12   2  -1   12.48   25.61   0
  12   3   1   98.25   31.99   0
  12   4   4   18.73   29.73   0
  13   1  -2   33.23   25.64   0
  13   3   2   15.39   28.97   0
  13   4   5   -2.32   32.10   0
  13   4   6  -13.88   29.27   0
  14  -3  -6    7.70   25.72   0
  14  -2  -5   31.32   26.28   0
  14  -1  -4   -8.02   22.33   0
  14   0  -3    2.65   28.79   0
  14   3   3  117.79   37.12   0
   3   2   0  601.48   23.56   0
   5   1  -3  916.93   32.38   0
   5   5  10  111.19   22.47   0
   6   2  -2  639.55   32.65   0
   6   3   0  374.01   28.32   0
   6   5   7  108.95   24.38   0
   6   5  13   52.51   24.19   0
   7   4   2  742.84   42.47   0
   7   5   6   61.90   22.84   0
   7   5  14   14.27   21.54   0
   8   0  -5   30.27   14.97   0
   8   4   2  181.26   28.85   0
   9   0  -5  -17.25   13.91   0
   9   4   2  351.04   36.18   0
  10   4   2  101.88   29.65   0
  10   5   6    0.31   25.82   0
  10   5  14   16.25   26.12   0
  11   2  -2   50.19   25.39   0
  11   3   0   12.51   24.94   0
  11   5   7  154.36   35.94   0
  12   1  -3   17.62   23.64   0
  12   4   3    0.17   28.57   0
  12   5   9  -15.20   27.49   0
  14   2   0    7.83   28.11   0
  -4  11   0    2.63   10.55   0
  -2   7  -2   22.67    9.51   0
  -2  11  -2   15.34   16.41   0
  -2  14  -1   -1.65   19.39   0
  -1   9  -3   21.54   15.83   0
   0   5  -3 1315.11   37.48   0
   0  13  -3   68.06   27.26   0
   0  15  -2    8.16   24.86   0
   1   7  -4   87.96   18.26   0
   1  11  -4   39.32   26.93   0
   1  14  -3   16.57   24.92   0
   1  16  -2   54.06   28.82   0
   2   5  -4    9.51   17.30   0
   2  13  -4  -12.87   29.33   0
   2  15  -3    9.36   26.30   0
   3   2  -3   38.28   13.14   0
   3  14  -4   63.11   30.78   0
   3  16  -3   15.37   30.80   0
   4   7  -5   22.42   24.00   0
   4  10  -5    0.35   22.22   0
   4  11  -5   93.00   29.55   0
   5   3  -4  101.47   24.02   0
   5   6  -5   78.96   27.34   0
   5  12  -5   24.41   33.09   0
   5  15  -4    5.68   33.64   0
   6   3  -4   31.77   19.35   0
   6   6  -5   47.72   26.04   0
   6  12  -5    9.44   28.49   0
   7   3  -4    8.91   19.77   0
   7   6  -5   96.60   28.61   0
   7  12  -5   14.06   31.03   0
   8   0  -2  252.02   24.43   0
   8   6  -5   25.31   30.54   0
   8   7  -5   -5.49   27.02   0
   8  11  -5   85.51   35.28   0
   8  12  -5   31.68   35.72   0
   9  -1  -1   42.01   18.39   0
   9   4  -4   77.99   26.78   0
   9   7  -5   64.60   35.54   0
   9   8  -5   53.81   33.47   0
   9   9  -5   26.66   33.38   0
   9  10  -5    2.29   32.92   0
   9  11  -5  -31.80   32.79   0
  11  -2   1   -5.29   16.40   0
  11   0  -1   -8.58   22.90   0
  11   3  -3   90.83   33.45   0
  11   6  -4   57.56   33.57   0
  12   4  -3   -5.68   31.11   0
  12   8  -4    4.77   37.99   0
  13   6  -3   15.89   36.79   0
  14   3  -1   41.29   30.54   0
  14   5  -2    5.06   34.60   0
  15   3   0   25.37   31.00   0
  -3  12  -1   25.27   15.51   0
  -2  12  -2  220.13   24.96   0
  -1   8  -3  222.12   19.42   0
  -1  10  -3  121.21   20.25   0
  -1  11  -3  104.81   21.80   0
  -1  14  -2   83.36   25.45   0
   1  12  -4    6.78   24.37   0
   3   7  -5  428.57   37.35   0
   3   8  -5   92.80   25.75   0
   3   9  -5   84.38   25.61   0
   3  10  -5  113.00   28.07   0
   3  11  -5   90.16   30.15   0
   4   0  -2 1094.73   32.16   0
   4   6  -5   85.23   23.67   0
   4  12  -5   -9.22   24.94   0
   4  15  -4   12.57   31.01   0
   5  13  -5   90.16   35.52   0
   6   1  -3 1226.42   44.69   0
   6   5  -5  346.35   35.79   0
   6  13  -5   25.37   30.22   0
   7   1  -3  333.57   28.10   0
   7   5  -5  521.19   43.14   0
   8   1  -3   54.78   22.74   0
   8   3  -4  -12.18   21.99   0
   9   0  -2   -7.98   18.08   0
   9   6  -5   39.74   30.01   0
  10   2  -3   38.25   24.94   0
  10   4  -4  180.59   34.52   0
  10   8  -5    2.95   31.96   0
  10   9  -5   89.73   36.71   0
  10  10  -5    4.64   32.80   0
  11  -3   2   11.68   14.79   0
  11   1  -2   49.01   29.13   0
  11   5  -4   27.52   30.06   0
  12   7  -4  -11.75   30.00   0
  13   0   0   14.56   29.66   0
  13   3  -2   -8.87   25.77   0
  13   5  -3   10.45   34.37   0
  14   0   1   19.36   27.42   0
  14   1   0   -8.42   31.89   0
  14   4  -2  -11.75   31.71   0
  15   1   1   -2.15   32.38   0
  -4  12   0    5.11   11.56   0
  -1   7  -3 1548.10   42.04   0
   0  14  -3   15.00   28.03   0
   0  16  -2   24.78   26.17   0
   1   6  -4 1012.04   39.83   0
   1  13  -4   55.52   29.03   0
   1  15  -3   73.19   26.61   0
   2   9  -5  812.69   48.45   0
   2  10  -5   16.01   25.98   0
   2  14  -4  -12.72   24.92   0
   2  16  -3  -10.58   24.57   0
   3  12  -5   38.09   27.62   0
   3  15  -4  -17.42   27.15   0
   4   3  -4  -10.85   14.43   0
   4  13  -5   37.09   27.50   0
   5   5  -5 1180.36   54.03   0
   5  14  -5   49.92   34.92   0
   6  14  -5   -0.35   35.17   0
   8   5  -5   58.19   26.36   0
   9  -3   1  124.82   16.11   0
   9   1  -3  149.33   27.91   0
   9   3  -4   24.25   23.80   0
   9   5  -5  211.95   38.11   0
  10  -1  -1  115.16   22.39   0
  10   6  -5   81.04   33.21   0
  11   2  -3   10.19   28.94   0
  11   4  -4  -10.38   27.96   0
  11   8  -5   -0.27   35.49   0
  11   9  -5  -25.33   30.76   0
  12   3  -3    3.91   30.76   0
  12   6  -4   35.03   30.99   0
  13  -2   2   26.53   19.56   0
  13   1  -1    9.99   29.53   0
  13   4  -3   71.35   35.56   0
  14   2  -1   15.12   32.03   0
  15   2   0   -9.46   30.83   0
  -3  13  -1   31.13   17.11   0
  -2  13  -2    5.08   18.28   0
  -1  12  -3   12.54   20.01   0
  -1  15  -2   22.64   23.41   0
   0   8  -4  148.26   21.73   0
   0   9  -4   -8.31   13.34   0
   0  10  -4  336.69   28.59   0
   0  11  -4    2.62   21.83   0
   2   4  -4  837.34   35.16   0
   2   8  -5    5.77   18.47   0
   2  11  -5  105.33   27.97   0
   3   6  -5  121.66   23.44   0
   3  13  -5  187.71   36.50   0
   4   1  -3  184.88   19.46   0
   4   5  -5  141.48   24.72   0
   4  14  -5  -20.29   29.28   0
   5   8  -6   87.03   30.42   0
   5   9  -6   56.54   26.43   0
   5  10  -6   -7.29   25.62   0
   6   2  -4 1312.85   50.34   0
   6   4  -5   19.05   23.58   0
   6   8  -6  232.91   35.47   0
   6   9  -6   29.41   28.31   0
   6  10  -6  104.57   33.37   0
   6  11  -6  -10.77   28.22   0
   7   2  -4  365.40   31.95   0
   7   4  -5  174.61   29.95   0
   7   8  -6   77.20   32.19   0
   7   9  -6   99.32   33.67   0
   7  10  -6  -23.76   28.00   0
   7  11  -6  -13.59   29.15   0
   8   2  -4  175.12   32.01   0
   8   4  -5   18.42   28.49   0
   8   8  -6   -4.40   29.47   0
   8   9  -6   14.10   30.68   0
   8  10  -6   12.07   32.16   0
   8  11  -6  -36.29   30.42   0
  10   0  -2  506.72   38.09   0
  10   3  -4   11.07   26.25   0
  10   5  -5   32.29   31.74   0
  11   7  -5   35.71   32.10   0
  12  -2   1    3.97   19.10   0
  12   0  -1   -4.09   22.92   0
  12   1  -2   17.97   28.86   0
  12   5  -4   -6.06   27.39   0
  13   2  -2  -25.69   29.43   0
  13   6  -4   15.66   36.89   0
  14   3  -2    2.26   32.50   0
  14   5  -3   34.35   35.76   0
  15   3  -1    8.80   29.94   0
  -1   6  -3  170.08   15.95   0
  -1  13  -3   16.30   22.35   0
   0   7  -4    7.32   14.93   0
   0  12  -4  231.38   30.91   0
   0  15  -3   33.29   25.39   0
   1   3  -3  972.74   30.54   0
   1  14  -4    7.68   26.25   0
   1  16  -3  -13.27   24.99   0
   2   2  -3   32.65   11.35   0
   2   7  -5  318.14   29.53   0
   2  12  -5   30.45   26.87   0
   2  15  -4   -9.08   24.48   0
   3   3  -4   69.15   16.35   0
   3  14  -5   -7.72   27.29   0
   4   8  -6   87.06   30.19   0
   4   9  -6    5.82   22.32   0
   4  10  -6  100.39   28.06   0
   4  11  -6   31.57   30.45   0
   5   4  -5    1.86   18.54   0
   5   7  -6   57.88   26.05   0
   5  11  -6   30.87   28.68   0
   5  12  -6   15.21   27.57   0
   6   7  -6   17.90   23.82   0
   6  12  -6   14.38   29.22   0
   7   6  -6  202.32   36.33   0
   7   7  -6  122.91   31.13   0
   7  12  -6   13.88   30.46   0
   8   7  -6    0.76   28.16   0
   8  12  -6   29.14   33.32   0
   9   2  -4  175.24   32.53   0
   9   4  -5    5.84   23.01   0
   9   7  -6   29.82   33.40   0
   9   8  -6   32.48   31.89   0
   9   9  -6    3.31   31.80   0
   9  10  -6  -22.74   29.33   0
   9  11  -6   26.28   33.71   0
  10   1  -3  445.37   37.88   0
  10   9  -6  -27.54   32.13   0
  11   3  -4   22.26   29.77   0
  11   6  -5   38.62   32.34   0
  12   2  -3   -4.00   31.72   0
  12   4  -4   63.52   32.33   0
  12   7  -5   21.06   36.30   0
  13   3  -3   28.66   30.51   0
  15   0   1   12.23   28.77   0
  15   1   0    0.36   32.74   0
   0   4  -3    8.53    8.80   0
   0  13  -4   15.17   25.26   0
   1   9  -5   81.70   25.27   0
   1  10  -5   92.62   26.94   0
   1  11  -5  109.93   28.81   0
   2   6  -5  -14.91   14.80   0
   2  13  -5   31.69   28.36   0
   3   5  -5 1673.93   56.19   0
   3  10  -6   19.44   26.70   0
   4   4  -5   18.14   17.72   0
   4   7  -6    3.61   21.30   0
   4  12  -6   79.15   29.91   0
   4  15  -5  -15.50   25.47   0
   5   6  -6  270.79   33.30   0
   5  13  -6   53.21   30.24   0
   6   6  -6  165.84   31.64   0
   6  13  -6    1.33   28.91   0
   7  -1  -2   81.44   15.80   0
   7   3  -5  223.57   34.37   0
   8   6  -6   44.21   27.48   0
   9   6  -6   64.59   31.49   0
  10  -3   1   83.16   15.37   0
  10   2  -4  373.20   41.09   0
  10   4  -5  -11.60   25.22   0
  10   7  -6  -22.36   28.79   0
  10   8  -6   52.81   34.21   0
  11  -1  -1   34.70   20.09   0
  11   0  -2  -31.41   22.38   0
  11   5  -5  100.37   33.69   0
  12   6  -5   26.63   30.73   0
  13   0  -1   17.22   27.59   0
  13   5  -4   32.83   31.78   0
  14   0   0   10.09   27.04   0
  14   1  -1    8.52   29.46   0
  14   4  -3    8.48   28.30   0
  15   2  -1   -9.52   32.95   0
  -2  14  -2   43.57   20.84   0
  -1  14  -3   17.02   23.57   0
   0   6  -4  746.46   32.70   0
   1   8  -5  194.03   24.21   0
   1  12  -5   52.90   26.59   0
   1  15  -4    1.03   25.62   0
   2  14  -5   25.01   29.90   0
   2  16  -4    9.46   25.07   0
   3   8  -6  152.01   28.76   0
   3   9  -6   72.99   25.26   0
   3  11  -6   27.56   24.55   0
   3  12  -6   -0.36   27.50   0
   3  15  -5   12.21   24.98   0
   4   2  -4  578.07   30.83   0
   4  13  -6   32.75   27.88   0
   5  14  -6   53.91   35.01   0
   6  -1  -2   45.55   13.01   0
   6   0  -3   64.06   17.02   0
   6   3  -5   43.61   20.71   0
   6   5  -6    3.14   22.28   0
   8  -1  -2   50.51   16.27   0
   8   0  -3  266.86   27.36   0
   8   3  -5  495.66   40.67   0
   8   5  -6   16.91   24.47   0
   9   3  -5   99.70   27.87   0
  10   6  -6   90.90   33.64   0
  11  -2   0    6.23   16.84   0
  11   1  -3   34.39   25.59   0
  11   4  -5   67.72   34.04   0
  11   8  -6   25.30   33.43   0
  12  -3   2   49.27   16.88   0
  12   3  -4   -6.66   27.13   0
  12   5  -5    7.26   32.66   0
  13   1  -2  -18.45   28.28   0
  13   4  -4   18.46   29.11   0
  14   2  -2   54.17   30.00   0
  -3  10  -2  137.63   16.66   0
  -2   9  -3   82.86   15.14   0
  -2  10  -3   15.56   13.64   0
  -2  11  -3  388.84   28.43   0
  -1  10  -4   20.85   17.68   0
   0  14  -4   17.94   28.04   0
   0  16  -3   -2.18   24.35   0
   1   7  -5  538.52   32.90   0
   1  13  -5  200.28   35.91   0
   2   5  -5 1103.03   45.15   0
   2  10  -6  324.53   37.49   0
   3   1  -3 1163.39   34.10   0
   3   4  -5  195.34   22.99   0
   3   7  -6  142.06   25.74   0
   3  13  -6   19.34   28.44   0
   4   6  -6   20.62   20.99   0
   4  14  -6    2.30   26.18   0
   5   3  -5  494.79   34.22   0
   5   5  -6   52.44   23.51   0
   5  10  -7   72.52   32.75   0
   6   8  -7   -2.06   23.77   0
   6   9  -7  453.28   46.77   0
   6  10  -7  -12.77   27.42   0
   6  11  -7    3.86   28.07   0
   6  12  -7   21.24   31.61   0
   7   1  -4    7.83   16.16   0
   7   8  -7  102.56   33.12   0
   7   9  -7   57.61   32.76   0
   7  10  -7   57.03   32.96   0
   7  11  -7    0.09   28.42   0
   7  12  -7   14.43   30.83   0
   8   1  -4   89.76   24.55   0
   8   8  -7   -0.58   29.17   0
   8   9  -7  139.61   37.71   0
   8  10  -7    3.70   30.59   0
   8  11  -7   22.61   31.89   0
   9  -1  -2   57.62   18.75   0
   9   0  -3  -12.39   14.94   0
   9   5  -6  -13.40   25.75   0
   9   8  -7   28.95   35.38   0
   9   9  -7   21.77   33.15   0
   9  10  -7   34.28   33.14   0
  10   3  -5  -17.69   20.72   0
  10   5  -6   -8.81   30.22   0
  11   2  -4   18.73   25.86   0
  11   6  -6   63.84   33.21   0
  12   0  -2   44.65   27.93   0
  13  -2   1   17.88   19.72   0
  13   2  -3   25.18   28.42   0
  13   6  -5    2.98   30.27   0
  14   3  -3   45.03   29.97   0
  14   5  -4  -13.89   29.33   0
  -3   9  -2  120.20   14.31   0
  -3  11  -2   96.32   16.40   0
  -2   8  -3   13.34   12.56   0
  -2  12  -3   14.72   18.48   0
  -1   9  -4   66.79   15.13   0
  -1  11  -4   92.40   22.30   0
  -1  12  -4    6.72   20.23   0
  -1  15  -3   73.27   24.96   0
   1   4  -4  268.88   20.39   0
   1  14  -5   -8.25   25.52   0
   1  16  -4   16.41   27.59   0
   2   3  -4   -5.82   11.42   0
   2   8  -6  427.28   38.26   0
   2   9  -6    1.90   21.14   0
   2  11  -6   24.11   23.49   0
   2  12  -6   61.72   32.69   0
   2  15  -5    1.35   25.53   0
   3   6  -6  453.01   37.15   0
   3  14  -6   50.33   29.56   0
   4   3  -5 1762.28   55.25   0
   4   5  -6   20.18   25.69   0
   4  10  -7   -6.97   28.46   0
   4  15  -6   31.43   31.52   0
   5  -1  -2  150.09   14.69   0
   5   0  -3   11.56   11.04   0
   5   8  -7   48.11   25.78   0
   5   9  -7   68.26   29.45   0
   5  11  -7   -1.44   26.91   0
   5  12  -7   31.35   28.12   0
   6   1  -4   84.90   18.37   0
   6   7  -7   65.74   27.20   0
   6  13  -7   11.33   28.94   0
   7   4  -6  257.29   33.60   0
   7   7  -7   -3.00   24.47   0
   8   4  -6  150.26   31.12   0
   8   7  -7   10.11   28.75   0
   9   1  -4    9.17   20.70   0
   9   4  -6   63.01   30.91   0
   9   7  -7  -13.12   28.96   0
  10  -1  -2   57.73   20.43   0
  10   0  -3   78.32   26.02   0
  10   8  -7    4.84   30.37   0
  10   9  -7  102.34   37.64   0
  11  -3   1   52.58   15.72   0
  11   3  -5   71.26   32.31   0
  11   5  -6   29.56   34.88   0
  12   1  -3    1.00   25.12   0
  12   4  -5   -4.19   25.83   0
  12   6  -6    1.07   34.58   0
  12   7  -6   -8.80   30.13   0
  13   3  -4    4.34   29.96   0
  13   5  -5   30.09   32.03   0
  14   0  -1   22.91   29.23   0
  14   4  -4   10.79   33.03   0
  15   0   0  -12.93   25.09   0
  15   1  -1   -5.88   31.99   0
  15   2  -2   -8.98   30.34   0
  -3  12  -2   41.19   15.37   0
  -2  13  -3   39.93   20.57   0
  -1   8  -4  403.96   24.92   0
   0   9  -5  979.99   44.48   0
   0  10  -5   -8.29   16.66   0
   0  11  -5  122.51   26.74   0
   0  12  -5   21.97   23.43   0
   0  15  -4   -7.88   25.14   0
   1   6  -5  132.93   19.57   0
   2   7  -6   15.96   21.82   0
   2  13  -6   -3.51   29.06   0
   3   2  -4 1594.42   44.73   0
   4   9  -7  477.72   42.28   0
   4  11  -7   18.95   25.99   0
   4  12  -7   -6.50   25.01   0
   5   1  -4   16.96   13.74   0
   5   4  -6  410.98   34.88   0
   5   7  -7   33.34   23.89   0
   5  13  -7  130.21   34.61   0
   6   2  -5   41.53   19.14   0
   6   6  -7   68.92   27.06   0
   7   2  -5   18.02   19.28   0
   7   6  -7   93.80   31.04   0
   8   2  -5  119.12   26.68   0
   8   6  -7   23.92   28.87   0
   9   2  -5  175.42   30.07   0
   9   6  -7   -3.57   28.54   0
  10   1  -4   31.61   24.67   0
  10   4  -6   41.35   28.17   0
  10   7  -7   16.91   31.83   0
  11   8  -7   10.30   32.68   0
  12  -2   0  103.93   21.10   0
  12   2  -4    1.95   26.26   0
  14   1  -2    2.74   24.28   0
  14   2  -3  -16.54   32.93   0
  -1   7  -4   88.11   15.66   0
  -1  13  -4   28.25   22.05   0
   0   5  -4    0.35    9.75   0
   0   8  -5  -22.00   12.17   0
   0  13  -5   30.61   26.32   0
   1  10  -6  -12.17   23.31   0
   1  11  -6   61.53   26.93   0
   1  15  -5   29.09   28.45   0
   2  14  -6  -25.78   27.54   0
   3   9  -7   58.33   29.45   0
   3  10  -7   33.25   22.95   0
   3  11  -7   -8.70   26.63   0
   3  15  -6    2.17   25.64   0
   4   7  -7  -19.76   20.77   0
   4  13  -7   29.96   26.67   0
   5   2  -5  170.16   24.92   0
   5   6  -7   37.44   24.56   0
   5  14  -7  -23.00   27.23   0
   7   3  -6   54.72   28.46   0
   7   5  -7  616.59   48.91   0
   7   9  -8   41.68   35.06   0
   7  10  -8    2.47   34.61   0
   7  11  -8   64.99   35.20   0
   8  -3   0  125.31   13.06   0
   8   3  -6   -9.62   25.76   0
   8   5  -7  119.89   33.59   0
   8   9  -8   47.97   36.21   0
   8  10  -8   24.23   31.65   0
   8  11  -8  -10.70   34.74   0
   9  10  -8   10.99   35.33   0
  10   2  -5   23.83   25.36   0
  10   6  -7   18.75   30.78   0
  11  -1  -2   28.01   19.98   0
  11   0  -3   11.59   23.21   0
  11   1  -4   21.88   26.65   0
  11   4  -6   65.41   30.62   0
  11   7  -7   -9.19   29.91   0
  12   3  -5   67.78   30.03   0
  12   5  -6    0.75   28.00   0
  13   0  -2   -9.23   26.59   0
  13   1  -3    9.72   28.80   0
  13   2  -4   43.49   33.42   0
  13   4  -5    2.60   27.98   0
  13   6  -6    4.95   32.34   0
  14   3  -4  -26.69   28.61   0
  14   5  -5   17.39   32.12   0
  -3  13  -2   19.97   15.10   0
  -2   7  -3   71.99   11.61   0
  -2  14  -3    1.53   20.33   0
  -1  14  -4   38.25   22.96   0
   0   7  -5   56.86   17.74   0
   0  16  -4   19.71   26.82   0
   1   8  -6  126.55   26.12   0
   1   9  -6   48.40   21.68   0
   1  12  -6   29.50   27.84   0
   2   4  -5    7.58   13.62   0
   2   6  -6  212.30   25.33   0
   3   3  -5  595.60   32.24   0
   3   5  -6  135.84   23.33   0
   3   8  -7  173.71   29.33   0
   3  12  -7   20.30   25.33   0
   3  13  -7   81.73   31.91   0
   4   0  -3  460.94   22.51   0
   4   1  -4   13.42   14.86   0
   4  14  -7    3.01   27.11   0
   5  10  -8   41.14   33.17   0
   5  11  -8   40.76   34.42   0
   6   5  -7   67.14   26.43   0
   6   8  -8   28.76   31.16   0
   6   9  -8   62.42   31.46   0
   6  10  -8   64.46   32.22   0
   6  11  -8  -24.74   26.00   0
   6  12  -8    7.95   28.92   0
   7   8  -8  142.22   35.66   0
   7  12  -8   41.62   32.29   0
   8   8  -8   71.19   33.40   0
   9  -3   0   15.62   11.89   0
   9   3  -6   -3.72   21.43   0
   9   5  -7  188.66   36.19   0
   9   8  -8   61.46   34.14   0
   9   9  -8    5.88   33.23   0
  10   3  -6   17.32   29.02   0
  10   5  -7   25.53   29.62   0
  10   9  -8   11.05   32.76   0
  11   2  -5    8.14   25.50   0
  11   6  -7   64.64   33.01   0
  12   0  -3  122.98   31.52   0
  12   4  -6   62.49   34.68   0
  12   7  -7    7.92   31.79   0
  13   5  -6   24.45   33.73   0
  14   4  -5   -5.77   32.14   0
   0  14  -5  -20.83   24.37   0
   1   5  -5 2036.76   53.69   0
   1  13  -6   -2.51   23.96   0
   2  10  -7  -12.75   24.09   0
   2  11  -7   -1.15   28.02   0
   2  15  -6  -14.36   24.12   0
   3   7  -7   46.52   21.57   0
   3  14  -7    4.37   27.84   0
   4   6  -7   43.97   23.08   0
   5   3  -6   19.47   18.46   0
   5   5  -7  916.95   50.90   0
   5   8  -8  147.93   34.48   0
   5   9  -8  -13.27   25.97   0
   5  12  -8   -1.88   26.34   0
   5  13  -8   43.09   35.05   0
   6   7  -8    7.91   28.98   0
   6  13  -8   -2.50   28.85   0
   7   0  -4   -6.93   16.17   0
   7   7  -8   15.40   28.38   0
   8  -1  -3   57.72   17.09   0
   8   0  -4  108.82   19.96   0
   8   1  -5  529.34   39.03   0
   8   4  -7   20.58   27.45   0
   8   7  -8   16.63   29.72   0
   9  -1  -3  148.64   21.98   0
   9   0  -4  -11.80   19.08   0
   9   4  -7   57.50   32.31   0
   9   7  -8   48.57   33.37   0
  10  -3   0  160.39   17.98   0
  10   7  -8   26.26   34.53   0
  10   8  -8   23.47   32.24   0
  11   3  -6   24.88   30.62   0
  11   5  -7  129.44   35.32   0
  12  -3   1  106.87   18.40   0
  12  -1  -2   19.65   23.88   0
  12   1  -4   59.47   28.63   0
  12   2  -5   34.04   32.10   0
  12   6  -7   58.05   32.85   0
  13  -2   0   17.97   20.70   0
  13   3  -5   45.98   28.62   0
  14   0  -2  103.57   30.10   0
  14   1  -3   59.20   30.89   0
  15   0  -1   -6.30   27.25   0
  15   1  -2   -6.47   26.97   0
  15   2  -3  -15.07   30.31   0
  -1   6  -4 1007.05   33.33   0
  -1  11  -5   40.00   20.69   0
  -1  15  -4  -12.01   23.08   0
   0  15  -5   50.35   25.85   0
   1   3  -4  199.26   17.04   0
   1   7  -6   66.98   18.72   0
   1  14  -6   25.46   26.84   0
   2   2  -4 3724.04   62.17   0
   2   8  -7   28.64   25.27   0
   2   9  -7  812.69   48.21   0
   2  12  -7    4.01   24.84   0
   2  13  -7  -10.84   26.95   0
   3   4  -6  633.08   38.02   0
   3  15  -7   22.70   28.59   0
   4   2  -5   95.41   18.28   0
   4   9  -8   37.85   24.56   0
   4  10  -8   43.00   27.24   0
   4  11  -8    0.59   25.53   0
   4  12  -8  112.62   32.63   0
   5   7  -8   64.71   30.10   0
   6   0  -4  635.69   33.13   0
   6   4  -7    1.25   21.27   0
   7  -1  -3  304.79   22.21   0
   7   1  -5  224.39   26.03   0
   7   6  -8  109.21   30.22   0
   8   2  -6  487.52   42.24   0
   8   6  -8   82.87   32.03   0
   9   1  -5   73.45   23.82   0
   9   6  -8   57.30   31.98   0
  10  -1  -3  427.53   32.86   0
  10   0  -4  184.02   30.78   0
  10   1  -5  291.66   36.31   0
  10   4  -7   44.16   29.03   0
  10   6  -8    7.57   35.41   0
  11   7  -8   35.51   33.19   0
  12   5  -7   45.17   35.15   0
  13   4  -6   22.91   29.88   0
  14   2  -4   71.11   31.15   0
  -2  10  -4  150.42   18.90   0
  -2  11  -4   18.94   16.56   0
  -2  12  -4  151.80   22.80   0
  -1   9  -5  106.74   20.31   0
  -1  10  -5   69.86   16.40   0
  -1  12  -5   41.71   22.75   0
   0   6  -5   12.90   12.35   0
   0  10  -6  178.35   28.07   0
   0  11  -6   -0.29   21.92   0
   0  12  -6  101.46   28.35   0
   1  15  -6    5.09   25.98   0
   2   5  -6    8.14   15.82   0
   2  14  -7  -19.94   27.49   0
   3   6  -7  104.02   24.35   0
   3  10  -8   40.30   29.12   0
   3  11  -8   49.48   30.25   0
   4   5  -7  475.93   38.83   0
   4   8  -8  119.53   27.86   0
   4  13  -8   11.15   27.22   0
   4  14  -8   18.20   30.98   0
   5   4  -7   59.92   28.96   0
   6  -1  -3 1246.95   38.44   0
   6   1  -5 1254.99   47.82   0
   6   6  -8  228.75   33.85   0
   6  10  -9   -2.92   31.77   0
   6  11  -9   30.76   32.31   0
   7   2  -6  111.16   26.05   0
   7   9  -9  -34.92   27.45   0
   7  10  -9    7.65   29.37   0
   7  11  -9    5.64   29.43   0
   8   5  -8    5.41   29.13   0
   8   9  -9   54.29   33.97   0
   8  10  -9  -20.49   29.40   0
   9   2  -6   36.52   23.54   0
   9   9  -9   15.79   32.01   0
  10   2  -6    1.02   22.34   0
  11   0  -4    5.04   24.24   0
  11   1  -5   72.68   31.80   0
  11   4  -7    7.53   28.04   0
  11   6  -8   41.59   36.15   0
  12  -2  -1    2.79   17.46   0
  12   3  -6    5.65   26.16   0
  13   0  -3   -6.50   27.33   0
  13   1  -4   -2.21   23.91   0
  13   2  -5   29.60   31.23   0
  14   3  -5   -4.02   26.01   0
  -2   9  -4    7.60   12.54   0
  -2  13  -4   12.58   18.20   0
  -1  13  -5  184.07   29.16   0
   0   4  -4  191.29   16.16   0
   0   9  -6   12.51   16.07   0
   0  13  -6   -5.43   27.57   0
   0  16  -5   -7.89   23.61   0
   1   4  -5   24.08   15.37   0
   1   6  -6  498.86   31.49   0
   1  10  -7   67.62   26.29   0
   1  11  -7   44.75   26.40   0
   1  12  -7   60.23   29.22   0
   2   3  -5  236.39   21.22   0
   2   7  -7  214.64   27.48   0
   2  15  -7   13.18   29.14   0
   3   1  -4   45.41   12.54   0
   3   9  -8   42.91   25.19   0
   3  12  -8   19.83   25.83   0
   3  13  -8   10.12   28.74   0
   4   7  -8    6.62   22.50   0
   5   0  -4   11.10   13.95   0
   5   1  -5  408.54   29.70   0
   5   6  -8  260.90   35.12   0
   5  10  -9   12.75   30.57   0
   5  11  -9  -17.35   27.68   0
   5  12  -9   23.21   32.63   0
   6   2  -6   50.20   20.26   0
   6   5  -8   37.61   28.87   0
   6   8  -9   31.67   31.86   0
   6   9  -9   64.41   31.87   0
   6  12  -9    1.48   28.49   0
   7   3  -7  299.94   34.07   0
   7   5  -8   98.93   29.05   0
   7   8  -9   54.08   32.01   0
   8   3  -7   77.98   26.90   0
   8   7  -9   79.96   38.09   0
   8   8  -9   -7.11   30.23   0
   9   3  -7  101.71   29.18   0
   9   5  -8   95.77   32.66   0
   9   8  -9   32.97   32.35   0
  10   3  -7   69.73   32.57   0
  10   5  -8   40.13   30.62   0
  10   8  -9   13.97   31.96   0
  11  -3   0    9.37   13.86   0
  11  -1  -3   43.40   21.81   0
  11   2  -6   49.03   27.42   0
  12   4  -7   11.25   28.63   0
  12   6  -8   -5.26   34.23   0
  13   3  -6   -2.34   30.18   0
  13   5  -7   14.90   31.44   0
  14   4  -6    8.45   31.50   0
  15   0  -2    7.68   28.35   0
  15   1  -3  -16.39   30.14   0
  -3  10  -3   57.70   14.10   0
  -3  11  -3   99.10   16.45   0
  -3  12  -3   57.86   16.37   0
  -2   8  -4   50.70   14.53   0
  -1   8  -5  212.15   20.38   0
  -1  14  -5    0.89   23.62   0
   0   8  -6  105.13   19.41   0
   0  14  -6    5.09   24.28   0
   1   9  -7  115.97   23.64   0
   1  13  -7  213.38   35.33   0
   3   2  -5   82.34   16.12   0
   3   5  -7 1466.43   57.09   0
   3   8  -8  302.76   35.07   0
   3  14  -8  -11.74   26.76   0
   4   4  -7   32.60   22.23   0
   4   6  -8  291.18   36.72   0
   5   2  -6  201.69   24.48   0
   5   8  -9   51.03   32.50   0
   5   9  -9   14.00   27.28   0
   5  13  -9  -18.24   27.83   0
   6   3  -7  226.16   31.38   0
   6   7  -9   21.40   30.34   0
   7   7  -9  135.04   34.79   0
   8   4  -8  137.08   34.04   0
   9   4  -8   52.62   33.01   0
   9   7  -9   81.18   35.15   0
  10   7  -9   -2.09   29.87   0
  11   3  -7   37.70   27.87   0
  11   5  -8   35.70   30.35   0
  11   7  -9   19.51   37.26   0
  12  -1  -3   26.06   26.24   0
  12   0  -4   29.56   28.83   0
  12   1  -5   99.99   31.30   0
  12   2  -6  132.64   34.46   0
  13   4  -7   25.55   33.87   0
  14   0  -3   14.33   26.86   0
  14   1  -4  -24.50   27.07   0
  14   2  -5    3.27   34.84   0
  -3   9  -3    0.41   11.77   0
  -3  13  -3   15.47   15.78   0
  -2  14  -4   -5.24   19.63   0
   0   5  -5  156.90   18.86   0
   1   8  -7   99.83   22.08   0
   1  14  -7   -9.20   25.49   0
   2   4  -6   31.19   15.84   0
   2   6  -7   -0.48   17.44   0
   2   9  -8  -12.41   23.99   0
   2  10  -8   66.97   26.62   0
   2  11  -8  -36.49   21.52   0
   2  12  -8  160.55   32.86   0
   2  13  -8    8.87   27.15   0
   3   3  -6   85.89   18.62   0
   3   7  -8   58.89   24.10   0
   4   9  -9  196.00   34.58   0
   4  10  -9   -1.36   25.81   0
   4  11  -9  103.07   31.64   0
   4  12  -9  -18.88   24.00   0
   4  13  -9  -24.70   27.87   0
   5  -1  -3  904.99   29.94   0
   5   5  -8   80.78   26.56   0
   7   4  -8   33.35   26.16   0
   7   6  -9   11.52   27.97   0
   7  10 -10   31.59   35.40   0
   7  11 -10  -12.23   32.20   0
   8   0  -5   40.53   21.08   0
   8   1  -6  -10.74   23.49   0
   8   6  -9   24.71   29.75   0
   8  10 -10   54.86   34.76   0
   9   0  -5   21.72   23.19   0
   9   1  -6    3.35   24.95   0
   9   6  -9   35.83   31.79   0
  10   0  -5   54.21   26.18   0
  10   4  -8   66.00   31.04   0
  10   6  -9   53.23   31.96   0
  11   4  -8  -21.05   30.55   0
  12  -3   0   32.18   15.72   0
  12   3  -7   57.11   33.48   0
  12   5  -8   -9.02   28.62   0
  13  -2  -1    3.32   19.13   0
  13   1  -5   11.42   28.95   0
  14   3  -6  -12.79   25.75   0
  -1   5  -4  230.47   17.18   0
  -1   7  -5  553.51   28.85   0
  -1  15  -5   27.30   24.15   0
   0   7  -6  -12.42   12.48   0
   0  15  -6   -2.57   24.23   0
   1   5  -6  132.23   19.56   0
   1   7  -7   58.73   22.36   0
   1  15  -7   11.31   26.42   0
   2   8  -8    6.42   25.45   0
   2  14  -8   -5.90   28.43   0
   3  11  -9   -0.14   28.06   0
   4   1  -5 1623.10   47.39   0
   4   5  -8  -26.66   24.83   0
   4   8  -9   10.40   23.10   0
   4  14  -9    5.37   27.37   0
   5   7  -9  209.71   34.05   0
   6   4  -8  186.44   31.01   0
   6   6  -9   35.49   27.82   0
   6  10 -10   37.46   30.15   0
   6  11 -10    1.56   28.60   0
   6  12 -10   90.76   34.32   0
   7   0  -5   -9.29   13.87   0
   7   1  -6   14.01   17.93   0
   7   2  -7  192.18   32.47   0
   7   9 -10  -10.99   30.18   0
   8  -3  -1  667.64   24.16   0
   8  -1  -4   54.46   17.96   0
   8   2  -7   15.13   24.06   0
   8   5  -9   42.07   32.03   0
   8   8 -10   89.37   35.48   0
   8   9 -10   61.12   33.56   0
   9  -3  -1  136.65   16.17   0
   9  -1  -4  -22.80   16.99   0
   9   2  -7   51.86   26.63   0
   9   5  -9  107.26   38.28   0
   9   8 -10   66.54   34.23   0
  10  -1  -4   23.98   20.99   0
  10   1  -6   28.71   23.63   0
  10   2  -7   67.12   30.17   0
  11   0  -5   -8.49   24.98   0
  11   1  -6   33.29   31.07   0
  11   6  -9   21.45   31.35   0
  12   4  -8    5.45   33.36   0
  13   0  -4    3.19   25.09   0
  13   2  -6   10.56   26.49   0
  -2   7  -4   10.61   11.26   0
  -1  10  -6  -16.77   17.04   0
  -1  11  -6   75.63   22.04   0
  -1  12  -6   16.43   22.82   0
   0  10  -7    5.78   22.81   0
   0  11  -7   11.75   23.18   0
   0  12  -7   11.88   26.63   0
   2   5  -7  159.50   26.15   0
   2  15  -8   -0.47   28.94   0
   3   4  -7   81.05   20.71   0
   3   6  -8  342.45   34.00   0
   3   9  -9   26.95   22.72   0
   3  10  -9   54.43   27.17   0
   3  12  -9   17.52   25.91   0
   3  13  -9   41.78   30.21   0
   4   0  -4  398.13   22.64   0
   4   2  -6 1394.40   49.01   0
   4   7  -9  130.59   28.20   0
   5   4  -8  105.21   26.87   0
   5   6  -9   62.42   26.00   0
   5  10 -10   14.34   28.96   0
   5  11 -10   39.07   29.01   0
   5  12 -10    0.92   27.54   0
   6   0  -5  249.85   25.26   0
   6   1  -6   11.94   16.29   0
   6   2  -7   80.57   27.96   0
   6   8 -10   -8.62   32.09   0
   6   9 -10   22.42   30.10   0
   7  -1  -4    4.53   11.98   0
   7   5  -9  125.12   30.54   0
   7   8 -10   92.88   34.60   0
   8   3  -8   44.23   24.14   0
   8   7 -10   19.40   31.25   0
   9   3  -8   14.72   25.15   0
   9   7 -10   46.06   33.48   0
  10  -3  -1   77.17   15.73   0
  10   3  -8  -13.29   24.33   0
  10   5  -9   27.42   31.30   0
  10   7 -10    9.09   33.14   0
  11  -1  -4    7.83   21.07   0
  11   2  -7   81.96   28.40   0
  11   5  -9   49.67   31.34   0
  12   1  -6   10.65   31.50   0
  13  -1  -3   -0.99   23.08   0
  13   3  -7   19.52   28.13   0
  14   1  -5   48.43   31.21   0
  14   2  -6   12.26   31.36   0
  15   0  -3   -4.38   28.15   0
  -2  10  -5  -11.53   16.02   0
  -2  11  -5  128.60   21.22   0
  -2  12  -5    6.83   19.03   0
  -1   9  -6   34.99   18.80   0
  -1  13  -6   20.35   22.60   0
   0   6  -6   24.83   16.50   0
   0   9  -7  732.88   43.01   0
   0  13  -7   43.25   27.66   0
   1   2  -4 1230.98   33.42   0
   1  10  -8   69.80   23.86   0
   1  11  -8   46.43   25.87   0
   1  12  -8    8.30   24.64   0
   1  13  -8   17.35   26.88   0
   2   7  -8   21.54   21.82   0
   3  14  -9   18.61   26.74   0
   4   3  -7  276.57   28.46   0
   4  11 -10    5.12   29.67   0
   5   8 -10  253.57   41.76   0
   5   9 -10   57.97   30.80   0
   6   5  -9  113.40   28.43   0
   6   7 -10   -8.47   29.54   0
   7   3  -8   24.21   23.80   0
   7   7 -10   -6.64   28.53   0
   8   4  -9   -3.60   28.31   0
   8   6 -10  116.72   37.58   0
   9   4  -9   69.92   35.21   0
   9   6 -10   71.30   36.98   0
  10   4  -9    5.58   33.39   0
  10   6 -10   34.78   35.75   0
  11  -3  -1   37.87   16.03   0
  11   3  -8    7.87   26.96   0
  12   0  -5   20.52   24.56   0
  12   2  -7    8.08   25.54   0
  12   5  -9  -10.67   29.86   0
  13   4  -8   -6.74   28.55   0
  14   0  -4   69.66   29.61   0
  14   3  -7   10.46   31.66   0
  -2  13  -5   21.95   18.02   0
  -1   6  -5  131.57   17.00   0
  -1  14  -6   50.72   25.77   0
   0   3  -4   -3.69    9.99   0
   0   8  -7   16.73   18.97   0
   0  14  -7   13.41   24.53   0
   1   3  -5  841.54   32.06   0
   1   6  -7   96.37   20.27   0
   1   9  -8   66.47   23.31   0
   1  14  -8    9.20   25.91   0
   2   1  -4   32.33   10.85   0
   2   2  -5   14.11   12.00   0
   2   3  -6   -6.20   12.81   0
   2  10  -9   19.07   26.17   0
   2  11  -9   84.45   28.47   0
   2  12  -9   -9.77   21.77   0
   2  13  -9   11.90   26.89   0
   3   5  -8   90.36   25.01   0
   3   7  -9  252.73   36.00   0
   4  -1  -3  192.45   15.25   0
   4   4  -8  350.70   33.40   0
   4   6  -9    3.22   23.11   0
   4   9 -10   -8.74   25.01   0
   4  10 -10   73.05   30.34   0
   4  12 -10  120.36   33.55   0
   4  13 -10    1.71   26.42   0
   5   1  -6   -5.29   14.64   0
   5   5  -9  293.17   36.09   0
   6  -1  -4  101.80   15.28   0
   6   3  -8   15.15   21.83   0
   7   4  -9   25.12   24.30   0
   7   6 -10   95.66   32.98   0
   7   9 -11   20.50   33.53   0
   7  10 -11   64.51   33.82   0
   8   9 -11   12.90   31.91   0
   9   1  -7   11.32   25.81   0
  11   4  -9   -6.39   26.97   0
  11   6 -10   -0.55   31.12   0
  12  -1  -4   74.54   26.62   0
  12   3  -8   19.97   28.60   0
  13  -2  -2   22.07   20.80   0
  13   0  -5   -4.36   25.27   0
  13   1  -6    0.64   29.32   0
  13   2  -7    5.82   28.88   0
  -2   9  -5  738.31   32.57   0
  -2  14  -5    0.51   20.28   0
  -1   8  -6  122.14   17.86   0
  -1  15  -6   16.89   23.55   0
   0   4  -5   -0.53   12.28   0
   0  15  -7   32.52   25.92   0
   1   4  -6  799.50   34.99   0
   1   8  -8  369.66   32.41   0
   1  15  -8   21.06   28.04   0
   2   6  -8  411.95   34.31   0
   2   9  -9  100.02   28.38   0
   2  14  -9  -10.60   27.04   0
   3   1  -5 1215.76   38.89   0
   3   2  -6  263.05   23.53   0
   3  11 -10   41.69   29.63   0
   3  12 -10  -16.16   27.31   0
   4   8 -10  103.14   30.32   0
   5   0  -5   15.21   12.88   0
   5   3  -8   39.62   23.66   0
   5   7 -10   82.12   30.37   0
   6   4  -9   -2.35   23.00   0
   6   6 -10  171.37   35.11   0
   6   9 -11   33.57   31.22   0
   6  10 -11  -17.74   27.49   0
   6  11 -11   44.56   32.04   0
   7   1  -7   62.95   26.96   0
   7   8 -11   10.40   31.38   0
   8   0  -6  653.48   39.15   0
   8   1  -7  747.04   45.71   0
   8   2  -8  248.21   33.23   0
   8   5 -10   13.49   28.77   0
   8   8 -11   -7.64   29.91   0
   9   0  -6   -7.86   19.71   0
   9   2  -8   94.33   27.89   0
   9   5 -10   58.53   32.66   0
   9   7 -11   30.15   36.84   0
   9   8 -11    9.27   32.55   0
  10   0  -6   14.00   22.43   0
  10   1  -7   67.31   26.18   0
  10   2  -8  145.17   31.47   0
  10   5 -10  -19.84   27.36   0
  11   0  -6   21.39   27.20   0
  11   1  -7   12.81   29.10   0
  11   2  -8    4.86   30.85   0
  11   5 -10   20.37   34.61   0
  12   4  -9   20.21   28.74   0
  13  -1  -4    7.53   26.93   0
  13   3  -8    4.25   27.95   0
  15   0  -4   -0.59   27.52   0
  -3  11  -4   33.70   14.73   0
  -3  12  -4   -6.84   13.87   0
   0   7  -7   35.07   19.13   0
   1   7  -8   69.57   25.46   0
   2   4  -7   13.64   16.16   0
   2   8  -9   -9.01   20.38   0
   3   3  -7  705.08   37.85   0
   3   6  -9   71.70   24.37   0
   3   9 -10   51.03   30.27   0
   3  10 -10  102.35   30.18   0
   3  13 -10   38.70   28.32   0
   3  14 -10   41.11   30.34   0
   4   5  -9   87.17   26.01   0
   4   7 -10   29.77   28.17   0
   5   4  -9   84.39   29.72   0
   5   6 -10  206.23   33.52   0
   5   9 -11  -12.93   30.24   0
   5  10 -11  -15.16   25.96   0
   5  11 -11   23.67   28.29   0
   5  12 -11    3.97   29.52   0
   6   8 -11    1.52   28.49   0
   7   0  -6   12.92   16.03   0
   7   2  -8  244.46   31.97   0
   7   5 -10   54.10   30.24   0
   7   7 -11   17.73   31.27   0
   8  -1  -5  521.29   33.33   0
   8   3  -9   70.60   27.95   0
   8   7 -11   30.36   32.77   0
   9  -1  -5  112.43   21.50   0
   9   3  -9   99.32   30.94   0
  10  -1  -5  321.87   30.46   0
  11  -1  -5   42.15   23.86   0
  11   3  -9   40.06   31.78   0
  12  -3  -1  116.62   18.28   0
  12   0  -6  123.79   32.81   0
  12   1  -7  194.58   36.58   0
  12   2  -8   67.37   32.33   0
  13   4  -9   31.66   32.54   0
  14   0  -5   18.98   27.98   0
  14   1  -6    6.04   25.61   0
  14   2  -7   22.95   27.56   0
  -3  10  -4   46.23   13.79   0
  -3  13  -4   23.71   14.66   0
  -2   6  -4  213.89   15.49   0
  -2   8  -5    4.22   12.47   0
  -1   7  -6   69.04   16.81   0
  -1  10  -7   56.26   21.11   0
  -1  11  -7   14.03   20.36   0
  -1  12  -7   36.14   25.11   0
  -1  13  -7  141.13   27.94   0
   0   5  -6   -1.92   11.75   0
   0  10  -8   96.91   27.39   0
   0  11  -8    9.90   22.92   0
   0  12  -8  137.19   29.21   0
   0  13  -8    1.25   27.76   0
   1   5  -7 1995.56   58.15   0
   1  10  -9   50.75   30.03   0
   1  11  -9    3.91   28.31   0
   1  12  -9   20.34   28.65   0
   1  13  -9   34.14   28.17   0
   2   5  -8    7.90   21.73   0
   2   7  -9   24.60   25.14   0
   3   0  -4    5.60    9.49   0
   3   4  -8  164.50   25.32   0
   3   8 -10  249.82   36.43   0
   4   1  -6   10.84   14.39   0
   4   2  -7    1.21   16.57   0
   4   3  -8   27.49   23.85   0
   4  10 -11  -20.65   29.51   0
   4  11 -11   52.70   32.80   0
   4  12 -11   -8.86   30.72   0
   5  -1  -4   13.25   10.44   0
   5   8 -11   34.57   33.98   0
   6   0  -6   71.27   20.69   0
   6   2  -8  582.07   40.55   0
   6   5 -10   -2.54   23.76   0
   6   7 -11   19.34   29.14   0
   7  -1  -5  250.34   24.48   0
   7   3  -9  146.04   29.22   0
   8   4 -10   50.86   29.51   0
   8   6 -11   -7.65   29.75   0
   9  -3  -2   37.84   13.72   0
   9   4 -10   35.15   29.99   0
   9   6 -11   22.09   31.20   0
  10  -3  -2   18.03   14.28   0
  10   4 -10   47.76   31.20   0
  10   6 -11   -8.89   30.09   0
  11   4 -10   29.08   31.72   0
  12   3  -9   22.07   28.85   0
  13   1  -7  -18.03   29.35   0
  13   2  -8    6.26   29.73   0
  -3   9  -4   68.45   13.61   0
  -2  11  -6   12.50   18.40   0
  -2  12  -6   46.09   20.35   0
  -1   4  -4  277.99   16.17   0
  -1   9  -7   99.00   22.43   0
  -1  14  -7   10.05   22.67   0
   0   9  -8   -4.76   18.35   0
   0  14  -8    7.60   24.54   0
   1   9  -9   45.36   26.65   0
   1  14  -9  -12.81   25.94   0
   2  10 -10   49.11   30.00   0
   2  11 -10  -11.45   24.30   0
   2  12 -10   95.63   28.58   0
   2  13 -10    5.32   26.54   0
   4   0  -5   21.09   12.01   0
   4   6 -10  359.97   37.84   0
   4   9 -11   31.18   28.72   0
   5   5 -10  113.94   28.37   0
   5   7 -11   81.92   33.50   0
   6   3  -9  415.16   38.94   0
   6  10 -12   56.08   31.96   0
   7   4 -10   91.07   30.33   0
   7   6 -11    3.93   29.79   0
   7   9 -12   35.17   32.09   0
   8  -3  -2  135.98   14.99   0
   8  -2  -4  150.40   19.11   0
   8   8 -12  -10.82   30.26   0
   9  -2  -4  163.60   21.60   0
   9   1  -8   38.36   26.75   0
   9   5 -11   45.64   34.31   0
  10  -2  -4  320.31   27.59   0
  10   1  -8   19.35   27.58   0
  10   5 -11  -25.65   30.18   0
  11  -3  -2   17.96   15.13   0
  12  -1  -5  107.91   26.67   0
  12   4 -10   -3.26   29.69   0
  13   0  -6   -5.83   26.20   0
  13   3  -9   26.84   33.59   0
  14  -1  -4    2.26   23.19   0
  -2  10  -6  254.74   23.73   0
  -2  13  -6   -3.80   18.84   0
  -1   5  -5 2087.00   46.17   0
   0   6  -7    9.05   14.15   0
   0   8  -8  135.21   26.47   0
   0  15  -8   -1.88   26.27   0
   1   6  -8  389.15   32.55   0
   1   8  -9   86.99   27.66   0
   2   6  -9  -21.22   23.62   0
   2   9 -10   -6.07   21.68   0
   2  14 -10   33.91   26.55   0
   3   5  -9  337.45   33.86   0
   3   7 -10   73.91   25.12   0
   3  10 -11   27.61   31.01   0
   3  11 -11   34.81   29.62   0
   3  12 -11  -12.81   27.85   0
   3  13 -11    0.21   29.39   0
   4   4  -9   14.84   21.35   0
   4   8 -11   -2.66   25.89   0
   5   2  -8  549.22   39.16   0
   5   3  -9  159.47   31.48   0
   5  10 -12   55.09   33.02   0
   5  11 -12    8.62   28.27   0
   6  -1  -5 1204.92   42.11   0
   6   4 -10  201.34   34.22   0
   6   6 -11   -2.85   27.32   0
   6   9 -12    6.00   29.55   0
   7   5 -11   80.64   35.27   0
   7   8 -12   14.54   30.41   0
   8   0  -7   21.60   23.98   0
   8   1  -8   50.55   23.39   0
   8   2  -9   22.36   22.84   0
   8   5 -11   -8.27   28.85   0
   8   7 -12  -25.92   29.73   0
   9   0  -7    9.71   20.11   0
   9   2  -9   22.08   25.21   0
   9   3 -10   18.90   30.46   0
   9   7 -12   10.25   32.59   0
  10   0  -7   23.54   24.10   0
  10   2  -9   -6.75   25.25   0
  10   3 -10   22.40   31.34   0
  11   0  -7   28.82   28.75   0
  11   1  -8   -5.11   22.49   0
  11   2  -9   28.52   27.23   0
  11   5 -11   -7.29   30.04   0
  13  -1  -5   16.29   27.75   0
  14   1  -7    3.96   30.04   0
  -2   7  -5  310.00   20.49   0
  -2   9  -6    4.52   17.07   0
  -2  14  -6   -7.49   19.94   0
  -1   6  -6  516.58   28.32   0
  -1   8  -7   79.11   20.59   0
  -1  15  -7   13.56   20.99   0
   1   3  -6  101.21   16.27   0
   1   4  -7   39.39   18.94   0
   2   3  -7  578.19   33.02   0
   2   8 -10   15.55   20.90   0
   3   2  -7   72.64   18.08   0
   3   3  -8   20.42   21.59   0
   3   6 -10  236.26   34.81   0
   3   9 -11   15.03   25.84   0
   4   5 -10   33.68   24.11   0
   4   7 -11   36.28   27.35   0
   5   0  -6  -13.04   13.19   0
   5   6 -11   14.38   26.71   0
   5   9 -12   14.48   28.93   0
   6   5 -11   53.85   31.62   0
   6   8 -12  101.03   35.44   0
   7  -3  -2   24.58    9.81   0
   7  -2  -4  391.50   24.22   0
   7   0  -7   14.30   22.58   0
   7   1  -8   54.27   23.75   0
   7   2  -9    4.97   22.35   0
   7   3 -10   13.54   26.91   0
   7   7 -12   71.14   34.45   0
   8  -1  -6   -1.83   17.86   0
   8   3 -10    5.66   26.00   0
   8   6 -12    4.34   36.51   0
   9  -1  -6  -14.94   17.56   0
   9   4 -11   39.50   33.10   0
   9   6 -12   19.27   31.11   0
  10  -1  -6   25.60   23.14   0
  10   4 -11   -8.25   30.02   0
  11  -1  -6   13.14   23.56   0
  11   3 -10   15.68   27.59   0
  12  -3  -2   46.64   16.75   0
  12   0  -7    9.34   28.27   0
  12   1  -8   39.18   25.97   0
  12   2  -9   38.52   27.97   0
  12   3 -10   12.11   31.56   0
  14   0  -6   -8.21   22.63   0
  -3   8  -4  198.73   16.05   0
  -1  12  -8   36.96   24.32   0
   0   3  -5 3356.33   57.32   0
   0   4  -6  545.03   28.73   0
   0   7  -8    5.88   20.68   0
   0  10  -9  -14.22   22.22   0
   0  11  -9  166.16   31.87   0
   0  12  -9   13.75   26.04   0
   1   7  -9  380.98   34.84   0
   1  10 -10  115.98   32.15   0
   1  11 -10   45.94   30.62   0
   1  12 -10   45.40   29.72   0
   1  13 -10   34.63   29.00   0
   2   1  -5 2556.88   51.91   0
   2   4  -8  348.31   30.08   0
   3   1  -6   37.13   14.35   0
   3   4  -9   24.61   26.19   0
   3   8 -11   51.02   26.89   0
   4   2  -8  858.61   45.20   0
   4  10 -12   72.20   30.60   0
   4  11 -12    0.39   27.89   0
   4  12 -12    2.69   28.22   0
   5   4 -10  170.09   30.28   0
   5   8 -12   22.15   29.41   0
   6   1  -8   55.43   23.04   0
   6   2  -9  -17.50   19.97   0
   6   7 -12   -7.30   28.10   0
   7   6 -12   35.52   31.55   0
   8   4 -11    9.21   28.44   0
  11   4 -11    5.65   28.92   0
  12  -1  -6  -23.84   27.22   0
  13   0  -7  -26.63   25.68   0
  13   1  -8  -26.31   24.21   0
  13   2  -9   19.76   28.42   0
  14  -1  -5   72.84   28.78   0
  -3  11  -5   33.94   15.62   0
  -3  12  -5   29.29   15.02   0
  -1   7  -7   66.27   18.12   0
  -1  10  -8   61.41   22.94   0
  -1  11  -8   38.13   21.61   0
  -1  13  -8   18.01   23.49   0
   0   5  -7  886.62   38.96   0
   0   9  -9  289.16   33.66   0
   0  14  -9   -4.01   24.83   0
   1   5  -8   41.75   18.20   0
   1   9 -10   48.77   26.22   0
   1  14 -10   24.17   27.93   0
   2   5  -9  261.89   31.19   0
   2   7 -10  -27.04   19.55   0
   2  10 -11    0.12   25.24   0
   2  11 -11   82.37   28.51   0
   2  12 -11   18.65   24.78   0
   2  13 -11   24.92   24.76   0
   4   1  -7 2356.00   62.75   0
   4   3  -9  278.03   32.76   0
   4   6 -11    7.71   25.15   0
   4   9 -12   -8.02   26.90   0
   5  -1  -5  433.66   26.13   0
   5   5 -11  204.93   35.08   0
   5   7 -12   46.87   30.07   0
   6   0  -7   21.14   16.60   0
   6   3 -10    7.87   22.25   0
   6   6 -12   67.85   32.07   0
   6   9 -13   60.68   32.67   0
   7  -1  -6   10.26   14.24   0
   7   4 -11   52.87   29.70   0
   7   8 -13   22.06   31.22   0
   8   5 -12  -12.24   29.31   0
   8   7 -13   -9.40   31.84   0
   9  -3  -3  129.42   17.68   0
   9  -2  -5  184.53   23.60   0
   9   0  -8   29.88   26.16   0
   9   1  -9  -18.69   19.52   0
   9   2 -10   64.31   28.78   0
   9   5 -12   10.58   29.63   0
  10  -3  -3  408.23   26.51   0
  10  -2  -5   23.36   18.93   0
  10   0  -8   68.06   31.32   0
  10   1  -9  214.66   33.46   0
  10   2 -10  122.64   32.22   0
  10   5 -12  -19.82   28.41   0
  11  -4   0  274.73   16.22   0
  11   1  -9    4.27   27.96   0
  11   2 -10   -1.30   29.00   0
  13  -1  -6  -26.87   23.87   0
  14   1  -8   19.55   31.97   0
  -3  10  -5  132.86   18.00   0
  -2   8  -6  383.90   24.85   0
  -2  11  -7   14.41   19.79   0
  -2  12  -7   -8.52   19.50   0
  -1   9  -8   54.61   22.29   0
  -1  14  -8   14.01   21.24   0
   1   1  -4   15.84    9.62   0
   1   6  -9  108.19   27.71   0
   2   6 -10  398.02   38.86   0
   2   9 -11   86.02   27.98   0
   3   0  -5   -3.59    9.94   0
   3   5 -10   58.59   24.24   0
   3   7 -11  171.32   30.77   0
   3  10 -12   44.94   30.83   0
   3  11 -12   27.65   26.38   0
   3  12 -12   30.33   27.65   0
   4   0  -6 2160.61   54.48   0
   4   4 -10  134.33   28.10   0
   4   8 -12   55.60   30.35   0
   5   1  -8   11.56   17.45   0
   5   2  -9   50.74   21.40   0
   5   3 -10   45.06   28.35   0
   5  10 -13    8.49   29.01   0
   6  -2  -4 1420.63   38.96   0
   6   4 -11   14.10   24.38   0
   6   8 -13  -10.98   28.00   0
   7   5 -12   34.53   31.13   0
   7   7 -13   70.26   33.63   0
   8  -2  -5   93.66   19.29   0
   8   0  -8   84.83   24.21   0
   8   1  -9    7.73   21.00   0
   8   2 -10  117.81   30.00   0
   8   3 -11  100.60   31.67   0
   9   3 -11   22.06   28.64   0
  10   3 -11   44.48   29.43   0
  11  -3  -3   52.04   16.32   0
  11  -2  -5   27.80   20.77   0
  11   0  -8   -4.01   24.91   0
  11   3 -11   -3.93   26.84   0
  12  -2  -5   35.52   24.82   0
  12   0  -8   26.63   29.23   0
  12   1  -9    4.21   24.38   0
  12   2 -10   22.79   28.35   0
  12   3 -11   31.94   34.99   0
  14   0  -7   -4.06   26.79   0
  -2   6  -5    2.82    9.78   0
  -2  10  -7    2.98   16.09   0
  -2  13  -7   19.53   20.85   0
  -1   4  -5   62.11   12.74   0
  -1   5  -6  135.59   17.57   0
   0   6  -8  428.43   30.66   0
   0   8  -9   10.16   19.82   0
   2   0  -4 1921.00   39.42   0
   2   3  -8   22.88   20.26   0
   2   8 -11  -22.45   21.43   0
   3   6 -11   69.69   28.63   0
   3   9 -12   -5.91   25.90   0
   4   5 -11   32.66   25.70   0
   4   7 -12    2.50   26.40   0
   4  11 -13   59.32   35.31   0
   5   0  -7    2.14   17.95   0
   5   4 -11   13.79   23.57   0
   5   6 -12   64.26   30.52   0
   5   8 -13   -7.89   30.37   0
   6  -1  -6   12.14   13.43   0
   6   5 -12   18.02   28.90   0
   6   7 -13   67.86   33.58   0
   7   0  -8   -4.62   22.96   0
   7   1  -9   98.14   25.37   0
   7   2 -10  222.33   32.19   0
   7   3 -11   53.86   28.60   0
   8  -3  -3   88.17   13.47   0
   8  -1  -7  861.83   45.29   0
   8   4 -12   42.07   31.18   0
   8   6 -13   48.99   32.29   0
   9  -1  -7   14.29   19.54   0
   9   4 -12  106.71   33.93   0
  10  -1  -7   65.91   23.53   0
  10   4 -12   -7.83   27.81   0
  11  -1  -7   16.17   26.11   0
  11   4 -12   44.49   32.72   0
  12  -3  -3   10.59   16.33   0
  13   0  -8   -2.74   28.02   0
  13   1  -9   19.78   25.31   0
  13   2 -10   15.15   28.12   0
  14  -1  -6    7.14   25.69   0
  -3   9  -5  102.08   15.86   0
  -2   7  -6    2.47   11.81   0
  -1   6  -7   74.47   17.87   0
  -1   8  -8  356.23   30.05   0
   0  10 -10  123.82   31.26   0
   0  11 -10  -29.53   24.70   0
   0  13 -10  -23.21   23.24   0
   1   3  -7  546.85   30.40   0
   1   4  -8  176.47   22.79   0
   1  10 -11    8.65   27.81   0
   1  11 -11   -9.82   22.49   0
   1  12 -11   -1.54   24.19   0
   1  13 -11   -6.09   27.67   0
   2   2  -7    6.97   14.02   0
   2   4  -9   15.23   18.24   0
   2   7 -11   14.22   25.18   0
   2  11 -12   23.87   28.91   0
   2  12 -12   37.98   29.36   0
   2  13 -12    1.48   27.03   0
   3   2  -8  647.37   36.93   0
   3   4 -10  207.87   32.87   0
   3   8 -12   24.16   26.69   0
   4   9 -13   61.54   30.10   0
   4  10 -13   17.71   27.77   0
   6   1  -9  685.84   43.43   0
   6   2 -10  632.34   44.55   0
   6   3 -11  173.61   34.57   0
   7  -2  -5   32.90   12.64   0
   7   4 -12  232.16   39.33   0
   7   6 -13   35.37   32.83   0
   8   5 -13   31.02   35.06   0
   9   1 -10   49.15   29.51   0
   9   5 -13   32.08   31.42   0
  10   1 -10   45.34   30.48   0
  10   2 -11  -25.62   27.87   0
  11   1 -10   -7.59   27.32   0
  12  -1  -7  203.82   32.64   0
  -2   9  -7  812.56   37.68   0
  -1  10  -9   51.29   23.65   0
  -1  11  -9   14.24   23.52   0
  -1  12  -9   23.04   25.07   0
  -1  13  -9   17.88   25.67   0
  -1  14  -9   24.88   24.88   0
   0   4  -7    4.19   15.40   0
   0   7  -9  203.59   27.22   0
   0   9 -10  -12.02   22.97   0
   0  14 -10   19.33   24.81   0
   1   2  -6  357.24   23.08   0
   1   5  -9  424.94   34.26   0
   1   9 -11    7.88   26.72   0
   2   1  -6   -2.07   11.56   0
   2   5 -10    2.07   22.15   0
   2   9 -12    5.53   28.20   0
   2  10 -12  114.89   29.83   0
   3   1  -7  267.47   24.17   0
   3   5 -11  256.16   35.51   0
   3   7 -12   86.65   29.24   0
   3  11 -13   16.39   31.20   0
   3  12 -13  -17.85   29.80   0
   4  -1  -5 1621.76   42.99   0
   4   1  -8   46.22   18.17   0
   4   2  -9   30.08   20.74   0
   4   3 -10   55.23   23.63   0
   4   4 -11   10.07   26.09   0
   4   6 -12   85.64   30.79   0
   4   8 -13   24.10   28.90   0
   5   5 -12   26.03   28.40   0
   5   7 -13   45.40   31.46   0
   6   0  -8  439.36   33.35   0
   6   4 -12   24.28   27.78   0
   6   6 -13  -23.05   28.23   0
   6   8 -14   28.17   33.68   0
   7  -1  -7   76.52   18.89   0
   7   5 -13   80.39   34.13   0
   7   7 -14   -0.19   33.54   0
   8   1 -10   42.61   23.31   0
   8   2 -11    6.83   25.75   0
   9  -2  -6   83.80   21.57   0
   9   0  -9    6.44   20.84   0
   9   2 -11    9.58   26.49   0
   9   3 -12   44.03   30.20   0
  10  -4  -1   11.69    9.77   0
  10  -2  -6   21.15   20.34   0
  10   0  -9   33.62   25.00   0
  10   3 -12   40.05   29.41   0
  11  -2  -6   49.42   24.35   0
  11   0  -9    3.70   28.01   0
  11   2 -11   -6.35   26.47   0
  11   3 -12   23.28   31.11   0
  12   1 -10   22.16   29.94   0
  12   2 -11   -8.93   31.04   0
  13  -1  -7  -13.64   25.34   0
  14   0  -8   19.54   28.91   0
  -3  11  -6   40.88   16.23   0
  -3  12  -6   26.71   16.52   0
  -1   7  -8  104.43   21.12   0
   0   3  -6    2.26   10.56   0
   0   5  -8   14.17   15.16   0
   1   6 -10  316.16   35.65   0
   1   8 -11   28.22   26.19   0
   2   6 -11   -4.07   24.42   0
   3   9 -13    1.80   27.26   0
   3  10 -13   31.62   28.16   0
   4   7 -13  -34.33   28.22   0
   5  -2  -4  544.24   23.54   0
   5  -1  -6  -11.42   11.57   0
   5   1  -9  187.16   26.67   0
   5   2 -10  393.34   37.12   0
   5   3 -11   95.26   26.80   0
   5   6 -13    4.06   28.91   0
   5   9 -14   -1.95   28.27   0
   6  -2  -5   40.69   14.35   0
   6   5 -13   73.44   35.34   0
   6   7 -14    0.68   31.91   0
   7   1 -10   22.60   21.32   0
   7   2 -11   -5.33   22.16   0
   7   3 -12   10.38   31.72   0
   8  -2  -6  557.63   33.90   0
   8   0  -9   69.66   23.72   0
   8   3 -12    0.05   27.41   0
   8   4 -13   23.66   34.73   0
   8   6 -14   23.58   32.21   0
   9  -1  -8   14.72   23.49   0
   9   4 -13    8.25   29.13   0
  10  -1  -8   50.07   26.07   0
  10   4 -13   -6.11   29.15   0
  11  -4  -1   78.48   12.43   0
  11  -1  -8   -2.18   27.89   0
  12  -3  -4    1.92   17.62   0
  12  -2  -6  137.11   28.99   0
  12   0  -9   -1.65   26.03   0
  13   0  -9    3.94   29.49   0
  13   1 -10   18.05   29.59   0
  14  -1  -7   -1.09   26.83   0
  -3   8  -5   74.83   13.24   0
  -3  10  -6   11.25   14.67   0
  -2   8  -7   10.33   15.47   0
  -2  11  -8   -7.96   19.46   0
  -2  12  -8  171.37   26.98   0
  -2  13  -8    9.77   21.41   0
  -1   9  -9   39.38   20.03   0
   0   6  -9    5.17   16.32   0
   0   8 -10  119.50   26.94   0
   1  11 -12   -0.94   25.65   0
   1  12 -12   33.78   29.21   0
   1  13 -12   -3.94   28.16   0
   2   8 -12  266.40   36.26   0
   3   0  -6    7.33   11.82   0
   3   6 -12   47.79   25.60   0
   3   8 -13   42.56   31.06   0
   4   0  -7   65.02   17.16   0
   4   5 -12    4.87   23.78   0
   4  10 -14   50.41   30.36   0
   5   0  -8   18.72   20.14   0
   5   4 -12  289.67   39.07   0
   5   8 -14    8.87   28.88   0
   6  -1  -7  363.96   27.89   0
   6   2 -11  -16.14   24.80   0
   7   0  -9  -18.88   18.93   0
   7   6 -14   59.84   34.20   0
   8  -1  -8   51.39   24.47   0
  12  -1  -8    2.50   25.56   0
  13  -2  -6   10.35   24.58   0
  -2   6  -6  211.57   18.69   0
  -2  10  -8   72.37   20.03   0
  -1   5  -7 1890.34   51.13   0
  -1   8  -9  128.35   25.91   0
   0   2  -5    0.35    8.99   0
   0  10 -11   27.12   30.15   0
   0  11 -11   76.26   26.54   0
   0  12 -11    7.48   22.48   0
   0  13 -11   -1.74   24.62   0
   1   1  -5 1163.17   33.74   0
   1   3  -8   66.95   20.45   0
   1   4  -9   54.80   18.98   0
   1   7 -11  184.20   29.46   0
   1  10 -12  101.48   28.09   0
   2   2  -8 1102.82   44.35   0
   2   3  -9  852.42   43.91   0
   2   7 -12  -32.90   21.09   0
   2  10 -13   12.43   29.53   0
   2  11 -13   -4.16   26.04   0
   2  12 -13   -2.92   23.98   0
   3   2  -9   25.86   20.53   0
   3   3 -10   -9.69   20.79   0
   3   4 -11   29.04   23.05   0
   4   2 -10  354.33   34.12   0
   4   3 -11  216.72   35.00   0
   4   6 -13  -38.41   24.48   0
   4   8 -14   87.10   36.26   0
   4   9 -14  -12.60   26.49   0
   5   5 -13  115.31   33.29   0
   5   7 -14   16.55   29.64   0
   6   1 -10   26.79   22.50   0
   6   3 -12   37.60   27.81   0
   6   6 -14   36.22   32.63   0
   7  -2  -6  135.53   18.34   0
   7  -1  -8   11.08   22.21   0
   7   5 -14   14.17   33.98   0
   8   1 -11  189.82   35.99   0
   8   2 -12  139.73   35.85   0
   8   5 -14    8.41   30.39   0
   9   0 -10   -9.09   24.72   0
   9   1 -11   25.07   25.91   0
   9   2 -12   -0.14   26.98   0
   9   3 -13   13.25   33.00   0
  10  -2  -7   55.53   23.22   0
  10   0 -10  224.20   37.32   0
  10   1 -11  115.32   31.40   0
  10   2 -12   -8.43   25.58   0
  10   3 -13    6.53   28.80   0
  11  -2  -7   61.99   25.83   0
  11   0 -10    5.66   26.20   0
  11   1 -11   19.54   26.33   0
  11   2 -12   10.96   28.55   0
  12   1 -11    5.34   30.25   0
  13  -1  -8   -7.20   24.69   0
  -4  11  -4    3.99   10.12   0
  -3   9  -6   76.31   16.73   0
  -2   5  -5 1175.52   32.42   0
  -2   7  -7  124.19   18.81   0
  -2   9  -8    3.10   17.10   0
  -1   4  -6  842.58   31.22   0
  -1   6  -8  358.22   28.42   0
  -1  10 -10   58.44   27.08   0
  -1  11 -10    7.48   25.45   0
  -1  12 -10    6.26   22.28   0
  -1  13 -10    9.40   23.43   0
  -1  14 -10    5.83   23.32   0
   0   7 -10  -13.91   18.86   0
   0   9 -11  107.34   31.34   0
   1   2  -7   20.89   16.24   0
   1   5 -10   56.00   20.37   0
   1   9 -12   50.01   25.11   0
   2   0  -5   84.33   13.13   0
   2   5 -11   76.45   25.05   0
   2   9 -13  106.12   29.87   0
   3   1  -8    2.57   15.59   0
   3   7 -13   71.96   29.80   0
   3  10 -14   27.54   29.33   0
   3  11 -14    9.48   28.21   0
   4   1  -9   60.76   20.41   0
   4   4 -12  106.05   29.60   0
   5   2 -11    2.03   24.93   0
   5   3 -12  -11.18   26.52   0
   5   6 -14    8.04   32.49   0
   6   0  -9   42.31   21.73   0
   6   4 -13   -7.88   27.15   0
   7   1 -11   20.62   26.45   0
   7   2 -12    9.47   28.56   0
   8   0 -10   -9.94   19.28   0
   8   3 -13  117.05   35.36   0
   9  -2  -7   31.67   18.99   0
   9   4 -14   73.61   34.53   0
  10  -4  -2   61.48   12.37   0
  10  -1  -9  221.61   35.76   0
  11  -4  -2   81.23   13.83   0
  11  -1  -9   47.13   29.51   0
  12  -2  -7   17.08   26.25   0
  12   0 -10    5.52   24.53   0
  13   0 -10   28.39   31.33   0
  14  -1  -8   26.20   27.23   0
  -1   7  -9  389.36   32.66   0
  -1   9 -10   53.86   25.01   0
   0   4  -8  395.37   28.06   0
   0   5  -9  109.36   21.00   0
   0   8 -11    9.27   24.60   0
   1   6 -11   58.22   23.38   0
   1   8 -12   24.40   23.35   0
   2   1  -7 1293.05   43.50   0
   2   6 -12  130.13   29.74   0
   2   8 -13  -30.03   23.11   0
   3   6 -13   23.35   29.12   0
   3   9 -14   25.47   27.49   0
   4  -1  -6   10.28   12.06   0
   4   0  -8   92.53   22.38   0
   4   5 -13   63.31   29.57   0
   4   7 -14   18.11   30.08   0
   5  -2  -5  178.01   18.03   0
   5  -1  -7  207.44   22.03   0
   5   1 -10   52.11   22.59   0
   5   4 -13   18.71   27.67   0
   5   8 -15   11.25   30.32   0
   6  -2  -6   26.87   15.50   0
   6  -1  -8   33.20   20.60   0
   6   5 -14  -28.21   28.90   0
   6   7 -15   -7.37   30.24   0
   7   0 -10   18.34   24.89   0
   7   3 -13   52.05   30.66   0
   7   4 -14  148.36   41.30   0
   7   6 -15   -0.72   28.78   0
   8  -2  -7   60.28   17.47   0
   8  -1  -9    4.16   23.24   0
   8   4 -14   19.11   30.45   0
   9  -4  -2  318.49   17.55   0
   9  -1  -9   12.42   21.02   0
  12  -1  -9   -7.38   25.94   0
  13  -2  -7    5.90   24.22   0
  -3   7  -5  387.62   20.08   0
  -3  11  -7   14.55   16.50   0
  -3  12  -7   18.53   15.90   0
  -2   8  -8   46.29   18.33   0
  -2  11  -9  105.41   25.46   0
  -2  12  -9  -11.84   19.86   0
  -2  13  -9    2.94   21.87   0
  -1   3  -5  860.26   27.78   0
   0   3  -7  396.61   25.32   0
   0   6 -10  554.60   38.63   0
   0  11 -12   -3.74   26.58   0
   0  12 -12   37.93   28.08   0
   0  13 -12   12.45   26.94   0
   1   7 -12   31.15   25.79   0
   1  10 -13   -2.04   26.46   0
   1  11 -13   26.58   24.65   0
   1  12 -13   18.22   24.65   0
   2   3 -10    7.70   21.23   0
   2   4 -11  -12.92   23.38   0
   2   7 -13   98.78   33.42   0
   2  11 -14   -4.98   28.89   0
   3  -1  -5 1162.03   34.43   0
   3   0  -7  -12.38   12.40   0
   3   2 -10  703.68   45.68   0
   3   3 -11   76.09   24.83   0
   3   8 -14   -3.50   25.50   0
   4  -2  -4  539.22   22.76   0
   4   6 -14    4.04   32.82   0
   4   9 -15  -22.60   27.15   0
   5   0  -9  -20.92   16.11   0
   5   5 -14   11.87   29.63   0
   5   7 -15  106.77   35.37   0
   6   1 -11  273.79   33.46   0
   6   2 -12  -16.40   23.57   0
   6   3 -13    1.38   26.77   0
   6   6 -15    4.25   30.43   0
   7  -2  -7  159.88   23.07   0
   8   2 -13   26.21   33.33   0
   9   0 -11    0.96   26.55   0
   9   1 -12   11.71   26.50   0
   9   2 -13   36.36   28.80   0
   9   3 -14  -24.94   29.49   0
  10  -2  -8  131.51   28.08   0
  10   0 -11   -8.78   26.82   0
  10   1 -12   -2.90   25.54   0
  10   2 -13   24.71   30.10   0
  11  -2  -8   22.08   26.22   0
  11   0 -11   31.56   28.49   0
  11   1 -12   -4.74   25.98   0
  11   2 -13   12.66   30.06   0
  12   1 -12  -10.11   30.69   0
  13  -3  -5    9.72   19.80   0
  13  -1  -9   10.68   26.83   0
  -3   8  -6  131.95   16.68   0
  -3  10  -7   50.46   17.75   0
  -2  10  -9    9.18   19.15   0
  -1   8 -10  302.11   33.13   0
  -1  11 -11  -14.50   25.52   0
  -1  12 -11  -11.53   25.81   0
  -1  13 -11   17.31   24.33   0
   0   7 -11   82.25   27.59   0
   0  10 -12   91.51   29.27   0
   1   1  -6   -2.87   10.72   0
   1   3  -9  332.73   28.51   0
   1   4 -10  269.69   30.53   0
   1   5 -11  259.37   33.49   0
   1   9 -13  -30.58   26.03   0
   2   2  -9   -6.74   16.39   0
   2   5 -12   23.92   22.02   0
   2   9 -14  -18.61   27.01   0
   2  10 -14   21.80   26.80   0
   3   1  -9  326.14   32.67   0
   3   5 -13  161.27   35.27   0
   3   7 -14   27.92   28.99   0
   3  10 -15  -16.61   31.77   0
   4   1 -10   -2.43   24.01   0
   4   2 -11   10.25   22.19   0
   4   3 -12    1.67   21.74   0
   4   4 -13   -2.31   25.17   0
   4   8 -15   15.98   29.35   0
   6   0 -10  473.15   38.08   0
   6   4 -14   17.10   29.97   0
   7  -1  -9  109.69   24.03   0
   7   2 -13   -7.41   30.84   0
   7   5 -15    2.82   29.76   0
   8   0 -11  -10.27   25.34   0
   8   1 -12   -9.96   24.52   0
   8   3 -14    7.86   28.21   0
   9  -2  -8  168.18   28.40   0
  10  -3  -6   27.08   18.55   0
  10  -1 -10   -0.79   27.45   0
  11  -1 -10   35.25   29.12   0
  12  -2  -8   59.54   28.93   0
  12   0 -11   17.67   24.97   0
  14  -2  -7   27.64   23.97   0
  -2   5  -6    6.40   10.95   0
  -2   6  -7   33.39   14.18   0
  -2   7  -8   -5.43   14.23   0
  -2   9  -9  137.07   23.79   0
  -1   4  -7   38.57   13.03   0
  -1   5  -8   87.24   17.23   0
  -1   6  -9  108.11   19.92   0
  -1  10 -11   23.45   25.83   0
   0   2  -6 2202.82   48.62   0
   0   9 -12   12.73   24.08   0
   1   2  -8 1143.16   43.26   0
   1   6 -12  116.59   29.32   0
   1   8 -13   20.69   28.65   0
   2   0  -6  198.97   18.30   0
   2   1  -8   13.03   14.97   0
   2   6 -13   12.46   28.97   0
   2   8 -14  107.69   33.04   0
   3   9 -15   19.77   28.17   0
   4  -1  -7 2475.20   60.35   0
   4   5 -14    6.66   27.92   0
   4   7 -15   80.87   32.65   0
   5  -1  -8   34.90   16.77   0
   5   1 -11   19.60   22.59   0
   5   2 -12   57.41   25.17   0
   5   3 -13   57.57   29.47   0
   5   4 -14  227.83   41.38   0
   5   6 -15   26.08   30.71   0
   6   5 -15   18.19   31.71   0
   7  -3  -5  224.64   19.59   0
   7   0 -11  -13.77   22.96   0
   7   1 -12   32.05   25.91   0
   7   3 -14  -15.52   28.08   0
   8  -2  -8  296.86   29.07   0
   8   4 -15   37.84   32.27   0
   9  -3  -6    5.88   15.83   0
   9  -1 -10   -7.25   21.94   0
  10  -4  -3   21.70   11.96   0
  11  -4  -3    4.39   12.11   0
  12  -1 -10   26.03   25.52   0
  13  -2  -8    6.64   25.67   0
  -3   9  -7  101.35   17.78   0
  -2  12 -10  147.87   28.86   0
  -1   7 -10   79.09   21.99   0
  -1   9 -11  -17.23   23.67   0
   0   3  -8   16.13   17.05   0
   0   4  -9   -3.99   15.04   0
   0   5 -10  -11.90   18.52   0
   0   6 -11   -9.44   23.22   0
   0   8 -12  102.58   27.57   0
   0  12 -13   -3.25   26.87   0
   1  11 -14   10.16   27.71   0
   3   0  -8   -4.83   17.65   0
   3   3 -12   -3.74   24.58   0
   3   6 -14   87.80   31.25   0
   3   8 -15   46.86   29.61   0
   4   0  -9   26.69   17.88   0
   4   6 -15   33.13   32.61   0
   5  -2  -6  213.30   19.32   0
   5   0 -10   12.61   19.33   0
   5   5 -15  -19.57   33.72   0
   6  -2  -7   60.18   16.07   0
   6  -1  -9  757.21   42.50   0
   6   1 -12   -1.30   21.54   0
   6   2 -13   -4.13   25.38   0
   6   3 -14  -14.26   26.91   0
   7  -2  -8  222.49   28.24   0
   7   4 -15   23.25   30.51   0
   8  -3  -6  -11.40   14.56   0
   8  -1 -10   31.89   21.42   0
   8   2 -14  107.57   37.00   0
   9  -4  -3  251.42   17.85   0
   9   0 -12   12.55   28.80   0
   9   1 -13    6.34   25.93   0
   9   2 -14   -9.10   26.91   0
  10  -2  -9   -0.24   24.21   0
  10   0 -12   52.96   27.39   0
  10   1 -13    5.52   27.59   0
  10   2 -14   32.64   29.76   0
  11  -2  -9    8.46   25.36   0
  11   0 -12   -0.14   28.69   0
  11   1 -13   -9.20   26.71   0
  12   0 -12   41.17   30.92   0
  13  -1 -10   11.45   24.35   0
  -4  11  -5   69.98   12.61   0
  -3  11  -8   38.44   18.85   0
  -3  12  -8   18.78   17.18   0
  -2   8  -9   -1.43   17.65   0
  -2  10 -10   43.65   23.35   0
  -2  11 -10    8.84   22.21   0
  -2  13 -10  -16.38   20.87   0
  -1   3  -6  101.39   13.67   0
  -1   8 -11   34.97   24.19   0
   0  10 -13    2.35   26.64   0
   0  11 -13   -1.11   24.58   0
   1   4 -11   35.75   24.45   0
   1   7 -13  100.48   28.50   0
   1   9 -14   18.20   28.49   0
   1  10 -14   31.61   25.87   0
   2  -1  -4   33.94    9.43   0
   2   2 -10 1271.18   53.50   0
   2   3 -11  239.63   30.35   0
   2   4 -12   34.61   22.20   0
   2   5 -13   17.49   27.25   0
   2   7 -14   -6.14   25.37   0
   2   9 -15  -11.37   29.60   0
   2  10 -15   13.62   28.46   0
   3  -1  -6   52.97   13.33   0
   3   2 -11   32.87   22.05   0
   3   4 -13   37.19   25.03   0
   3   7 -15  185.46   36.47   0
   4  -2  -5  104.57   15.02   0
   4   2 -12  347.58   37.45   0
   4   3 -13  317.86   38.95   0
   4   4 -14   53.27   31.96   0
   6   0 -11   19.06   20.27   0
   6   4 -15    7.01   30.58   0
   7  -1 -10    8.74   19.61   0
   7   2 -14    5.58   31.01   0
   8   0 -12  422.69   44.33   0
   8   1 -13  157.82   34.21   0
   8   3 -15  -12.72   27.70   0
   9  -2  -9   25.22   20.28   0
  10  -3  -7   26.48   19.46   0
  10  -1 -11  111.87   30.53   0
  11  -4  -4   28.63   15.32   0
  11  -3  -7   51.41   23.57   0
  11  -1 -11   16.50   27.53   0
  12  -2  -9   11.73   23.96   0
  -3   7  -6  137.55   15.26   0
  -3   8  -7  122.86   16.86   0
  -3  10  -8   53.40   17.83   0
  -2   4  -5    5.78    7.25   0
  -1   5  -9  449.62   31.91   0
  -1   6 -10  338.12   32.80   0
  -1  10 -12   84.83   29.67   0
  -1  11 -12   10.19   24.70   0
  -1  12 -12   16.86   21.63   0
  -1  13 -12   -3.93   25.02   0
   0   2  -7  -26.06   13.40   0
   0   7 -12   -9.98   19.58   0
   0   9 -13  118.71   31.57   0
   1   1  -7  514.65   27.97   0
   1   3 -10   24.17   19.03   0
   1   5 -12   45.37   22.00   0
   2   0  -7    1.13   12.25   0
   2   6 -14   57.57   30.92   0
   2   8 -15   -9.70   29.82   0
   3   1 -10    5.71   18.74   0
   3   5 -14   27.55   27.82   0
   4   1 -11  383.57   35.94   0
   4   7 -16    6.36   28.60   0
   5  -1  -9  145.14   22.90   0
   5   1 -12   45.23   23.55   0
   5   2 -13   33.76   26.40   0
   5   3 -14  -39.17   24.49   0
   5   4 -15   74.29   35.70   0
   5   6 -16   76.97   34.36   0
   6  -3  -5   34.49   12.55   0
   6   5 -16   -4.52   29.68   0
   7  -3  -6   43.99   15.35   0
   7   0 -12   -2.24   26.99   0
   7   1 -13    6.23   25.77   0
   7   3 -15    6.59   28.87   0
   8  -4  -3    2.88    9.82   0
   8  -2  -9   12.98   18.86   0
   8  -1 -11  115.72   29.80   0
   9  -1 -11   34.24   24.86   0
  10  -4  -4  158.39   17.38   0
  12  -4  -4   14.51   14.33   0
  12  -1 -11   25.04   26.85   0
  13  -2  -9   23.51   26.24   0
  -4  10  -5    0.51    9.82   0
  -3   6  -5  129.55   12.39   0
  -2   5  -7  146.21   17.86   0
  -2   6  -8  380.33   25.56   0
  -2   7  -9    6.37   17.80   0
  -2   9 -10   -0.99   19.16   0
  -1   4  -8  134.95   18.61   0
  -1   7 -11  193.88   29.96   0
  -1   9 -12   35.19   27.38   0
   0   1  -5 3040.28   50.36   0
   0   4 -10  206.07   27.15   0
   0   5 -11   43.78   22.50   0
   0   8 -13   -6.39   26.30   0
   1   0  -5   14.12    9.83   0
   1   6 -13   27.98   24.43   0
   1   8 -14   31.43   26.51   0
   1  11 -15   26.71   29.21   0
   3   3 -13   79.21   30.37   0
   3   6 -15  -12.35   27.96   0
   3   8 -16   -0.48   27.29   0
   4  -1  -8   57.72   17.21   0
   4   0 -10  106.53   23.28   0
   4   6 -16   39.63   33.08   0
   5  -2  -7   66.86   15.49   0
   5   0 -11  -29.66   18.57   0
   5   5 -16   -7.67   28.65   0
   6  -2  -8  535.68   33.75   0
   6  -1 -10   32.05   20.53   0
   6   1 -13   57.50   27.86   0
   6   2 -14   22.82   28.02   0
   6   3 -15  219.73   40.04   0
   7  -2  -9   17.45   22.07   0
   8  -3  -7  120.69   21.78   0
   8   1 -14   17.77   28.90   0
   8   2 -15  -33.44   28.92   0
   9  -4  -4   98.47   14.81   0
   9   0 -13   -2.12   27.50   0
   9   1 -14    8.30   26.65   0
   9   2 -15   -7.96   28.27   0
  10  -2 -10  155.73   34.38   0
  10   0 -13   41.27   27.35   0
  11  -2 -10   40.11   28.42   0
  11   0 -13   -5.32   25.80   0
  12  -2 -10    4.37   24.73   0
  -3   9  -8   64.93   18.23   0
  -3  12  -9   34.39   20.94   0
  -2   8 -10   19.02   21.00   0
  -2  11 -11   75.02   27.81   0
  -2  12 -11   -0.64   23.73   0
  -2  13 -11   21.75   23.51   0
   0   3  -9  504.47   32.12   0
   0   6 -12  200.50   29.54   0
   0  10 -14   28.59   27.06   0
   0  11 -14   -3.27   23.23   0
   1   4 -12  765.61   48.85   0
   1   7 -14   32.68   26.19   0
   1  10 -15    3.62   26.22   0
   2  -1  -5 2611.23   48.87   0
   2   2 -11    2.54   19.99   0
   2   3 -12   41.21   23.15   0
   2   4 -13   34.71   23.70   0
   2   5 -14   -1.11   27.24   0
   2   7 -15   16.51   26.47   0
   3  -1  -7  259.58   21.89   0
   3   0  -9   -2.70   15.87   0
   3   2 -12  133.08   27.79   0
   3   4 -14  225.64   36.52   0
   3   5 -15   32.28   33.18   0
   3   7 -16    1.95   27.86   0
   4  -2  -6 1486.17   42.88   0
   4   1 -12   -9.18   23.99   0
   4   2 -13  -16.79   23.26   0
   4   3 -14   -4.35   26.02   0
   4   4 -15   -0.78   32.30   0
   6   0 -12  292.31   35.62   0
   6   4 -16   52.64   32.29   0
   7  -1 -11    9.11   19.37   0
   7   1 -14  -27.87   28.05   0
   7   2 -15  -21.66   28.37   0
   8  -4  -4   34.54   11.91   0
   8   0 -13    5.02   25.55   0
   9  -3  -8   -6.69   20.53   0
   9  -2 -10   88.18   26.76   0
   9  -1 -12   26.26   28.93   0
  10  -4  -5    1.88   14.22   0
  10  -3  -8  -13.63   21.77   0
  10  -1 -12    0.63   22.63   0
  11  -4  -5   78.57   18.06   0
  11  -3  -8   -6.11   22.04   0
  11  -1 -12   38.06   25.13   0
  12  -3  -8   25.28   24.65   0
  12  -1 -12   -4.24   27.76   0
  13  -2 -10   38.01   27.39   0
  -4   9  -5  546.60   21.02   0
  -4  11  -6    6.52   11.04   0
  -3   7  -7   38.87   14.86   0
  -3  11  -9   13.01   17.74   0
  -2   4  -6   60.68   12.67   0
  -2  10 -11    1.97   23.64   0
  -1   2  -5   20.38   10.39   0
  -1   3  -7  630.32   28.97   0
  -1   5 -10   58.01   21.81   0
  -1   8 -12   32.69   23.80   0
  -1  11 -13   -9.39   24.67   0
  -1  12 -13    7.60   24.47   0
   0   7 -13   -7.20   20.76   0
   0   9 -14   12.48   26.77   0
   1   1  -8    4.10   13.71   0
   1   3 -11  179.64   27.02   0
   1   5 -13  194.07   30.55   0
   1   9 -15   -2.81   24.90   0
   2   0  -8  917.05   38.71   0
   2   6 -15    4.34   29.34   0
   2   8 -16   47.72   33.66   0
   2   9 -16    3.55   27.70   0
   3  -2  -4 1541.35   34.14   0
   3   1 -11   10.51   20.26   0
   4  -1  -9   47.28   21.18   0
   4   5 -16    6.31   28.80   0
   5  -1 -10   31.05   21.04   0
   5   1 -13   34.95   25.43   0
   5   2 -14    8.79   26.66   0
   5   3 -15   37.38   30.31   0
   5   4 -16   57.80   33.35   0
   6  -3  -6   62.52   15.32   0
   6  -2  -9  -11.15   20.74   0
   6  -1 -11  212.55   32.26   0
   7  -4  -3   13.04    8.69   0
   7  -3  -7  271.95   23.41   0
   7   0 -13  -39.49   22.41   0
   7   3 -16   -5.89   29.35   0
   8  -3  -8   17.74   20.15   0
   8  -1 -12  -18.14   25.36   0
   9   1 -15   26.03   33.02   0
  11   0 -14   -3.86   30.53   0
  12  -4  -5   24.82   16.59   0
  13  -3  -8   14.22   22.79   0
  -3   6  -6  456.77   22.37   0
  -3   8  -8  324.32   24.65   0
  -3  10  -9   36.13   17.90   0
  -2   5  -8    5.94   14.51   0
  -2   6  -9    4.86   16.51   0
  -2   7 -10   26.85   20.88   0
  -2   9 -11  127.48   26.63   0
  -1   4  -9   74.25   17.63   0
  -1   6 -11   48.04   21.30   0
  -1   7 -12   67.83   26.97   0
  -1   9 -13   20.11   28.12   0
  -1  10 -13   32.07   24.00   0
   0   1  -6   -7.74    9.61   0
   0   2  -8 1405.63   45.81   0
   0   4 -11   -0.76   19.43   0
   0   5 -12    9.80   21.13   0
   0   8 -14  119.82   32.91   0
   1   0  -6   -0.26   10.37   0
   1   2 -10  793.76   42.10   0
   1   6 -14   42.86   26.84   0
   1   8 -15   29.68   26.97   0
   2   1 -10    0.57   17.68   0
   3   0 -10   -0.58   16.93   0
   3   3 -14   14.02   28.39   0
   3   6 -16   47.62   29.86   0
   4   0 -11    5.54   20.06   0
   5  -3  -5  541.56   25.08   0
   5  -2  -8  543.31   32.27   0
   5   0 -12  -13.04   21.26   0
   6   1 -14   36.05   28.10   0
   6   2 -15    4.86   28.94   0
   6   3 -16    6.94   29.06   0
   7  -2 -10  225.77   29.05   0
   7  -1 -12   26.81   26.43   0
   8   1 -15    2.96   27.05   0
   8   2 -16    4.51   29.48   0
   9  -2 -11   -3.13   26.14   0
   9   0 -14    7.91   26.76   0
  10  -3  -9   90.93   28.24   0
  10  -2 -11   13.38   23.78   0
  10   0 -14  108.12   32.39   0
  11  -3  -9   22.26   26.69   0
  11  -2 -11    0.56   22.51   0
  11  -1 -13    1.57   27.44   0
  12  -3  -9   -5.23   24.46   0
  12  -2 -11  -27.39   24.83   0
  -4  10  -6   80.97   13.19   0
  -3   9  -9   25.66   18.43   0
  -2   8 -11  -19.11   20.87   0
  -2  11 -12   -4.69   22.87   0
  -2  12 -12  -11.14   24.45   0
  -2  13 -12    5.89   22.23   0
  -1   3  -8   47.72   17.17   0
   0   3 -10   -4.25   16.19   0
   0   6 -13    2.61   21.43   0
   0  10 -15   -9.33   26.31   0
   0  11 -15   65.81   30.61   0
   1   3 -12    7.93   24.49   0
   1   4 -13   22.26   25.61   0
   1   7 -15  137.48   31.89   0
   1   9 -16    9.30   30.00   0
   1  10 -16   -5.39   26.76   0
   2  -1  -6   -3.31   10.15   0
   2   2 -12   26.19   22.08   0
   2   3 -13   51.80   24.03   0
   2   4 -14   48.02   27.26   0
   2   5 -15    9.33   30.84   0
   2   7 -16   -8.79   25.78   0
   3  -1  -8   -7.81   13.30   0
   3   1 -12    1.80   24.75   0
   3   2 -13   22.03   22.71   0
   3   4 -15    5.00   27.27   0
   3   5 -16   48.83   32.80   0
   3   7 -17   64.78   32.90   0
   4  -2  -7   14.99   12.96   0
   4   1 -13  426.23   39.98   0
   4   2 -14  121.89   31.87   0
   4   3 -15  135.85   34.45   0
   4   4 -16   28.12   30.35   0
   5   2 -15    0.57   32.07   0
   5   3 -16  -19.58   31.78   0
   6  -3  -7  188.90   21.75   0
   6   0 -13   30.01   25.31   0
   7  -3  -8    5.62   17.24   0
   7   1 -15   44.34   29.05   0
   7   2 -16   30.07   29.95   0
   8  -2 -11  -20.44   24.16   0
   8   0 -14  132.23   32.28   0
   9  -3  -9   46.60   23.86   0
   9  -1 -13    7.60   24.18   0
  10  -1 -13  -13.33   23.19   0
  12  -4  -6   46.24   19.89   0
  13  -3  -9    1.70   24.97   0
  -3   7  -8   46.58   15.57   0
  -3  11 -10   23.23   20.67   0
  -3  12 -10    8.83   20.11   0
  -2   4  -7    1.27   12.19   0
  -2  10 -12  133.29   29.93   0
  -1   2  -6  329.11   19.78   0
  -1   5 -11  332.55   33.50   0
  -1   6 -12   95.88   27.82   0
  -1   8 -13    2.23   24.05   0
  -1  11 -14   23.13   28.84   0
   0   2  -9  -13.16   13.93   0
   0   7 -14   16.73   23.61   0
   0   9 -15   19.39   28.06   0
   1   1  -9  267.53   25.58   0
   1   2 -11    6.90   22.39   0
   1   5 -14    1.54   23.82   0
   1   6 -15   62.13   32.40   0
   1   8 -16    4.20   29.89   0
   2   0  -9    7.29   15.54   0
   2   1 -11  447.77   36.84   0
   2   6 -16  -25.97   29.25   0
   3   6 -17   -2.18   30.90   0
   4  -1 -10   10.93   18.00   0
   4   0 -12 1113.65   57.06   0
   4   5 -17   -9.47   28.47   0
   5  -2  -9   38.05   19.28   0
   5  -1 -11   49.99   22.21   0
   5   1 -14   -5.84   24.72   0
   5   4 -17   -7.71   29.99   0
   6  -2 -10  574.56   38.80   0
   6  -1 -12    2.85   19.72   0
   6   1 -15  108.68   37.14   0
   6   2 -16   78.06   35.05   0
   7  -4  -4  135.47   13.71   0
   7   0 -14   13.52   26.58   0
   8  -3  -9   95.40   25.09   0
   8  -1 -13  177.94   32.74   0
  10  -2 -12   -9.52   24.67   0
  11  -3 -10   14.39   23.05   0
  11  -2 -12  -10.48   29.58   0
  12  -2 -12   21.83   28.66   0
  -4   9  -6    0.76   10.64   0
  -4  11  -7    8.56   12.23   0
  -3   5  -5 1638.34   34.43   0
  -3   6  -7  119.71   15.61   0
  -3   8  -9   47.69   17.47   0
  -3  10 -10  107.02   23.33   0
  -2   5  -9  226.24   24.18   0
  -2   6 -10  424.36   31.47   0
  -2   7 -11   51.75   23.83   0
  -2   9 -12    7.37   24.91   0
  -1   4 -10  274.63   27.90   0
  -1   7 -13  119.56   30.42   0
  -1   9 -14   20.19   27.25   0
  -1  10 -14   43.58   26.02   0
   0   1  -7 3223.79   62.10   0
   0   3 -11  273.75   32.86   0
   0   4 -12  158.91   27.52   0
   0   5 -13   49.45   23.87   0
   0   6 -14   16.68   27.57   0
   0   8 -15   11.74   28.04   0
   1   0  -7    8.74   12.07   0
   2  -1  -7 1196.16   40.66   0
   2   3 -14    3.19   24.64   0
   2   4 -15    8.09   28.87   0
   3  -1  -9  263.27   25.75   0
   3   0 -11   10.65   17.59   0
   3   2 -14   59.17   27.85   0
   3   3 -15   49.13   29.27   0
   3   4 -16    6.95   30.97   0
   4  -2  -8  972.32   40.32   0
   4   2 -15   18.63   30.22   0
   4   3 -16   23.46   32.87   0
   5  -3  -6    3.79   10.30   0
   5   0 -13   16.01   24.23   0
   6   0 -14  250.14   37.23   0
   7  -2 -11   22.77   20.48   0
   7  -1 -13   40.28   25.75   0
   8   0 -15   43.17   32.73   0
   8   1 -16   27.15   29.83   0
   9  -4  -7   40.12   20.00   0
   9  -3 -10   16.28   25.87   0
   9  -2 -12   13.42   23.59   0
   9  -1 -14    9.70   28.94   0
   9   0 -15  -17.98   26.17   0
  10  -3 -10   24.83   22.39   0
  10  -1 -14   19.98   30.01   0
  11  -1 -14   16.18   29.50   0
  12  -3 -10   24.29   24.83   0
  -4  10  -7   18.61   12.99   0
  -3   9 -10   40.94   21.12   0
  -2   3  -5  235.85   14.76   0
  -2   8 -12  308.78   35.73   0
  -2  11 -13   58.29   26.58   0
  -2  12 -13   14.05   24.35   0
  -1   3  -9  302.35   25.42   0
   0   7 -15   78.46   31.67   0
   0  10 -16   41.18   27.88   0
   1   1 -10    5.16   17.05   0
   1   3 -13  129.53   26.84   0
   1   4 -14  288.36   36.87   0
   1   5 -15   20.75   28.87   0
   1   7 -16   37.48   27.80   0
   2   0 -10 1046.26   46.74   0
   2   2 -13   11.13   21.48   0
   2   5 -16  -11.98   26.64   0
   2   7 -17   16.39   27.98   0
   3  -2  -6  277.42   19.89   0
   3   1 -13   56.95   25.90   0
   3   5 -17   58.12   31.89   0
   4  -3  -4   -7.02    8.14   0
   4  -1 -11  326.71   34.65   0
   4   1 -14  -20.59   23.69   0
   4   4 -17   33.51   30.64   0
   5  -2 -10  415.08   35.59   0
   5  -1 -12   18.94   20.45   0
   5   1 -15   61.62   30.08   0
   5   2 -16   12.71   29.80   0
   5   3 -17   22.89   30.04   0
   6  -3  -8  -13.52   12.71   0
   6  -2 -11    0.18   22.68   0
   7  -3  -9  105.12   22.05   0
   7   0 -15  -19.81   26.90   0
   7   1 -16  -23.23   25.85   0
   8  -3 -10   28.09   22.99   0
   8  -2 -12  147.48   28.69   0
   8  -1 -14   20.69   26.63   0
  13  -3 -10   14.90   24.79   0
  -3   7  -9  271.08   24.75   0
  -3  11 -11  -15.13   20.40   0
  -3  12 -11   -0.79   20.66   0
  -2   4  -8  351.51   23.97   0
  -1   2  -7   20.01   11.76   0
  -1   4 -11   28.82   23.38   0
  -1   5 -12   28.66   21.64   0
  -1   6 -13   -9.76   23.11   0
  -1   8 -14   -9.39   23.24   0
  -1  10 -15    2.16   27.69   0
  -1  11 -15   12.29   27.79   0
   0   1  -8    3.98   13.18   0
   0   4 -13  -19.46   22.44   0
   0   9 -16   10.64   24.47   0
   1   0  -8   11.64   13.70   0
   1   2 -12  182.92   28.76   0
   1   6 -16  106.80   34.27   0
   1   8 -17   19.17   30.58   0
   2   1 -12   -1.25   20.65   0
   2   6 -17  -21.56   26.55   0
   3  -1 -10   11.14   21.14   0
   3   0 -12   -2.20   24.80   0
   4  -2  -9   54.49   21.01   0
   4   0 -13  -15.63   22.13   0
   5  -3  -7  280.70   22.36   0
   5   0 -14    3.75   24.53   0
   6  -1 -13   45.84   25.49   0
   6   1 -16   -9.49   27.36   0
   6   2 -17   29.47   30.98   0
   7  -4  -6  252.53   21.47   0
   7  -2 -12   46.44   23.16   0
   7  -1 -14   -9.37   28.28   0
   8  -4  -7   15.40   15.68   0
   9  -4  -8   61.74   21.29   0
   9  -3 -11   70.93   28.59   0
   9  -2 -13  -26.61   24.20   0
  10  -4  -8   46.14   20.71   0
  10  -3 -11   26.35   25.15   0
  10  -2 -13  -17.12   22.11   0
  11  -3 -11   19.05   24.97   0
  11  -2 -13   19.15   24.69   0
  12  -3 -11    6.20   25.77   0
  -4   8  -6   68.25   12.23   0
  -4   9  -7  434.14   23.36   0
  -4  11  -8    2.81   13.19   0
  -3   5  -6  126.88   13.81   0
  -3   6  -8  342.17   24.49   0
  -3   8 -10  225.60   26.31   0
  -3  10 -11   44.47   21.92   0
  -2   3  -6    2.34    8.54   0
  -2   5 -10    6.19   16.65   0
  -2   6 -11   -2.35   17.47   0
  -2   7 -12   15.68   22.71   0
  -2   9 -13   80.44   26.01   0
  -1   3 -10   46.01   20.88   0
  -1   7 -14   43.13   25.03   0
  -1   9 -15  -10.14   25.61   0
   0   3 -12   -4.67   21.03   0
   0   5 -14   -7.16   22.34   0
   0   6 -15   -1.42   24.39   0
   0   8 -16   53.35   27.97   0
   1   1 -11   66.55   26.62   0
   1   7 -17  113.16   36.52   0
   2  -1  -8   21.22   14.54   0
   2   2 -14   31.64   23.67   0
   2   3 -15  441.57   44.62   0
   2   4 -16   50.00   30.58   0
   3  -2  -7   51.87   14.12   0
   3   1 -14   20.95   27.71   0
   3   2 -15   15.25   27.28   0
   3   3 -16   10.02   28.28   0
   3   4 -17   27.31   30.07   0
   4  -3  -5 1820.74   41.60   0
   4   1 -15   39.36   31.94   0
   4   2 -16    9.37   28.38   0
   4   3 -17  112.29   34.92   0
   5   2 -17   -6.90   32.80   0
   6  -3  -9  423.53   30.97   0
   6   0 -15   16.41   27.59   0
   7  -3 -10  -15.51   19.25   0
   8  -3 -11   99.99   29.39   0
   8  -2 -13   -1.61   24.36   0
   8   0 -16   -3.13   26.22   0
   9  -1 -15   21.38   27.56   0
  10  -1 -15   77.82   30.52   0
  -4  10  -8   68.43   16.08   0
  -3   9 -11   31.37   21.40   0
  -2   4  -9   23.76   16.75   0
  -2   8 -13   -3.84   25.05   0
  -2  11 -14   10.50   25.52   0
  -1   2  -8 1204.91   41.34   0
  -1   5 -13  196.51   31.90   0
  -1   8 -15   12.01   26.07   0
   0   0  -5   -3.82    8.69   0
   0   2 -11   -0.11   17.80   0
   0   7 -16   30.43   30.72   0
   1  -1  -5 1227.62   32.81   0
   1   0  -9    3.70   14.89   0
   1   2 -13  -22.93   22.68   0
   1   3 -14    2.93   21.76   0
   1   4 -15   19.74   26.54   0
   1   5 -16   13.77   27.70   0
   2   0 -11    2.98   20.53   0
   2   1 -13  102.43   26.15   0
   2   5 -17   41.45   30.12   0
   3  -2  -8  655.71   34.60   0
   4  -3  -6   -0.02   12.13   0
   4  -2 -10  312.30   32.18   0
   4  -1 -12   17.07   20.14   0
   4   0 -14  360.84   42.42   0
   5  -3  -8   43.87   15.32   0
   5  -2 -11    8.36   19.26   0
   5  -1 -13   72.64   26.47   0
   5   0 -15  -36.47   28.59   0
   5   1 -16   18.46   29.51   0
   6  -2 -12  -12.77   18.08   0
   6  -1 -14   26.33   25.27   0
   7  -4  -7   51.91   17.04   0
   7  -2 -13   28.82   27.37   0
   7   0 -16  -15.80   25.68   0
   8  -4  -8  158.17   23.03   0
   8  -1 -15   13.39   24.78   0
   9  -4  -9   23.17   20.67   0
   9  -2 -14   18.08   27.77   0
  10  -4  -9    3.03   21.46   0
  10  -3 -12   21.70   26.71   0
  10  -2 -14   23.04   28.30   0
  11  -4  -9   10.49   21.37   0
  11  -3 -12   21.69   26.13   0
  12  -4  -9   -3.69   21.91   0
  12  -3 -12   18.01   26.92   0
  -4   8  -7   -4.99   11.85   0
  -4   9  -8   17.55   14.57   0
  -4  11  -9  113.22   19.24   0
  -3   5  -7 1562.84   41.12   0
  -3   6  -9   21.10   16.48   0
  -3   7 -10   43.65   19.29   0
  -3   8 -11   75.32   22.37   0
  -3  10 -12  110.38   26.20   0
  -3  11 -12   17.12   23.67   0
  -3  12 -12    5.65   21.24   0
  -2   3  -7  632.48   27.69   0
  -2   5 -11   56.16   23.24   0
  -2   6 -12  143.20   27.74   0
  -2   7 -13  138.77   30.84   0
  -2   9 -14   -8.26   24.46   0
  -2  10 -14   42.19   23.25   0
  -1   4 -12  682.86   42.50   0
  -1   6 -14   68.17   24.95   0
  -1  10 -16    7.19   27.36   0
   0   0  -6 3788.33   61.50   0
   0   3 -13  399.92   38.47   0
   0   4 -14  105.01   28.06   0
   0   5 -15   81.14   28.12   0
   0   9 -17   35.88   27.57   0
   1   6 -17    4.95   26.25   0
   2  -2  -4 3773.10   51.14   0
   2  -1  -9 1381.53   49.21   0
   2   3 -16  -17.43   29.19   0
   3  -1 -11   18.63   19.70   0
   3   0 -13   -3.17   20.41   0
   3   2 -16   18.89   28.54   0
   3   3 -17   11.05   29.26   0
   4   2 -17  -24.05   30.92   0
   5  -3  -9  198.01   26.53   0
   6  -4  -6   63.35   14.19   0
   6  -3 -10   34.27   19.37   0
   6   0 -16  156.37   34.84   0
   6   1 -17   73.68   33.33   0
   7  -3 -11   60.11   24.21   0
   7  -1 -15   25.05   26.18   0
   8  -3 -12   34.70   27.43   0
   8  -2 -14   79.62   30.74   0
   9  -3 -12  -32.54   19.86   0
  10  -5  -3    9.51    9.45   0
  11  -4 -10   15.27   22.66   0
  -4  10  -9   -6.63   15.15   0
  -3   9 -12   18.92   23.01   0
  -2   4 -10  332.31   29.38   0
  -2   8 -14  121.87   31.77   0
  -1   1  -5 1119.80   30.08   0
  -1   2  -9   20.99   15.06   0
  -1   3 -11  144.86   25.43   0
  -1   7 -15  231.83   33.66   0
  -1   9 -16    8.70   23.23   0
   0   1 -10   16.73   21.74   0
   0   2 -12  476.46   39.27   0
   0   6 -16   15.04   24.85   0
   0   8 -17  -12.39   25.07   0
   1  -1  -6    0.92   10.27   0
   1   0 -10   27.42   19.49   0
   1   1 -12   12.78   20.43   0
   1   3 -15   60.05   28.05   0
   1   4 -16   98.95   31.77   0
   2  -2  -5   -5.11    8.43   0
   2   0 -12  814.91   47.07   0
   2   1 -14    5.68   26.25   0
   2   2 -15   -9.20   25.04   0
   2   4 -17   -3.06   26.83   0
   2   5 -18  -35.44   30.53   0
   3  -2  -9   31.33   19.57   0
   3   1 -15  178.78   34.26   0
   3   4 -18   34.29   32.18   0
   4  -3  -7  312.14   22.68   0
   4  -2 -11   18.47   22.60   0
   4  -1 -13  352.26   37.20   0
   4   1 -16    4.38   27.75   0
   5  -2 -12   63.60   22.30   0
   5  -1 -14  -16.14   23.05   0
   5   1 -17   39.57   30.38   0
   6  -2 -13   28.63   23.42   0
   6  -1 -15   79.27   30.11   0
   7  -4  -8   29.49   14.50   0
   7  -2 -14   23.54   28.29   0
   7   0 -17   -3.16   27.35   0
   8  -4  -9   -4.27   16.44   0
   8  -1 -16   13.84   27.23   0
   9  -4 -10   51.74   25.03   0
  10  -5  -5   66.02   14.99   0
  10  -5  -4    0.22    9.95   0
  10  -4 -10   63.42   23.32   0
  10  -3 -13    6.40   25.82   0
  10  -2 -15   37.52   28.94   0
  11  -5  -5   85.72   15.86   0
  11  -3 -13   11.25   27.35   0
  12  -4 -10    6.88   23.54   0
  -4   7  -6   20.22   10.08   0
  -4   8  -8   87.68   17.16   0
  -3   5  -8  110.37   15.49   0
  -3   6 -10  257.84   26.42   0
  -3   7 -11  165.54   25.99   0
  -3  11 -13   11.62   23.62   0
  -2   3  -8    3.94   11.69   0
  -2   6 -13   -2.58   23.72   0
  -2  10 -15   35.11   27.07   0
  -1   1  -6   18.30   10.25   0
  -1   4 -13   31.59   21.15   0
  -1   5 -14   48.08   24.00   0
  -1   6 -15   20.01   27.15   0
  -1   8 -16    2.50   23.01   0
   0   0  -7   -6.77   11.03   0
   0   4 -15    2.38   27.57   0
   0   7 -17    1.10   24.53   0
   1  -1  -7  538.04   27.51   0
   1   2 -14    6.73   21.70   0
   1   5 -17   37.08   28.96   0
   1   6 -18   59.37   34.75   0
   2  -2  -6   97.54   13.97   0
   2  -1 -10   14.42   17.46   0
   3  -1 -12   24.94   21.49   0
   3   0 -14   20.51   24.87   0
   4  -3  -8   18.88   16.72   0
   4   0 -15   -2.28   24.89   0
   5  -3 -10   33.95   22.32   0
   5   0 -16   13.03   27.75   0
   6  -4  -7   16.33   14.44   0
   6  -3 -11  175.95   26.18   0
   6   0 -17   27.93   31.60   0
   7  -4  -9   37.01   21.00   0
   7  -3 -12   38.27   22.73   0
   7  -1 -16  -16.25   24.53   0
   8  -4 -10   21.81   22.39   0
   8  -2 -15    1.42   28.29   0
   9  -5  -4  100.33   13.31   0
   9  -5  -3  108.52   11.86   0
   9  -3 -13   24.78   23.33   0
   9  -2 -15    7.19   24.97   0
  10  -5  -6    2.34   14.03   0
  10  -4 -11   24.45   23.32   0
  11  -5  -6   32.80   15.17   0
  11  -4 -11    6.45   24.16   0
  -4   9  -9  213.16   21.52   0
  -4  11 -10   20.40   17.88   0
  -3   4  -5  185.93   13.23   0
  -3   8 -12   46.01   22.29   0
  -3  10 -13   19.58   23.56   0
  -2   3  -9  831.12   38.03   0
  -2   4 -11    2.89   21.63   0
  -2   5 -12    4.83   18.92   0
  -2   7 -14  -17.84   23.17   0
  -2   9 -15   -5.36   25.46   0
  -1   1  -7  530.21   26.41   0
  -1   2 -10  850.40   41.56   0
  -1   3 -12   15.74   19.39   0
  -1   7 -16    4.55   27.66   0
  -1   9 -17    0.11   26.69   0
   0   0  -8  204.03   20.68   0
   0   1 -11  613.16   38.55   0
   0   2 -13   13.39   24.15   0
   0   3 -14   18.20   21.88   0
   0   5 -16   -6.27   24.12   0
   0   6 -17  -12.08   29.02   0
   1  -1  -8   10.35   13.61   0
   1   0 -11   -3.08   17.96   0
   1   1 -13   38.17   22.01   0
   1   3 -16   -5.83   28.54   0
   2  -2  -7   40.43   13.33   0
   2  -1 -11  411.21   36.60   0
   2   0 -13    3.63   22.13   0
   2   2 -16  257.16   39.31   0
   2   3 -17   62.48   30.83   0
   2   4 -18   19.96   29.54   0
   3   1 -16  -25.05   26.26   0
   3   2 -17   14.68   29.84   0
   3   3 -18    0.19   28.73   0
   4  -2 -12  317.92   34.70   0
   4  -1 -14   14.12   24.43   0
   4   1 -17   33.02   30.72   0
   4   2 -18   32.37   29.73   0
   5  -2 -13    2.82   21.45   0
   5  -1 -15   56.21   28.96   0
   6  -4  -8  179.38   22.26   0
   6  -2 -14   31.30   25.04   0
   6  -1 -16  -20.87   26.98   0
   8  -3 -13  100.63   26.69   0
   9  -5  -6    8.36   14.28   0
   9  -5  -5  270.00   19.14   0
   9  -4 -11   55.19   25.73   0
  10  -3 -14   -9.14   24.65   0
  11  -5  -7  105.13   19.75   0
  12  -4 -11    8.74   23.77   0
  -4   7  -7   14.91   10.23   0
  -4   8  -9   -4.99   15.32   0
  -4  10 -10   90.15   18.97   0
  -3   4  -6  623.11   24.41   0
  -3   5  -9  364.85   25.19   0
  -3   6 -11   71.78   22.96   0
  -3   7 -12   33.26   22.69   0
  -3   9 -13   17.75   24.87   0
  -2   2  -5    5.90    8.94   0
  -2   8 -15  -18.25   25.79   0
  -1   1  -8    8.29   15.56   0
  -1   4 -14  361.26   38.09   0
  -1   5 -15   21.74   27.50   0
  -1   8 -17   10.10   27.59   0
   0   7 -18  -13.83   28.36   0
   1   2 -15   -4.49   24.94   0
   1   5 -18    2.97   27.38   0
   2  -2  -8 1072.88   41.51   0
   2   1 -15  130.15   31.98   0
   3  -3  -4   88.19   11.27   0
   3  -1 -13   47.61   23.14   0
   3   0 -15   18.19   26.09   0
   4  -3  -9  287.45   26.16   0
   4   0 -16   42.92   29.47   0
   5  -4  -6  471.73   25.14   0
   5  -3 -11  110.37   23.50   0
   5   0 -17  -16.33   26.32   0
   6  -3 -12   66.41   22.06   0
   7  -4 -10   77.64   21.70   0
   7  -3 -13   36.24   23.13   0
   7  -2 -15   -6.34   23.35   0
   7  -1 -17   44.99   32.05   0
   8  -5  -4   13.34   10.67   0
   8  -4 -11  -14.76   23.15   0
   9  -3 -14  -12.92   22.57   0
   9  -2 -16   23.52   27.71   0
  10  -4 -12    6.59   23.92   0
  11  -4 -12   44.57   25.70   0
  -4   7  -8    1.90   13.79   0
  -4   9 -10    6.92   16.40   0
  -4  11 -11   45.89   20.18   0
  -3   4  -7   51.53   13.16   0
  -3   5 -10   49.43   18.18   0
  -3   8 -13    3.11   24.50   0
  -3  10 -14   30.68   24.38   0
  -3  11 -14   22.45   25.40   0
  -2   2  -6  107.34   12.79   0
  -2   3 -10    7.44   16.87   0
  -2   4 -12   63.38   24.78   0
  -2   5 -13   47.91   21.45   0
  -2   6 -14   57.20   26.05   0
  -2   7 -15   49.99   27.28   0
  -2   9 -16   -4.87   26.76   0
  -1   2 -11   34.71   18.39   0
  -1   3 -13  124.60   24.94   0
  -1   6 -16   86.13   28.41   0
  -1   7 -17   86.60   32.67   0
   0   0  -9    1.83   14.36   0
   0   1 -12   -6.21   18.79   0
   0   3 -15  148.49   31.50   0
   0   4 -16    2.66   24.96   0
   0   5 -17   27.55   26.48   0
   1  -1  -9  284.44   25.61   0
   1   0 -12   10.77   20.30   0
   1   1 -14  -14.31   22.27   0
   2  -1 -12  -11.47   19.46   0
   2   0 -14  549.24   44.57   0
   2   2 -17   12.61   29.19   0
   2   3 -18   -4.64   27.81   0
   3  -3  -6  113.89   14.47   0
   3  -3  -5  588.93   23.84   0
   3  -2 -11   -3.26   17.93   0
   3   1 -17   61.07   36.14   0
   3   2 -18  -13.30   27.03   0
   4  -3 -10   13.07   22.14   0
   4  -2 -13    8.65   20.40   0
   4  -1 -15    1.38   25.28   0
   4   1 -18  -43.19   28.81   0
   5  -4  -7   65.25   16.05   0
   5  -2 -14   19.06   24.54   0
   5  -1 -16   23.65   29.09   0
   6  -4  -9    4.54   15.82   0
   6  -3 -13  -10.06   24.14   0
   6  -2 -15   -5.15   24.47   0
   7  -4 -11   46.28   24.21   0
   8  -5  -5   54.36   12.61   0
   8  -3 -14   -9.49   22.01   0
   8  -2 -16  -13.00   25.23   0
   9  -4 -12  118.85   29.25   0
  -4   8 -10   87.66   21.02   0
  -4  10 -11   -0.01   18.23   0
  -3   4  -8  104.70   16.80   0
  -3   6 -12  108.96   25.95   0
  -3   7 -13  115.64   28.00   0
  -2   2  -7   43.95   12.13   0
  -2   8 -16   20.20   26.95   0
  -1   1  -9  282.40   24.57   0
  -1   2 -12  141.96   27.70   0
  -1   4 -15   33.17   27.06   0
  -1   5 -16   20.90   28.11   0
   0   0 -10  250.13   27.15   0
   0   2 -14  146.43   28.53   0
   0   6 -18   22.64   28.46   0
   1  -1 -10   29.43   17.84   0
   1   2 -16   41.94   28.31   0
   1   3 -17   38.09   28.31   0
   1   4 -18   97.86   32.83   0
   2  -2  -9   -6.42   14.52   0
   2   1 -16  -19.88   25.00   0
   3  -3  -7  719.35   31.54   0
   3  -2 -12  134.18   28.32   0
   3  -1 -14   -8.52   22.87   0
   3   0 -16  -11.51   25.89   0
   4   0 -17   19.38   27.91   0
   5  -4  -8  124.01   20.22   0
   5  -3 -12   13.29   18.94   0
   6  -4 -10  207.73   25.92   0
   6  -1 -17   57.69   30.90   0
   7  -3 -14    7.74   23.11   0
   7  -2 -16   20.34   25.58   0
   8  -4 -12   27.82   24.22   0
   8  -3 -15   37.87   28.60   0
   9  -3 -15   11.66   25.14   0
  10  -5  -9   34.47   21.95   0
  10  -4 -13   11.53   27.91   0
  11  -4 -13   22.74   28.23   0
  -4   6  -6   17.58    9.62   0
  -4   7  -9  141.00   18.74   0
  -4   9 -11   80.63   21.75   0
  -3   4  -9   22.17   15.73   0
  -3   5 -11  225.07   27.99   0
  -3   8 -14   23.12   26.79   0
  -2   2  -8 1100.71   38.62   0
  -2   3 -11  248.17   27.96   0
  -2   4 -13   20.67   23.77   0
  -2   5 -14    6.62   20.46   0
  -2   6 -15   19.51   24.07   0
  -1   1 -10   -9.66   14.56   0
  -1   3 -14   32.09   23.27   0
  -1   6 -17   39.29   27.00   0
   0   1 -13  538.84   41.15   0
   0   2 -15    6.68   27.79   0
   0   3 -16  -10.46   24.84   0
   0   4 -17   -0.04   24.99   0
   0   5 -18   -2.56   30.15   0
   1   0 -13  -10.09   19.34   0
   2  -2 -10 1235.92   49.17   0
   2  -1 -13  104.49   26.43   0
   2   0 -15  -11.28   23.97   0
   2   2 -18   13.50   30.68   0
   3  -3  -8   30.99   14.64   0
   3   1 -18  -12.97   30.79   0
   4  -3 -11  213.26   27.43   0
   4  -2 -14  113.46   28.63   0
   4  -1 -16   25.03   27.41   0
   5  -4  -9  109.59   21.63   0
   5  -3 -13   60.46   27.50   0
   5  -2 -15   21.42   25.93   0
   5  -1 -17   50.20   29.63   0
   6  -4 -11   31.59   23.01   0
   6  -3 -14  -28.52   24.91   0
   6  -2 -16  117.29   31.17   0
   7  -5  -5  506.71   23.53   0
   7  -4 -12  220.97   33.17   0
   8  -5  -8   -5.74   15.28   0
   8  -4 -13   12.89   24.80   0
   9  -5  -9   99.64   22.68   0
   9  -4 -13   15.00   23.19   0
  10  -5 -10    5.91   21.21   0
  11  -5 -10   16.99   21.69   0
  -4   6  -7   25.27   10.81   0
  -4   7 -10    7.39   16.61   0
  -4   8 -11    7.11   19.51   0
  -4  10 -12   52.59   22.60   0
  -4  11 -12   13.60   19.82   0
  -3   6 -13   19.67   24.84   0
  -3   7 -14   18.80   25.99   0
  -3   9 -15  -15.18   22.83   0
  -3  10 -15   -0.74   22.46   0
  -2   2  -9  -11.69   12.82   0
  -2   3 -12    5.45   22.62   0
  -2   7 -16   29.00   23.98   0
  -1   2 -13  -26.79   17.47   0
  -1   4 -16   20.19   29.27   0
  -1   7 -18    3.88   25.78   0
   0   0 -11    3.52   20.09   0
   1  -1 -11   44.86   20.26   0
   1   0 -14   -1.91   24.83   0
   1   2 -17  -15.82   26.41   0
   1   3 -18    0.13   27.68   0
   2  -2 -11    0.42   22.13   0
   2   1 -17  165.67   36.57   0
   3  -3  -9  270.81   25.29   0
   3  -2 -13   22.16   20.79   0
   3  -1 -15  134.62   31.09   0
   3   0 -17   -5.51   27.78   0
   4  -3 -12   20.26   22.65   0
   4   0 -18  151.81   36.65   0
   5  -4 -10  199.73   27.47   0
   7  -5  -7  630.64   30.95   0
   7  -5  -4   30.50    9.93   0
   7  -3 -15   28.82   25.34   0
   7  -2 -17   23.52   28.40   0
   8  -5  -9   12.21   18.76   0
   8  -3 -16   25.75   28.98   0
   9  -5 -10   68.36   24.35   0
   9  -4 -14   29.52   25.98   0
   9  -3 -16   27.56   27.57   0
  10  -4 -14    1.04   27.14   0
  -4   6  -8  290.58   21.10   0
  -4   9 -12   -2.99   19.27   0
  -3   4 -10  176.81   21.16   0
  -3   5 -12   21.79   18.96   0
  -3   8 -15   -1.10   24.70   0
  -2   2 -10 1203.98   46.36   0
  -2   4 -14   37.15   22.43   0
  -2   5 -15    7.51   21.97   0
  -2   6 -16   26.02   23.45   0
  -2   8 -17    6.60   23.65   0
  -1   1 -11   39.85   20.78   0
  -1   3 -15   80.22   27.75   0
  -1   5 -17   26.30   25.77   0
  -1   6 -18   45.09   31.91   0
   0  -1  -7 3114.50   60.38   0
   0  -1  -6  -13.74    9.68   0
   0  -1  -5 3102.78   50.15   0
   0   0 -12 1661.58   61.95   0
   0   1 -14    9.15   21.15   0
   0   2 -16  -25.46   26.42   0
   0   3 -17  236.92   37.52   0
   0   4 -18  -11.76   25.45   0
   1  -2  -6  313.46   21.26   0
   1  -1 -12   32.90   21.38   0
   1   1 -16   -9.05   25.26   0
   2  -1 -14  -11.65   20.53   0
   2   0 -16  179.90   35.37   0
   3  -3 -10   11.27   16.72   0
   3  -1 -16   10.62   28.82   0
   4  -4  -7    7.66   13.90   0
   4  -4  -6  476.05   24.89   0
   4  -4  -5    4.32    9.79   0
   4  -2 -15  -19.19   22.89   0
   4  -1 -17   25.18   27.49   0
   5  -3 -14   26.76   23.89   0
   5  -2 -16   -5.00   24.46   0
   6  -4 -12   35.99   22.42   0
   6  -3 -15  215.38   33.74   0
   6  -2 -17  -21.21   24.52   0
   7  -5  -8   87.83   19.01   0
   7  -4 -13   42.72   24.14   0
   7  -3 -16   28.85   29.78   0
   8  -5 -10   30.64   21.46   0
   8  -4 -14   30.68   25.75   0
   9  -5 -11   68.78   28.03   0
  10  -5 -11   26.64   22.49   0
  11  -5 -11   26.45   21.94   0
  -4   6  -9    1.09   13.75   0
  -4   7 -11   39.17   19.10   0
  -4   8 -12  108.05   25.82   0
  -4  10 -13   -1.85   22.33   0
  -3   3  -7  719.67   28.92   0
  -3   3  -6  109.99   13.33   0
  -3   5 -13  115.63   27.51   0
  -3   6 -14   42.15   27.60   0
  -3   7 -15  179.67   32.82   0
  -3   9 -16    4.94   25.27   0
  -2   2 -11   -5.35   21.23   0
  -2   3 -13   35.76   21.06   0
  -2   7 -17    3.66   24.33   0
  -1   0  -8    7.36   15.50   0
  -1   0  -7  -13.05   10.03   0
  -1   0  -6    3.25    9.63   0
  -1   0  -5   -1.85    8.16   0
  -1   1 -12   21.09   19.51   0
  -1   2 -14   24.96   21.31   0
  -1   4 -17   19.37   28.95   0
   0  -1  -9   99.54   21.20   0
   0  -1  -8    4.44   13.31   0
   0   1 -15   17.05   26.68   0
   1  -2  -8 1143.10   41.10   0
   1  -2  -7   17.77   12.32   0
   1  -2  -5    9.54    8.97   0
   1   0 -15    7.91   24.57   0
   1   2 -18   16.35   27.79   0
   2  -2 -12   10.54   19.69   0
   2  -1 -15  150.35   33.65   0
   2   1 -18   24.53   29.13   0
   3  -3 -11   90.19   22.04   0
   3  -2 -14    7.20   23.16   0
   3   0 -18   17.04   28.66   0
   4  -4  -8  382.98   26.07   0
   4  -3 -13  289.06   32.69   0
   5  -4 -11   14.38   19.48   0
   6  -4 -13    6.28   24.95   0
   7  -5 -10   62.69   22.74   0
   7  -5  -9  158.63   22.09   0
   7  -4 -14  122.44   30.26   0
   8  -5 -11   33.13   25.17   0
   9  -4 -15   19.00   26.18   0
  10  -5 -12   12.72   23.94   0
  11  -5 -12   21.58   25.63   0
  -4   6 -10  359.07   27.42   0
  -4   7 -12   24.75   21.95   0
  -4   9 -13   45.83   22.95   0
  -3   3  -9  245.97   23.59   0
  -3   3  -8   63.65   13.67   0
  -3   3  -5  536.48   20.11   0
  -3   4 -12  632.69   40.66   0
  -3   8 -16  -34.45   24.08   0
  -2   4 -15  -10.85   21.28   0
  -2   5 -16   10.04   22.03   0
  -2   6 -17    3.22   26.83   0
  -1   0  -9   -8.53   13.14   0
  -1   1 -13   49.38   24.98   0
  -1   2 -15    6.10   27.14   0
  -1   3 -16   -2.70   24.00   0
  -1   5 -18    4.78   26.63   0
   0  -1 -10  -15.42   15.04   0
   0   0 -13  -13.82   18.70   0
   0   2 -17   23.18   29.98   0
   0   3 -18   20.45   27.23   0
   1  -2  -9   19.35   15.62   0
   1  -2  -4 1158.76   28.49   0
   1  -1 -13   65.25   22.87   0
   1   1 -17  102.81   32.59   0
   2  -3  -7  560.65   29.11   0
   2  -3  -6    5.42   12.03   0
   2  -2 -13   -2.57   19.24   0
   2   0 -17   -0.79   27.44   0
   3  -3 -12   18.51   20.24   0
   3  -2 -15   42.68   30.29   0
   3  -1 -17   68.66   34.67   0
   4  -4 -10  126.19   25.10   0
   4  -4  -9  -12.67   13.46   0
   4  -3 -14    5.03   26.55   0
   4  -2 -16    2.67   26.07   0
   4  -1 -18    0.29   27.98   0
   5  -4 -12  308.77   31.86   0
   5  -3 -15   74.00   27.53   0
   5  -2 -17    7.91   26.11   0
   6  -5  -8   12.79   16.20   0
   6  -5  -7   94.31   17.27   0
   6  -3 -16   -7.53   23.23   0
   7  -3 -17    9.24   28.81   0
   8  -5 -12   13.82   24.19   0
   8  -4 -15  -19.28   21.15   0
   9  -5 -12    2.30   19.57   0
  -4   5  -8  -17.53   11.42   0
  -4   5  -7  466.55   22.82   0
  -4   5  -6   22.43    9.64   0
  -4   6 -11   12.26   18.40   0
  -4   8 -13  -15.81   21.41   0
  -4   9 -14   18.19   22.02   0
  -4  10 -14   30.04   23.31   0
  -3   3 -10   15.81   17.56   0
  -3   5 -14   72.34   28.41   0
  -3   6 -15   30.61   26.67   0
  -3   7 -16    5.99   26.58   0
  -2   1  -8  -11.69   14.36   0
  -2   1  -7 1296.65   38.45   0
  -2   1  -6   16.95   11.47   0
  -2   2 -12   21.60   18.98   0
  -2   3 -14   -5.71   18.52   0
  -2   7 -18   -5.50   23.20   0
  -1   0 -10   -0.32   15.54   0
  -1   4 -18   24.00   30.23   0
   0  -1 -11  558.12   37.85   0
   0   0 -14  532.49   41.88   0
   0   1 -16   10.75   25.67   0
   1  -2 -10  883.60   42.05   0
   1  -1 -14  -24.74   19.30   0
   1   0 -16    6.69   25.83   0
   1   2 -19    2.56   27.94   0
   2  -3  -9  820.01   38.24   0
   2  -3  -8   -6.14   12.53   0
   2  -1 -16   -3.25   25.31   0
   4  -4 -11   -6.54   20.81   0
   4  -2 -17   15.83   28.62   0
   5  -4 -13   -3.65   23.49   0
   5  -3 -16   27.62   29.04   0
   5  -2 -18    9.49   30.09   0
   6  -5 -10    2.29   20.29   0
   6  -5  -9  114.58   19.02   0
   6  -4 -14    8.63   22.26   0
   7  -5 -11  101.85   24.17   0
   7  -4 -15    7.30   22.77   0
   9  -5 -13   -0.45   24.09   0
  10  -5 -13   18.31   21.27   0
  -5  10  -8   34.08   11.23   0
  -4   5  -9   90.30   17.60   0
  -4   6 -12  146.87   25.57   0
  -4   7 -13   11.75   24.03   0
  -4   8 -14  106.98   28.03   0
  -3   3 -11   86.31   23.60   0
  -3   4 -13   36.37   21.48   0
  -3   8 -17    4.54   27.11   0
  -2   1 -10   -7.81   18.34   0
  -2   1  -9 1408.08   46.73   0
  -2   1  -5 2546.82   43.77   0
  -2   2 -13   22.01   20.16   0
  -2   3 -15  398.75   41.23   0
  -2   4 -16   24.78   24.62   0
  -2   5 -17   84.40   28.89   0
  -2   6 -18    6.88   28.40   0
  -1   0 -11    9.22   19.62   0
  -1   1 -14    6.04   21.89   0
  -1   2 -16   37.31   26.65   0
  -1   3 -17   38.77   26.34   0
   0  -1 -12   23.91   20.80   0
   0   2 -18   71.88   34.11   0
   0   3 -19   13.94   28.43   0
   1  -2 -11   -0.42   16.87   0
   1   1 -18   -5.42   26.57   0
   2  -3 -10  -11.78   15.33   0
   2  -3  -4   -3.51    8.14   0
   2  -2 -14   59.27   24.29   0
   2   0 -18   61.04   31.93   0
   3  -3 -13   99.91   24.62   0
   3  -2 -16   49.26   28.47   0
   3  -1 -18    6.86   27.04   0
   4  -4 -12  136.64   27.56   0
   4  -3 -15   87.67   28.20   0
   6  -5 -11   25.46   22.26   0
   6  -5  -4   -0.53    7.34   0
   6  -4 -15    4.04   24.74   0
   6  -3 -17   56.48   29.96   0
   7  -5 -12   49.24   23.66   0
   8  -4 -16    7.85   23.52   0
   9  -5 -14   -1.39   25.51   0
  10  -5 -14    9.69   25.52   0
  -5   9  -9   17.48   13.91   0
  -5   9  -8   30.47   12.05   0
  -5   9  -7   85.42   11.85   0
  -5  10 -10   34.31   16.19   0
  -5  10  -9   29.78   13.05   0
  -4   5 -10    4.86   12.20   0
  -4   9 -15   13.33   23.19   0
  -4  10 -15  -17.92   22.70   0
  -3   3 -12   13.40   21.57   0
  -3   4 -14  268.17   35.21   0
  -3   5 -15   20.18   21.74   0
  -3   6 -16   24.42   22.73   0
  -3   7 -17   82.04   29.32   0
  -2   2 -14   26.96   24.35   0
  -2   4 -17  -23.63   26.50   0
  -1   0 -12   19.50   19.73   0
  -1   1 -15  159.40   32.87   0
  -1   3 -18    9.62   30.28   0
   0   0 -15    0.28   23.72   0
   0   1 -17   61.43   29.62   0
   1  -2 -12  178.41   27.35   0
   1  -1 -15  183.24   32.85   0
   1   0 -17   16.11   27.63   0
   2  -3 -11  246.07   27.94   0
   2  -2 -15  -26.14   22.48   0
   2  -1 -17  156.42   35.30   0
   3  -4  -9   56.55   19.52   0
   3  -4  -8  111.40   17.56   0
   3  -4  -7   42.72   15.26   0
   3  -3 -14    6.82   23.30   0
   4  -3 -16   -7.93   26.73   0
   4  -2 -18   27.89   28.60   0
   5  -5  -9  234.20   26.27   0
   5  -5  -8   93.29   18.48   0
   5  -5  -7  867.81   34.48   0
   5  -4 -14  204.94   31.69   0
   5  -3 -17   15.53   25.57   0
   6  -5 -12   31.61   25.21   0
   7  -5 -13   72.85   25.23   0
   7  -4 -16   16.85   24.65   0
   8  -5 -14   -2.35   25.19   0
   9  -6  -7    3.11   13.71   0
  10  -6  -8   37.79   16.45   0
  10  -6  -7   23.55   13.77   0
  10  -6  -6   52.79   13.60   0
  -5   9 -10   43.04   15.96   0
  -4   5 -11   49.13   18.06   0
  -4   6 -13    8.37   20.68   0
  -4   7 -14   26.09   21.36   0
  -4   8 -15  -13.69   23.21   0
  -3   5 -16   13.46   25.03   0
  -2   1 -12    3.02   21.31   0
  -2   3 -16   18.29   24.87   0
  -2   5 -18   13.60   25.87   0
  -1   0 -13    1.67   18.79   0
  -1   2 -17   26.62   27.26   0
   0   0 -16    0.37   24.94   0
   0   2 -19  -22.06   26.23   0
   1  -2 -13   18.61   20.32   0
   1  -1 -16   29.72   27.27   0
   1   0 -18  -37.47   30.19   0
   2  -3 -12   12.07   19.64   0
   2  -1 -18  -28.35   30.13   0
   3  -4 -11   36.77   22.33   0
   3  -4 -10  197.09   24.11   0
   3  -4  -6  599.59   26.30   0
   3  -3 -15    9.61   24.82   0
   3  -2 -17  -13.55   24.84   0
   4  -4 -13   -7.38   19.83   0
   5  -5 -10  101.43   21.36   0
   5  -5  -6   23.65   11.94   0
   5  -4 -15   33.98   25.10   0
   6  -5 -13   26.25   25.41   0
   6  -4 -16   23.41   24.34   0
   7  -5 -14    7.64   23.32   0
   7  -4 -17   12.52   29.72   0
   8  -5 -15  -11.63   23.44   0
   9  -6 -10   88.05   24.07   0
   9  -6  -6   67.55   14.14   0
   9  -5 -15  -11.01   24.98   0
  10  -6 -11    4.82   19.20   0
  10  -6  -5   46.56   11.32   0
  -5   8 -10  205.20   22.04   0
  -5   8  -9   62.18   15.41   0
  -5   8  -8  144.53   15.93   0
  -5   8  -7   47.64   10.92   0
  -5   9 -11    6.94   15.91   0
  -5  10 -11   17.57   15.77   0
  -4   4  -9   -8.20   12.98   0
  -4   5 -12  -14.59   16.77   0
  -4   6 -14  -20.84   24.16   0
  -4   7 -15   93.59   27.13   0
  -4   9 -16   11.61   23.55   0
  -3   2 -10  792.50   39.10   0
  -3   2  -9   19.31   13.59   0
  -3   2  -8  639.51   29.59   0
  -3   2  -7   46.06   11.63   0
  -3   3 -13  109.50   23.82   0
  -3   4 -15   18.92   21.66   0
  -3   6 -17   25.58   24.25   0
  -2   1 -13  120.57   27.09   0
  -2   2 -15   -7.89   22.07   0
  -2   4 -18   49.86   30.06   0
  -1  -1  -9  281.31   26.61   0
  -1  -1  -8   31.58   16.70   0
  -1   0 -14  -10.45   19.26   0
  -1   1 -16   -9.32   24.02   0
  -1   3 -19    6.09   29.09   0
   0  -2 -10  478.59   35.40   0
   0  -2  -9   -4.19   14.32   0
   0  -2  -8 1370.79   44.34   0
   0  -2  -7   11.34   14.43   0
   0  -1 -14    8.84   20.80   0
   0   1 -18    0.72   26.16   0
   1  -2 -14   17.99   23.77   0
   2  -3 -13   40.78   21.50   0
   2  -2 -16  218.28   35.96   0
   3  -4 -12  623.26   42.31   0
   3  -4  -5  186.95   14.74   0
   3  -2 -18   -4.16   30.45   0
   4  -4 -14   61.01   25.43   0
   4  -3 -17  188.17   34.95   0
   5  -5 -12   -1.09   21.24   0
   5  -5 -11  148.57   24.51   0
   5  -4 -16   43.52   29.06   0
   6  -4 -17   -8.34   28.10   0
   7  -5 -15   23.14   25.39   0
   8  -6 -10  142.85   26.26   0
   8  -6  -9   -2.72   17.05   0
   8  -6  -6   47.71   13.67   0
   9  -6 -11   26.51   22.61   0
   9  -6  -5   30.32   11.00   0
  10  -6 -12   -0.67   21.66   0
  11  -6 -12    3.91   22.94   0
  -5   8 -11   61.78   19.18   0
  -5   9 -12    2.52   18.22   0
  -4   4 -11   -2.63   18.27   0
  -4   4 -10  106.07   17.34   0
  -4   4  -7   11.33   10.34   0
  -4   5 -13   62.79   22.95   0
  -4   8 -16   20.78   24.42   0
  -3   2 -11   18.89   16.76   0
  -3   2  -6  281.45   17.22   0
  -3   3 -14   18.05   20.80   0
  -3   4 -16   24.39   25.77   0
  -3   5 -17   18.06   26.77   0
  -3   6 -18   20.30   27.36   0
  -2   1 -14   -4.40   22.96   0
  -2   3 -17  107.67   29.29   0
  -1  -1 -11   50.13   19.40   0
  -1  -1 -10    8.06   16.01   0
  -1  -1  -7  513.20   26.34   0
  -1   0 -15   12.45   27.54   0
  -1   1 -17  122.58   34.06   0
  -1   2 -18   12.51   26.41   0
   0  -2 -11    5.12   17.91   0
   0  -2  -6 2182.43   47.07   0
   0  -1 -15  -20.17   22.30   0
   0   0 -17   -4.91   26.33   0
   0   1 -19  143.93   37.82   0
   1  -3 -10   13.08   18.48   0
   1  -3  -9  366.42   27.70   0
   1  -3  -8   48.80   15.21   0
   1  -3  -7  569.14   28.08   0
   1  -2 -15   -1.93   23.42   0
   1  -1 -17   74.96   30.64   0
   2  -3 -14  -18.82   21.23   0
   2  -2 -17  -20.59   25.37   0
   3  -4 -13   18.28   23.77   0
   3  -3 -16    6.84   25.68   0
   4  -4 -15   -1.20   22.92   0
   5  -5 -13   68.48   26.08   0
   6  -5 -14   -9.93   20.12   0
   7  -6 -10   93.78   22.69   0
   7  -6  -9    5.10   16.63   0
   7  -6  -8  162.97   20.21   0
   8  -6 -12   28.85   23.03   0
   8  -6 -11    6.05   19.90   0
   8  -5 -16   -1.69   25.00   0
   9  -6 -12   16.84   22.53   0
  10  -6 -13    1.44   23.71   0
  -5   7  -9  205.89   19.62   0
  -5   8 -12   -8.95   17.20   0
  -4   4 -12  104.18   24.75   0
  -4   4  -6  416.68   19.21   0
  -4   5 -14   25.02   25.61   0
  -4   6 -15    0.20   21.29   0
  -4   7 -16    8.13   25.04   0
  -3   2 -13   42.87   24.18   0
  -3   2 -12  109.96   23.41   0
  -3   3 -15   55.62   24.05   0
  -2   0 -11    8.07   22.22   0
  -2   0 -10  996.46   43.02   0
  -2   0  -9  -12.77   13.17   0
  -2   0  -8  929.85   36.30   0
  -2   0  -7    2.14   13.06   0
  -2   3 -18  -14.88   27.88   0
  -2   4 -19  -12.69   25.73   0
  -1  -1 -12    8.71   19.12   0
  -1  -1  -6    5.40    9.90   0
  -1   2 -19  -11.28   28.35   0
   0  -2 -12  389.21   34.25   0
   0  -1 -16   19.53   28.88   0
   0   0 -18  164.27   38.45   0
   1  -3 -12   39.09   21.17   0
   1  -3 -11  152.14   24.37   0
   1  -3  -6   81.50   13.20   0
   1  -2 -16   61.82   30.78   0
   1  -1 -18   21.92   29.13   0
   2  -4  -9    8.58   17.66   0
   2  -3 -15  462.82   42.91   0
   3  -4 -14  239.93   35.49   0
   3  -4  -4  276.64   15.63   0
   3  -3 -17   42.42   27.60   0
   4  -5 -11   42.85   23.43   0
   4  -5 -10   11.66   15.00   0
   4  -5  -9   96.71   19.43   0
   4  -5  -8   -9.72   11.43   0
   4  -4 -16   18.91   26.12   0
   4  -3 -18  -26.83   25.15   0
   5  -5 -14   -8.13   23.48   0
   5  -4 -17    8.72   24.35   0
   6  -5 -15  -13.80   20.12   0
   7  -6 -11   19.08   22.47   0
   7  -5 -16   -3.27   22.43   0
   8  -6 -13   -3.61   22.74   0
   9  -6 -13   20.19   20.74   0
  -3   2  -5   92.22   10.12   0
  -3   4 -17   11.30   24.14   0
  -3   5 -18   14.58   24.59   0
  -2   0 -12  813.70   44.30   0
  -2   1 -15  148.80   30.15   0
  -2   2 -17   -4.82   23.58   0
  -1  -1 -13   79.26   22.79   0
  -1   0 -16   -3.70   24.14   0
  -1   1 -18   16.07   26.83   0
   0  -2 -13    5.92   19.46   0
   0  -2  -5   -0.62    8.62   0
   1  -3 -13  143.12   26.31   0
   2  -4 -11  -14.02   16.59   0
   2  -4 -10  353.65   29.21   0
   2  -4  -8  354.29   25.19   0
   2  -3 -16   -7.68   24.87   0
   2  -2 -18   12.41   27.00   0
   4  -5 -12   -4.91   20.20   0
   7  -6 -12   44.76   22.42   0
   9  -6 -14   28.70   22.52   0
  -2   9   9  141.19   15.88   0
  -1  10   9   54.38   17.21   0
   1  10   6   13.24   19.42   0
   1  12  10    0.97   23.76   0
   2  10   5   11.71   19.75   0
   3   7   1  561.47   34.82   0
   3  10   4   57.19   26.62   0
   3  13  10   19.95   27.98   0
   4  13   9   12.13   26.36   0
   5   7   0    1.66   19.87   0
   5  10   3  101.72   27.07   0
   5  12   6    4.45   23.92   0
   5  13   8   42.89   30.65   0
   6   1  -3 1265.80   42.69   0
   6   4  -2  154.24   23.72   0
   6   6  -1   25.04   21.50   0
   6  11   4    8.44   26.75   0
   7   2  -3  156.67   24.22   0
   7  12   5    1.53   29.94   0
   7  13   7   37.72   35.72   0
   8   2  -3   23.98   17.64   0
   8   9   1   31.49   32.66   0
   8  12   5   13.64   30.19   0
   9   2  -3    7.49   20.06   0
   9   9   1  -12.75   31.18   0
  10   2  -3   21.48   25.36   0
  11  -4  -3   -4.22   14.76   0
  11   4  -2   61.07   27.66   0
  11   6  -1   62.10   31.45   0
  12  -1  -3   -8.69   23.58   0
  12   8   1   13.46   32.08   0
  13   2  -2   31.91   26.43   0
  13   5  -1   33.56   33.50   0
  14   0  -2   75.73   30.34   0
  14   4  -1    8.93   32.38   0
  15   2  -1   17.87   26.38   0
  -1   9   7  109.28   17.81   0
   0  10   7   13.56   18.11   0
   0  11   9  162.72   25.45   0
   2  11   6   13.95   24.49   0
   2  12   8  130.33   31.27   0
   2  13  11  -23.11   24.92   0
   3   4  -1  202.38   19.94   0
   3   6   0  536.06   32.55   0
   3  12   7    4.65   28.08   0
   4   5  -1  114.58   20.41   0
   4   8   1  -18.10   18.15   0
   4   9   2   24.01   22.95   0
   4  10   3    1.94   25.79   0
   4  12   6   65.15   32.89   0
   5   0  -3   -1.63   10.29   0
   5   4  -2 1040.76   45.38   0
   5  11   4   57.14   27.66   0
   6  12   5   25.47   28.61   0
   6  13   7   -3.76   26.89   0
   7   5  -2  235.55   30.58   0
   7   8   0   11.50   23.85   0
   7   9   1   14.86   25.18   0
   7  10   2    7.66   28.02   0
   8   5  -2  -11.67   21.37   0
   8   8   0  135.16   33.31   0
   8  10   2  100.29   34.86   0
   8  11   3  157.60   38.28   0
   9   5  -2   24.84   22.79   0
   9   7  -1  112.14   34.98   0
   9   8   0    6.34   28.61   0
   9  10   2   11.75   32.26   0
   9  11   3   -8.41   29.96   0
  10  -5  -3    3.49   11.43   0
  10   5  -2   43.12   25.41   0
  10   8   0  223.21   40.98   0
  10   9   1   72.65   35.58   0
  10  10   2   59.87   34.71   0
  11   2  -3   16.70   27.26   0
  11   9   1   43.24   33.68   0
  12   0  -3   55.30   28.47   0
  12   1  -3   -0.16   27.15   0
  12   4  -2   53.73   28.88   0
  12   6  -1   -4.96   26.99   0
  13   3  -2   -7.94   24.50   0
  13   7   0   33.30   35.61   0
  14   1  -2    6.44   26.17   0
  14   2  -2   23.11   29.69   0
  15   3  -1   16.67   32.48   0
   0   8   4  156.70   20.23   0
   1   8   3  244.78   24.52   0
   1   9   4   64.76   19.45   0
   1  11   7   39.15   23.05   0
   2   5   0   13.32   12.43   0
   3  11   5   57.09   24.93   0
   3  13   9   32.94   27.78   0
   4   3  -2  147.48   18.57   0
   4   7   0   71.39   21.87   0
   4  11   4   -9.24   27.92   0
   4  13   8   -5.97   25.61   0
   5   6  -1   65.49   21.88   0
   5  12   5   47.76   32.88   0
   5  13   7  115.76   34.84   0
   6   2  -3    9.65   14.21   0
   6   5  -2   86.56   25.05   0
   6   8   0  790.68   51.22   0
   6   9   1  144.94   30.63   0
   6  10   2  180.94   34.71   0
   6  11   3  186.06   38.47   0
   7   3  -3  179.17   27.79   0
   7   7  -1  301.19   36.97   0
   7  11   3   13.22   30.13   0
   7  13   6   38.49   35.78   0
   8   3  -3   54.04   22.90   0
   8   7  -1   37.19   25.52   0
   8  12   4   70.92   38.44   0
   9   3  -3  153.97   28.17   0
   9  12   4    7.93   32.58   0
  10   3  -3  362.62   37.95   0
  10   7  -1   59.70   32.17   0
  11   5  -2   22.22   27.55   0
  11   7  -1   64.28   36.19   0
  11   8   0   34.10   33.49   0
  12  -4  -3  -11.01   18.14   0
  12   2  -3   -1.13   30.57   0
  12   8   0   26.90   35.71   0
  13  -1  -3   11.12   25.76   0
  13   4  -2   32.11   31.01   0
  13   6  -1   -8.61   31.73   0
  14   5  -1   31.09   31.43   0
  15  -1  -2  -16.67   27.34   0
  15   0  -2   -4.40   27.58   0
   0   7   3  973.01   34.50   0
   0   9   5  826.20   36.70   0
   1   7   2  129.18   17.77   0
   1  12   9   21.93   23.16   0
   2   7   1  658.67   36.43   0
   2   8   2  416.28   30.82   0
   2   9   3   40.82   18.15   0
   2  10   4  184.97   29.88   0
   2  13  10  -13.09   24.75   0
   3   9   2  112.25   27.49   0
   5   1  -3  875.60   32.92   0
   5   9   1   35.50   24.90   0
   5  10   2  126.34   29.14   0
   6   7  -1  253.82   33.41   0
   6  12   4   81.35   35.13   0
   6  13   6  -12.02   27.04   0
   7  12   4   12.01   29.27   0
   8   4  -3   -9.08   25.17   0
   8   6  -2   40.88   24.53   0
   8  10   1   21.26   33.87   0
   9   4  -3  228.57   35.48   0
   9   6  -2  140.29   32.85   0
   9   9   0   57.06   36.39   0
   9  10   1   11.15   37.74   0
  10   4  -3   11.68   26.15   0
  10   6  -2  174.57   35.91   0
  10  10   1   29.66   36.41   0
  11  -5  -3   44.39   14.42   0
  11   3  -3   38.83   25.23   0
  12   5  -2  -13.88   26.72   0
  12   7  -1   32.45   31.79   0
  13  -3  -3   32.42   24.24   0
  13   0  -3  -14.40   24.85   0
  13   1  -3   -0.94   29.46   0
  14   3  -2   19.63   27.90   0
  15   1  -2   18.76   31.32   0
  -1  10   8   45.36   16.58   0
   0  11   8   -6.78   19.05   0
   1   4   0 6233.88   74.11   0
   1  10   5  102.80   22.27   0
   2  12   7   11.13   26.87   0
   3   2  -2  975.01   31.55   0
   3   5  -1  626.07   33.17   0
   3   8   1  134.10   24.08   0
   3  10   3  103.54   27.85   0
   3  12   6   27.29   26.21   0
   3  13   8  -19.09   25.83   0
   4   4  -2  714.58   35.54   0
   4   6  -1   13.63   17.61   0
   4  12   5    6.98   26.59   0
   4  13   7    8.42   27.31   0
   5   2  -3   -2.94   15.32   0
   5   5  -2   76.99   21.10   0
   5  11   3   44.93   27.77   0
   5  13   6   34.58   31.53   0
   6   3  -3 1997.70   60.24   0
   7   4  -3   -2.33   18.74   0
   7   6  -2  290.10   34.92   0
   7   9   0   77.47   29.26   0
   7  10   1   94.06   33.51   0
   7  11   2   59.30   35.27   0
   7  13   5   51.91   37.44   0
   8   8  -1   31.98   27.56   0
   8   9   0   14.43   29.73   0
   8  11   2   -7.47   30.75   0
   9  -1  -4  -14.59   15.55   0
   9   0  -4   15.60   19.20   0
   9   8  -1   -8.06   28.01   0
   9  11   2   -6.24   31.09   0
   9  12   3   13.26   36.16   0
  10   8  -1   53.31   33.35   0
  10   9   0   -1.13   31.92   0
  10  11   2   11.40   34.41   0
  11   4  -3   13.06   25.44   0
  11   6  -2   37.83   30.96   0
  11   9   0   28.17   33.52   0
  11  10   1   26.08   33.32   0
  12   3  -3    5.76   25.87   0
  12   6  -2    0.53   32.45   0
  13   2  -3  -14.36   27.54   0
  13   5  -2   20.71   28.82   0
  13   7  -1    7.00   36.70   0
  14   4  -2   25.64   29.43   0
  15   2  -2  -16.63   26.42   0
  -1   7   4   85.67   12.40   0
  -1   8   5  189.22   18.14   0
  -1  11  10   26.33   15.92   0
   0   6   2  448.20   22.43   0
   0  10   6  142.25   21.57   0
   0  12  10  175.55   27.31   0
   1   6   1  151.29   17.41   0
   1  11   6   91.19   25.33   0
   1  12   8   10.92   23.32   0
   2  13   9   37.81   27.47   0
   3   7   0  310.17   29.06   0
   3  11   4   50.18   27.28   0
   3  14  10    5.23   28.92   0
   4   9   1  193.95   30.87   0
   4  10   2  335.62   36.81   0
   4  11   3  311.80   40.49   0
   4  14   9   -8.24   25.43   0
   5   7  -1  491.74   39.23   0
   5  12   4   28.08   27.19   0
   5  14   8    6.96   28.03   0
   6   6  -2  610.38   44.02   0
   6   9   0   32.10   25.05   0
   6  11   2   -8.50   31.59   0
   6  13   5  -14.30   27.41   0
   6  14   7    5.71   32.31   0
   7   8  -1   60.38   27.45   0
   7  12   3   29.09   30.59   0
   8   0  -4  137.69   21.39   0
   8   1  -4   63.46   20.67   0
   8   5  -3  138.65   32.38   0
   8   7  -2  -14.94   27.45   0
   8  12   3   -2.26   30.02   0
   9   1  -4   15.28   17.19   0
   9   5  -3   96.80   27.87   0
   9   7  -2  188.32   36.78   0
  10  -1  -4    6.00   19.66   0
  10   0  -4  221.89   26.90   0
  10   1  -4   41.55   25.88   0
  10   5  -3   14.70   25.95   0
  10   7  -2    5.79   34.27   0
  11  -1  -4  -15.30   19.09   0
  11   0  -4   -1.24   22.63   0
  11   8  -1   28.60   32.05   0
  12   4  -3   -7.71   25.29   0
  12   8  -1    5.95   35.38   0
  13   3  -3   35.42   26.92   0
  14  -1  -3   69.38   28.26   0
  14   0  -3   28.10   25.94   0
  14   1  -3  116.92   34.19   0
  14   5  -2   -3.58   32.27   0
  -1   9   6   80.66   17.21   0
   2   4  -1   -3.87   11.15   0
   2   6   0  302.24   24.55   0
   3   3  -2  179.90   18.42   0
   3  12   5   23.02   30.33   0
   3  13   7   99.74   32.55   0
   4   8   0  596.90   42.96   0
   4  13   6  -13.76   26.44   0
   4  14   8   -8.40   30.09   0
   5   3  -3  571.00   32.89   0
   5  10   1   37.76   29.44   0
   5  13   5  108.36   35.64   0
   5  14   7   32.55   31.47   0
   6   4  -3  -10.94   17.40   0
   6   8  -1   -8.35   24.12   0
   6  12   3    6.25   28.96   0
   7   0  -4   12.01   14.72   0
   7   1  -4    5.04   16.70   0
   7   5  -3  130.75   27.73   0
   7   7  -2    4.88   24.47   0
   7  13   4   28.74   34.83   0
   8   2  -4  157.00   27.05   0
   8  10   0  102.17   38.78   0
   8  11   1   28.53   39.41   0
   8  13   4   21.74   33.29   0
   9   2  -4  123.00   26.01   0
   9  10   0   39.11   34.23   0
   9  11   1   10.82   32.28   0
  10   2  -4  333.53   36.17   0
  10  10   0   26.52   35.69   0
  10  11   1   41.83   40.72   0
  11   1  -4    2.95   23.89   0
  11   2  -4   15.97   27.74   0
  11   5  -3   53.77   30.21   0
  11   7  -2  -16.61   29.48   0
  12   0  -4   43.49   27.95   0
  12   5  -3   18.87   32.14   0
  12   7  -2    1.79   32.66   0
  13   4  -3   63.39   34.21   0
  13   6  -2   82.76   34.36   0
  14   2  -3  -13.34   27.10   0
  14   3  -3   35.95   31.80   0
  -2   9   8   18.60   11.97   0
   1   8   2  319.85   27.64   0
   1   9   3    2.05   17.65   0
   1  13  10    9.24   24.74   0
   2   9   2    4.43   16.97   0
   2  10   3   25.62   24.61   0
   2  12   6   72.44   27.33   0
   2  13   8   -0.25   27.33   0
   3   6  -1  232.22   25.33   0
   3  14   9    7.64   31.83   0
   4   1  -3  129.20   16.35   0
   4   5  -2    8.67   16.50   0
   4   7  -1  110.16   26.32   0
   4  12   4   98.68   32.57   0
   5   6  -2  507.27   38.29   0
   5   9   0   74.88   27.56   0
   5  11   2   17.43   27.52   0
   5  12   3   12.24   31.53   0
   6   7  -2   26.12   28.65   0
   6  13   4   -8.94   30.73   0
   6  14   6   -2.69   28.34   0
   7  -2  -4  369.08   21.81   0
   7   2  -4  370.05   31.92   0
   7  10   0  128.02   35.61   0
   7  11   1   -7.16   30.21   0
   8   3  -4    9.53   25.33   0
   8   6  -3   32.55   28.63   0
   8   9  -1   40.76   31.48   0
   9  -3  -4   38.52   13.88   0
   9   3  -4   23.66   20.69   0
   9   6  -3   93.34   29.31   0
   9   8  -2   39.02   36.44   0
   9   9  -1   39.16   32.73   0
   9  12   2    3.67   33.00   0
  10  -3  -4   -3.43   14.00   0
  10   3  -4   -8.61   23.51   0
  10   6  -3  -21.96   25.97   0
  10   8  -2   32.03   35.57   0
  10   9  -1   40.00   34.47   0
  11  -3  -4    4.96   17.44   0
  11   3  -4   21.66   30.72   0
  11   6  -3   -5.76   31.19   0
  11   9  -1   -8.84   31.43   0
  12  -1  -4   58.80   25.95   0
  12   1  -4   34.69   26.53   0
  12   2  -4   18.80   33.12   0
  13   5  -3   30.06   35.03   0
  13   7  -2   45.18   36.77   0
  14   4  -3    4.68   32.28   0
  15  -1  -3    6.19   29.31   0
  15   0  -3  -21.43   27.50   0
  15   1  -3    7.26   30.26   0
  15   2  -3   25.78   33.41   0
  -1  11   9  -10.38   16.20   0
   0   9   4   -5.70   15.31   0
   0  11   7   32.69   19.84   0
   0  12   9  -12.05   20.74   0
   1   5   0  294.83   22.11   0
   1  10   4   31.79   17.05   0
   1  12   7   44.36   25.83   0
   2   8   1   -2.60   16.09   0
   2  11   4    1.92   25.68   0
   3   9   1   33.27   21.29   0
   3  10   2  141.49   28.40   0
   3  11   3   82.34   30.68   0
   3  13   6   13.29   29.81   0
   4  10   1   16.65   28.70   0
   4  13   5   43.58   33.89   0
   4  14   7   18.21   32.19   0
   5   4  -3  395.89   31.21   0
   5   8  -1   60.29   26.15   0
   5  14   6   24.40   32.02   0
   6   5  -3   23.86   21.05   0
   6  10   0  253.50   38.05   0
   6  11   1  119.97   38.17   0
   7   3  -4   41.90   23.26   0
   7   6  -3   17.57   24.48   0
   7   9  -1    3.06   28.27   0
   7  12   2    5.41   29.80   0
   8  -3  -4   15.85   11.50   0
   8   8  -2  208.40   38.23   0
   8  13   3   21.92   32.94   0
   9   4  -4   92.66   27.46   0
  10   4  -4  167.32   30.68   0
  11   4  -4   30.73   30.56   0
  11   8  -2   -1.44   30.66   0
  12   3  -4   -6.47   28.92   0
  12   6  -3   -6.66   27.97   0
  12   8  -2   40.97   36.95   0
  13  -1  -4   16.03   27.45   0
  13   0  -4   20.52   28.75   0
  13   1  -4   -8.94   27.01   0
  -1  10   7   51.70   16.26   0
   0   5   1  270.67   17.14   0
   0   8   3   -4.23   10.82   0
   0  10   5    9.14   17.09   0
   1   7   1  807.75   36.08   0
   1  11   5   57.41   24.01   0
   1  13   9   43.59   26.99   0
   2   5  -1  686.19   32.61   0
   2   7   0    8.81   19.13   0
   2  13   7   -7.14   30.29   0
   3   8   0    0.68   18.73   0
   3  12   4  -35.71   28.55   0
   3  14   8   30.94   29.19   0
   4   6  -2  249.03   31.22   0
   4   9   0    5.97   24.38   0
   4  11   2   10.58   22.75   0
   4  12   3    4.47   28.80   0
   5   7  -2  242.05   32.38   0
   5  13   4   20.66   27.32   0
   6   0  -4  603.15   28.65   0
   6   1  -4   69.84   15.97   0
   6   2  -4 1345.40   49.48   0
   6   9  -1  140.90   31.72   0
   6  12   2   66.51   32.83   0
   6  14   5    9.99   30.22   0
   7   8  -2  150.60   32.31   0
   7  13   3   26.38   32.87   0
   8   4  -4   25.34   23.84   0
   8   7  -3  146.13   36.11   0
   8  11   0   27.96   37.10   0
   9   7  -3  251.82   39.99   0
   9  10  -1   53.68   35.70   0
   9  11   0   83.53   37.40   0
   9  12   1   22.59   34.58   0
  10   5  -4   15.55   30.51   0
  10   7  -3   -1.29   29.99   0
  10  10  -1   -8.39   34.10   0
  10  11   0   -9.90   33.93   0
  11   7  -3   78.21   35.53   0
  12  -3  -4    8.26   19.85   0
  12   4  -4   16.54   28.21   0
  13   3  -4    1.89   29.09   0
  13   6  -3   18.17   30.30   0
  14   5  -3    8.48   30.98   0
   0   7   2   -9.59   12.25   0
   2  12   5   14.67   25.71   0
   2  14   9    3.16   26.15   0
   3   7  -1  574.28   39.84   0
   4   3  -3  700.84   33.92   0
   4   8  -1   23.75   24.97   0
   5   5  -3  291.44   30.39   0
   5  10   0  157.22   33.29   0
   5  11   1   -2.26   26.84   0
   5  12   2   69.73   34.73   0
   5  14   5   48.97   34.06   0
   6   3  -4   18.25   20.86   0
   6   6  -3   33.06   26.16   0
   6   8  -2  149.75   32.16   0
   6  13   3   51.44   32.52   0
   7   4  -4  171.44   27.59   0
   7   7  -3  344.04   42.14   0
   7  10  -1   42.74   34.92   0
   7  11   0    7.73   31.15   0
   7  12   1    8.67   33.08   0
   7  14   4   30.36   33.85   0
   8   5  -4   -6.60   22.39   0
   8   9  -2   21.61   31.32   0
   8  10  -1   16.56   32.38   0
   8  12   1   14.51   31.98   0
   8  13   2   -9.27   36.59   0
   9  -4  -4   60.07   13.22   0
   9   5  -4  113.87   28.89   0
   9   9  -2    5.66   31.78   0
  10  -4  -4  147.13   17.43   0
  10   9  -2   42.55   35.22   0
  11  -4  -4   17.94   15.68   0
  11   5  -4    4.43   27.24   0
  11   9  -2   34.03   34.56   0
  12   5  -4    0.81   32.13   0
  12   7  -3    8.02   31.17   0
  13   4  -4   12.92   27.62   0
  14  -1  -4    0.59   27.38   0
  14   0  -4   58.71   30.46   0
  14   1  -4   26.26   26.14   0
  14   2  -4   63.68   34.69   0
  14   3  -4    3.22   29.66   0
  -2  10   9    1.59   12.23   0
   0  11   6    7.48   19.85   0
   0  12   8  165.34   25.62   0
   1  12   6    5.84   25.78   0
   1  13   8   11.85   26.38   0
   2   9   1  242.30   32.29   0
   2  10   2  205.18   32.78   0
   3   5  -2  234.49   24.23   0
   3  10   1  135.97   32.48   0
   3  11   2   67.59   31.12   0
   3  13   5  138.64   33.57   0
   3  14   7   17.03   29.12   0
   4   4  -3   -2.44   15.29   0
   4  13   4   28.60   26.60   0
   5   9  -1   50.64   26.83   0
   5  13   3  -19.94   30.70   0
   6  11   0   11.13   34.27   0
   6  12   1   34.70   36.25   0
   6  14   4   17.82   30.88   0
   7   5  -4    9.72   22.62   0
   7   9  -2   98.99   31.86   0
   7  13   2   -1.66   30.55   0
   9   1  -5   57.99   23.25   0
   9   6  -4  173.97   33.69   0
   9   8  -3   33.68   31.94   0
  10   0  -5   80.29   24.61   0
  10   1  -5  349.54   36.78   0
  10   2  -5   47.83   27.48   0
  10   6  -4   21.61   28.88   0
  10   8  -3  -13.50   30.67   0
  11   0  -5   -0.49   23.01   0
  11   1  -5   31.09   27.14   0
  11   2  -5  -13.71   28.41   0
  11   6  -4   46.65   31.22   0
  11   8  -3   -3.26   31.01   0
  12   8  -3   -2.29   37.29   0
  13   5  -4   41.63   35.29   0
  14   4  -4   33.13   32.03   0
  -1   8   4  364.97   22.47   0
  -1   9   5   62.23   14.93   0
  -1  11   8   44.58   17.48   0
   1   6   0  419.41   26.19   0
   1   9   2   84.03   19.29   0
   1  10   3  128.99   22.24   0
   1  11   4   65.14   25.55   0
   2   6  -1   -0.24   14.40   0
   2  11   3  483.88   40.64   0
   2  13   6   -0.18   25.73   0
   2  14   8   -1.47   26.87   0
   3   9   0   89.62   24.85   0
   3  12   3   73.79   34.82   0
   4   7  -2   17.58   20.75   0
   4  10   0  234.24   34.71   0
   4  11   1  227.06   33.96   0
   4  12   2  127.03   35.15   0
   4  14   5   -6.27   31.63   0
   5   1  -4   -0.06   14.07   0
   5   2  -4  565.79   33.61   0
   6   4  -4  456.72   35.66   0
   6   7  -3   29.10   25.38   0
   6  10  -1   32.72   29.73   0
   6  13   2   -8.45   32.97   0
   7  14   3   46.77   35.45   0
   8   1  -5  542.25   36.67   0
   8   2  -5  108.40   26.13   0
   8   6  -4  252.23   35.81   0
   8   8  -3   16.97   29.51   0
   8  11  -1   26.60   34.34   0
   8  12   0   -2.80   31.58   0
   9   0  -5  -11.07   15.74   0
   9   2  -5  133.45   27.08   0
   9   3  -5  137.74   32.32   0
   9  10  -2   73.04   37.37   0
   9  11  -1   -6.53   32.69   0
   9  12   0   33.64   35.71   0
  10   3  -5   20.36   26.77   0
  10  10  -2   23.53   34.42   0
  10  11  -1  -22.62   33.79   0
  11   3  -5   51.39   29.08   0
  12   0  -5   31.24   29.46   0
  12   1  -5   98.45   32.65   0
  12   2  -5  -12.81   30.16   0
  12   3  -5   73.49   34.66   0
  12   6  -4   21.04   30.19   0
  13   6  -4   30.60   37.31   0
  14   5  -4   -9.95   32.09   0
  15   0  -4   -0.35   29.71   0
  -2   9   7  782.81   27.19   0
  -1   7   3 1556.28   38.92   0
  -1  10   6  -11.29   16.10   0
   0   6   1  -18.49   11.77   0
   0   9   3   96.26   19.32   0
   1   8   1  302.38   26.50   0
   1  13   7  148.45   32.48   0
   2   3  -2   55.19   13.37   0
   2   8   0 1633.48   58.20   0
   2  12   4  157.47   30.35   0
   3   6  -2  703.16   39.28   0
   3   8  -1  142.15   26.13   0
   3  13   4   57.01   34.28   0
   3  14   6   33.97   30.82   0
   4   9  -1  130.09   29.33   0
   4  13   3   33.44   32.87   0
   5   0  -4   -4.98    9.06   0
   5   3  -4  101.87   19.94   0
   5  10  -1   52.63   31.55   0
   5  11   0  149.11   34.71   0
   5  12   1    5.04   28.57   0
   5  14   4   18.70   29.16   0
   6   5  -4   -7.04   22.82   0
   6   9  -2   14.29   25.66   0
   6  14   3  -35.28   31.33   0
   7   6  -4  243.54   34.91   0
   7   8  -3   91.94   30.57   0
   7  11  -1   29.35   33.59   0
   7  12   0   77.32   35.35   0
   7  13   1   -8.01   35.60   0
   8   0  -5   21.12   14.66   0
   8   3  -5  445.88   38.51   0
   8  10  -2   73.12   36.03   0
   8  13   1    7.09   33.40   0
   9   4  -5   11.09   23.45   0
   9   7  -4   95.19   33.56   0
   9   9  -3   26.27   33.15   0
  10   4  -5  -12.87   21.55   0
  10   7  -4  -35.03   27.89   0
  10   9  -3  -16.67   32.33   0
  11   4  -5  124.43   31.75   0
  11   7  -4   44.54   32.37   0
  11   9  -3    0.22   32.73   0
  12   4  -5   27.66   31.36   0
  12   7  -4  -24.94   28.91   0
  13   0  -5   -4.73   27.73   0
  13   1  -5   41.39   28.83   0
  13   2  -5   51.91   32.47   0
  13   3  -5   30.88   32.36   0
   0  10   4  307.85   28.36   0
   0  12   7  -13.31   19.48   0
   1   4  -1   36.71   11.92   0
   1  12   5   29.37   24.53   0
   2  13   5   -1.42   31.14   0
   2  14   7  -15.99   26.02   0
   3   2  -3   -0.77   10.97   0
   4   8  -2  607.48   47.87   0
   5   4  -4  124.18   22.93   0
   5   7  -3  704.37   49.03   0
   5   9  -2  113.46   33.29   0
   5  13   2   35.72   29.04   0
   5  15   5   -2.73   31.90   0
   6   8  -3   20.73   24.83   0
   6  11  -1  131.68   40.63   0
   6  12   0   -2.75   33.49   0
   7   1  -5  271.49   27.40   0
   7   2  -5   47.49   18.87   0
   7   3  -5  220.14   31.26   0
   7  10  -2    1.81   30.29   0
   7  14   2   49.91   38.59   0
   8   4  -5   37.21   25.29   0
   8   7  -4  -13.99   24.34   0
   8   9  -3   19.52   31.80   0
   9  -2  -5  155.10   21.29   0
   9   5  -5  207.95   33.70   0
   9  12  -1   13.11   37.32   0
  10  -2  -5   32.72   18.11   0
  10   5  -5   82.82   30.61   0
  10   8  -4   -7.64   34.95   0
  11   5  -5   57.86   30.58   0
  11   8  -4   83.81   38.97   0
  12   5  -5   22.51   33.26   0
  13   4  -5  -20.78   29.67   0
  13   7  -4   18.30   33.14   0
  14   1  -5   60.54   31.10   0
  14   2  -5   10.92   31.21   0
  -1  11   7   20.46   17.26   0
   1   7   0   43.03   16.05   0
   2   4  -2  269.86   22.09   0
   2   7  -1  653.15   37.76   0
   2  10   1   16.51   26.66   0
   2  11   2  -28.49   24.67   0
   3   3  -3  451.35   26.97   0
   3  10   0  338.33   37.95   0
   3  11   1   46.67   27.80   0
   3  12   2   89.78   34.50   0
   3  14   5   22.25   33.31   0
   4   6  -3    2.38   19.51   0
   4  12   1   -0.12   30.31   0
   4  14   4   17.53   28.61   0
   4  15   6    7.98   29.02   0
   5   5  -4  207.14   31.80   0
   5  14   3  -12.90   28.19   0
   6   6  -4   37.98   24.75   0
   6  10  -2  173.67   37.63   0
   6  13   1   15.13   31.06   0
   7   0  -5  -11.38   11.50   0
   7   4  -5  194.28   29.68   0
   7   7  -4   80.71   28.52   0
   7   9  -3   12.93   30.43   0
   8   5  -5   69.35   29.40   0
   8   8  -4   74.87   36.06   0
   8  11  -2    0.04   33.71   0
   8  12  -1    4.69   32.47   0
   8  13   0   22.64   34.57   0
   9   6  -5   38.28   32.07   0
   9   8  -4   83.26   35.10   0
   9  10  -3   59.50   39.91   0
   9  11  -2   18.11   33.97   0
  10   6  -5   72.96   32.24   0
  11   6  -5   19.86   30.56   0
  12   6  -5  -15.57   29.60   0
  12   8  -4   34.99   34.06   0
  13   5  -5   18.89   29.77   0
  14   0  -5   38.27   29.89   0
  14   3  -5  -10.56   28.10   0
  14   4  -5   -9.43   31.22   0
  -2  10   8   67.97   14.55   0
   1   5  -1  875.99   35.25   0
   1  10   2  224.22   29.63   0
   1  11   3  118.68   28.64   0
   1  13   6   28.36   28.72   0
   2   5  -2   39.28   15.55   0
   2   9   0   21.32   19.74   0
   2  12   3   -3.60   24.67   0
   2  14   6   -7.18   27.66   0
   3   4  -3   -1.44   14.39   0
   3   7  -2   48.30   21.35   0
   3   9  -1   33.77   22.70   0
   3  13   3   15.19   33.81   0
   3  15   7   20.65   25.86   0
   4  10  -1   49.86   25.69   0
   4  13   2   14.65   28.55   0
   5   8  -3   41.38   26.80   0
   5  12   0   24.75   30.29   0
   5  13   1    0.11   32.96   0
   5  15   4   17.40   34.22   0
   6   7  -4    5.70   25.04   0
   6   9  -3   33.98   27.05   0
   6  14   2   15.79   32.63   0
   7   5  -5  506.92   42.32   0
   7   8  -4   88.07   34.83   0
   7  11  -2   96.00   37.20   0
   7  12  -1    0.13   31.27   0
   7  13   0   28.94   33.97   0
   8  -2  -5   75.19   16.31   0
   8   6  -5   72.42   27.81   0
   8  10  -3  -21.17   31.21   0
  10   7  -5   28.78   34.79   0
  10   9  -4   44.40   35.04   0
  11  -3  -5   40.01   17.97   0
  11   7  -5   51.79   35.23   0
  11   9  -4   -3.38   32.84   0
  13  -2  -5   56.04   25.36   0
  13   6  -5   34.27   33.28   0
  14   5  -5    9.83   31.00   0
  -1   9   4   58.70   17.03   0
   0  12   6   77.98   23.91   0
   0  13   8   -1.72   23.40   0
   1   9   1   70.94   19.49   0
   1  12   4   -2.90   23.96   0
   1  14   8   11.34   26.96   0
   2  13   4   10.08   29.37   0
   2  15   8    1.84   29.54   0
   3   5  -3  296.21   27.54   0
   3  14   4   38.75   33.15   0
   3  15   6    2.21   30.04   0
   4   3  -4   14.03   15.08   0
   4   7  -3  704.13   46.86   0
   4   9  -2   13.11   24.44   0
   4  14   3   -6.36   30.39   0
   4  15   5   18.90   30.63   0
   5   6  -4  589.92   43.12   0
   5  10  -2  184.11   34.92   0
   5  14   2   50.54   34.51   0
   6   2  -5   57.64   18.31   0
   6   3  -5   21.35   18.39   0
   6   4  -5   18.62   24.54   0
   6  12  -1   -9.32   35.44   0
   6  13   0   37.93   34.73   0
   7   6  -5   75.39   32.49   0
   7  10  -3  -25.32   29.75   0
   7  14   1   13.26   33.84   0
   8   9  -4    6.47   31.67   0
   9   2  -6   48.94   27.57   0
   9   3  -6   23.87   28.07   0
   9   7  -5   30.83   31.26   0
   9   9  -4   48.02   35.72   0
   9  12  -2   -3.17   34.99   0
  10  -3  -5   -1.84   14.78   0
  10   1  -6   65.27   27.32   0
  10   2  -6   25.01   25.26   0
  10   3  -6    2.57   24.01   0
  10   4  -6   20.36   29.73   0
  11   1  -6  -12.82   25.72   0
  11   2  -6   36.82   27.60   0
  11   3  -6   27.33   28.33   0
  11   4  -6   40.57   33.59   0
  12  -3  -5   80.30   21.76   0
  12   1  -6    3.40   29.96   0
  12   2  -6  108.72   35.62   0
  12   3  -6   -8.05   29.33   0
  12   4  -6   92.95   34.81   0
  12   7  -5    5.11   30.62   0
  -1   8   3  215.41   19.08   0
  -1  10   5   90.11   18.90   0
   0   5   0   -3.93   11.29   0
   0   9   2    0.37   16.53   0
   0  10   3   12.40   19.03   0
   0  11   4    1.71   22.98   0
   1   8   0    4.46   19.39   0
   2   6  -2 1203.64   47.33   0
   2   8  -1   14.98   19.02   0
   3   8  -2  415.11   37.04   0
   3  11   0   18.52   29.08   0
   3  12   1   54.46   33.76   0
   4   4  -4  100.95   20.92   0
   4  12   0   -1.96   31.15   0
   5   9  -3   -4.02   28.71   0
   6   0  -5  244.89   22.23   0
   6   5  -5  376.53   38.32   0
   6   8  -4   35.35   26.54   0
   6  11  -2  -28.37   29.27   0
   6  14   1    5.04   32.46   0
   7   9  -4   57.81   35.91   0
   8   7  -5  -11.08   25.66   0
   8  11  -3  115.45   40.54   0
   8  12  -2   50.43   36.49   0
   8  13  -1    0.08   34.31   0
   9  -3  -5  130.42   17.83   0
   9   1  -6  -15.63   16.48   0
   9   8  -5   99.78   41.19   0
   9  10  -4   20.20   41.04   0
   9  11  -3   -4.03   33.81   0
  10   0  -6   -2.30   21.72   0
  10   5  -6   -5.12   26.86   0
  10   8  -5  -26.11   30.87   0
  10  10  -4   67.90   37.35   0
  11   0  -6  -14.91   24.05   0
  11   5  -6   51.10   31.00   0
  11   8  -5  -10.00   31.18   0
  12   0  -6  171.26   35.00   0
  12   5  -6  -13.55   32.22   0
  12   8  -5  -24.29   30.66   0
  13   1  -6  -22.61   30.65   0
  13   2  -6   -2.06   26.03   0
  13   3  -6  -18.11   26.91   0
  13   4  -6    5.41   31.15   0
  -2   9   6   10.84   12.54   0
  -1  11   6   55.24   19.53   0
  -1  12   8   20.42   17.25   0
   0  13   7   20.91   23.22   0
   1   6  -1  194.68   21.17   0
   1  13   5  124.30   31.55   0
   1  14   7    9.06   27.97   0
   2  10   0  660.42   45.57   0
   2  11   1  218.59   32.29   0
   2  12   2  131.28   31.92   0
   2  14   5    2.63   29.02   0
   2  15   7   15.16   28.49   0
   3   6  -3  112.55   23.21   0
   3  10  -1  121.39   29.24   0
   3  13   2   -4.88   27.89   0
   3  15   5   25.93   31.91   0
   4   0  -4  413.61   21.85   0
   4   5  -4   66.82   21.34   0
   4   8  -3   33.78   24.85   0
   4  13   1   66.68   30.93   0
   4  15   4   -4.69   29.48   0
   5   7  -4   84.40   28.06   0
   5  12  -1   65.73   32.76   0
   5  13   0   31.80   35.10   0
   5  15   3   11.15   30.54   0
   6   6  -5   67.94   31.34   0
   6  10  -3   13.94   30.65   0
   7   7  -5  154.30   34.47   0
   7  11  -3   55.48   39.29   0
   7  12  -2   15.70   32.16   0
   7  13  -1   10.45   33.42   0
   7  14   0   62.41   36.57   0
   8   1  -6   -6.37   19.48   0
   8   2  -6  534.02   38.32   0
   8   3  -6   -2.59   21.52   0
   8   4  -6  182.64   31.55   0
   8  10  -4   28.16   34.81   0
   9   0  -6    1.45   20.06   0
   9   5  -6  -14.91   22.64   0
  10   6  -6  101.16   34.17   0
  10   9  -5   54.58   40.49   0
  11   6  -6   60.08   32.14   0
  11   9  -5  -12.33   35.27   0
  12   6  -6   17.38   31.66   0
  13   0  -6    9.41   30.07   0
  13   5  -6    3.88   30.41   0
  14   1  -6   16.89   30.60   0
  14   2  -6    5.10   30.65   0
  14   3  -6   21.70   30.58   0
  14   4  -6   14.19   32.61   0
  -1   7   2  136.95   17.03   0
   0   6   0 1422.97   42.57   0
   0   8   1  -25.80   14.73   0
   0  12   5   37.23   24.00   0
   1  10   1  134.54   28.60   0
   1  11   2   46.44   22.94   0
   1  12   3    4.48   25.28   0
   2   7  -2   12.49   18.05   0
   2   9  -1  196.31   32.07   0
   2  13   3   65.54   29.71   0
   3   9  -2  115.43   32.28   0
   3  14   3   49.08   34.50   0
   4   6  -4  504.35   39.03   0
   4  10  -2  259.63   36.45   0
   4  14   2   22.05   29.01   0
   5   2  -5  160.68   21.28   0
   5   3  -5  527.35   34.62   0
   5   4  -5   -3.71   18.04   0
   5   8  -4  315.75   42.79   0
   5  11  -2    1.28   29.18   0
   5  14   1   42.69   32.27   0
   6   9  -4    7.51   27.07   0
   6  12  -2   36.01   39.83   0
   6  13  -1   57.43   34.38   0
   6  14   0   36.96   38.27   0
   7  -2  -5   51.84   12.45   0
   7   3  -6   27.35   24.84   0
   7   8  -5   62.12   34.72   0
   7  10  -4   34.77   36.69   0
   8   0  -6  694.58   38.51   0
   8   5  -6   25.46   24.68   0
   9   6  -6   76.13   31.82   0
   9   9  -5   21.22   33.91   0
  10   7  -6  -23.23   29.56   0
  11   7  -6   75.90   34.41   0
  12   7  -6   18.79   32.74   0
  13   6  -6    0.31   30.60   0
  14   0  -6   -6.04   28.82   0
  -2  10   7    1.02   12.25   0
   1   9   0   57.60   23.22   0
   1  13   4   42.26   29.21   0
   1  14   6   53.95   30.06   0
   2  14   4   31.28   31.60   0
   2  15   6    1.19   31.01   0
   3   7  -3 1319.47   57.02   0
   3  12   0  117.21   35.07   0
   4   9  -3  170.68   33.41   0
   4  15   3    8.15   28.69   0
   5   1  -5  438.22   28.52   0
   5   5  -5 1203.16   55.79   0
   5  10  -3   87.90   30.75   0
   5  15   2  -13.29   30.82   0
   6   7  -5  137.95   32.48   0
   6  11  -3  172.62   40.75   0
   7   1  -6   25.75   19.34   0
   7   2  -6  157.17   24.45   0
   7   4  -6  217.52   32.67   0
   7   5  -6   40.46   25.91   0
   7  13  -2  -10.39   35.26   0
   8  -3  -5  471.18   23.39   0
   8   6  -6    2.29   25.39   0
   8   9  -5  200.03   42.39   0
   8  11  -4   -8.39   37.68   0
   8  12  -3    6.37   34.34   0
   9   7  -6   32.33   31.70   0
   9  11  -4   16.06   35.80   0
  10  10  -5  -28.42   32.02   0
  11   8  -6   53.07   39.62   0
  -1   9   3   11.89   16.37   0
  -1  10   4   35.91   16.18   0
  -1  12   7   29.83   18.64   0
   0  10   2  416.00   33.48   0
   0  11   3  393.03   33.73   0
   0  13   6   20.02   24.20   0
   2   3  -3 5332.62   78.99   0
   2   4  -3   -3.36   13.64   0
   2   8  -2  327.31   35.18   0
   2  12   1   -3.37   24.11   0
   2  13   2    2.01   31.14   0
   3   8  -3  158.26   33.06   0
   3  11  -1   42.30   26.55   0
   3  13   1   23.61   28.91   0
   3  14   2   95.73   35.69   0
   3  15   4   26.94   29.30   0
   4   7  -4    1.87   22.51   0
   4  11  -2  -25.09   23.88   0
   4  12  -1    1.14   27.77   0
   4  13   0  -22.88   26.41   0
   4  14   1   -0.82   32.09   0
   5   6  -5   78.59   26.46   0
   5   9  -4  111.90   31.26   0
   5  12  -2   46.19   32.47   0
   5  13  -1   36.28   31.36   0
   5  14   0   81.85   37.69   0
   6   8  -5   -1.57   25.68   0
   6  10  -4  127.10   37.21   0
   7   6  -6  195.52   33.67   0
   7   9  -5    2.65   30.45   0
   7  11  -4   36.56   40.74   0
   7  12  -3   50.51   35.63   0
   8   7  -6   13.88   29.77   0
   9   8  -6    9.32   32.49   0
   9  10  -5    8.15   34.05   0
  10  -4  -5    0.35   12.84   0
  10  -2  -6   11.83   17.79   0
  10   2  -7   64.02   29.30   0
  10   3  -7    8.18   27.86   0
  10   4  -7   39.28   28.77   0
  10   5  -7   24.91   32.98   0
  11  -2  -6   42.13   19.41   0
  11   2  -7   48.42   32.35   0
  11   3  -7   48.44   30.74   0
  11   4  -7   10.32   25.99   0
  11   5  -7  106.75   36.24   0
  12  -2  -6  134.82   26.66   0
  12   2  -7   13.22   30.94   0
  12   3  -7   27.03   29.69   0
  12   4  -7   18.63   27.64   0
  12   5  -7    4.74   32.53   0
  13   2  -7   -5.24   29.36   0
  13   3  -7   26.72   33.72   0
  13   4  -7   11.56   31.34   0
  -1  11   5   81.29   21.62   0
   0   7   0   -4.40   11.87   0
   0   9   1  235.72   26.49   0
   0  12   4  231.36   31.77   0
   1   4  -2 2743.93   56.36   0
   1   8  -1  316.39   29.40   0
   1  11   1   19.43   26.98   0
   1  12   2   56.18   28.91   0
   1  14   5   28.58   27.95   0
   2   2  -3   28.29   12.11   0
   2   5  -3   43.00   17.15   0
   2  10  -1  -19.83   19.69   0
   2  15   5   41.31   33.59   0
   3   3  -4   68.64   16.97   0
   3   4  -4  289.29   26.34   0
   3   5  -4   69.67   20.37   0
   3  10  -2  140.17   30.99   0
   4   8  -4  119.15   29.97   0
   4  10  -3   22.68   25.89   0
   4  15   2   -0.74   32.39   0
   5   0  -5   -3.92   12.29   0
   5   7  -5  205.37   33.84   0
   5  11  -3   58.51   32.65   0
   5  15   1   22.93   32.54   0
   6   2  -6   35.43   21.33   0
   6   3  -6   45.61   20.45   0
   6   4  -6   30.62   21.75   0
   6   5  -6   18.03   28.91   0
   6  12  -3   12.88   33.67   0
   6  13  -2   18.79   32.52   0
   6  14  -1    5.65   32.08   0
   7   0  -6    3.67   15.63   0
   7   7  -6  124.20   32.26   0
   8   8  -6  -14.44   30.12   0
   8  10  -5   -3.33   33.46   0
   8  12  -4   63.57   40.89   0
   9   2  -7   16.32   27.88   0
   9   3  -7  103.22   30.56   0
   9   4  -7    0.06   26.23   0
   9   5  -7  203.09   36.17   0
   9   9  -6   12.48   37.40   0
  10   1  -7   42.16   26.95   0
  10   6  -7   17.26   30.15   0
  10   9  -6    6.18   33.28   0
  11   1  -7  -13.91   25.28   0
  11   6  -7   44.35   31.07   0
  11   9  -6   28.16   36.38   0
  12   1  -7  105.12   34.31   0
  12   6  -7   25.04   31.23   0
  13   1  -7  -17.03   28.33   0
  13   5  -7   68.79   33.68   0
  13   6  -7  -24.94   33.95   0
  14   2  -7   11.84   31.84   0
  14   3  -7   36.03   34.59   0
  -1   8   2  325.85   23.35   0
   1  10   0  353.67   34.76   0
   1  13   3   -9.08   29.20   0
   2   6  -3   51.42   19.03   0
   2   9  -2   31.35   28.48   0
   2  14   3   13.21   26.04   0
   3   6  -4  595.53   39.98   0
   3   9  -3   28.88   28.96   0
   3  13   0   30.47   34.32   0
   3  15   3  105.60   33.63   0
   4   3  -5 1735.66   55.59   0
   4   4  -5   17.20   18.45   0
   4   5  -5  117.01   28.68   0
   4  13  -1   57.27   36.65   0
   5   8  -5  158.84   37.34   0
   5  10  -4   12.57   27.62   0
   6   6  -6  170.17   32.48   0
   6   9  -5  312.66   43.90   0
   6  11  -4   24.88   33.36   0
   7   8  -6  109.65   39.81   0
   7  10  -5   99.65   37.66   0
   7  13  -3    4.40   33.44   0
   8   3  -7   96.00   27.05   0
   8   4  -7   -1.61   23.21   0
   8   5  -7  161.62   35.17   0
   8   9  -6    8.22   36.20   0
   8  11  -5   36.88   40.90   0
   9  -2  -6   49.34   17.02   0
   9   1  -7   41.37   25.63   0
   9   6  -7    1.81   27.87   0
   9  11  -5    2.17   35.64   0
  10   0  -7   22.86   23.44   0
  10   7  -7    0.69   30.58   0
  10  10  -6   33.92   40.08   0
  11   0  -7   -1.31   26.00   0
[truncated: 1,358,241 more chars]
