# Supplementary material for: Refinement of K[HgI3]·H2O using non-spherical atomic form factors
Source: Acta Crystallogr E Crystallogr Commun. 2021 Jun 4;77(Pt 7):681–5. doi: 10.1107/S2056989021005582 (PMC8382053; doi:10.1107/S2056989021005582)
Supplement: Supplementary file 2 [file e-77-00681-Isup2.hkl]

data_I                                                                          
_shelx_title ' khgi3_a.res in Pna2(1)'                                          
_shelx_refln_list_code          4                                               
_shelx_F_calc_maximum      643.62                                               
_exptl_crystal_F_000      1072.00                                               
_reflns_d_resolution_high  0.7005                                               
                                                                                
loop_                                                                           
 _space_group_symop_operation_xyz                                               
 'x, y, z'                                                                      
 '-x, -y, z+1/2'                                                                
 'x+1/2, -y+1/2, z'                                                             
 '-x+1/2, y+1/2, z+1/2'                                                         
                                                                                
_cell_length_a     8.5810                                                       
_cell_length_b     9.2648                                                       
_cell_length_c    11.4073                                                       
_cell_angle_alpha  90.000                                                       
_cell_angle_beta   90.000                                                       
_cell_angle_gamma  90.000                                                       
                                                                                
_shelx_F_squared_multiplier     1.000                                           
                                                                                
loop_                                                                           
 _refln_index_h                                                                 
 _refln_index_k                                                                 
 _refln_index_l                                                                 
 _refln_F_squared_calc                                                          
 _refln_F_squared_meas                                                          
 _refln_F_squared_sigma                                                         
 _refln_observed_status                                                         
   0   0 -16        854.58        828.46       280.52 o                         
   2   0 -16       8070.25       8293.49       355.71 o                         
   1   1 -16         30.92        -80.81       179.13 o                         
   2   1 -16         12.32       -182.77       191.44 o                         
   0   2 -16        217.52        -67.61       262.62 o                         
   1   2 -16       1378.18       1456.91       198.04 o                         
   2   0 -15        194.57       -235.14       235.14 o                         
   4   0 -15        708.19        654.00       298.38 o                         
   0   1 -15        473.51        397.62       182.88 o                         
   1   1 -15       6370.35       6218.13       193.06 o                         
   2   1 -15       5881.28       5946.91       228.49 o                         
   3   1 -15       5473.40       5531.98       219.03 o                         
   4   1 -15        378.54        330.76       180.73 o                         
   1   2 -15        119.39        279.33       131.11 o                         
   2   2 -15          3.57         67.81       170.68 o                         
   3   2 -15        360.34        318.25       164.75 o                         
   4   2 -15         44.57         54.53       173.12 o                         
   0   3 -15       7174.37       7178.76       292.86 o                         
   1   3 -15       2352.71       2235.29       170.46 o                         
   2   3 -15      17012.52      16309.79       300.34 o                         
   3   3 -15       2132.15       1792.36       200.39 o                         
   1   4 -15        756.80        738.26       166.21 o                         
   2   4 -15         20.01       -150.44       158.31 o                         
   3   4 -15        250.92        134.28       174.67 o                         
   0   5 -15       2982.99       3152.19       324.77 o                         
   1   5 -15        248.71        320.20       203.37 o                         
   0   0 -14      21091.81      21110.42       554.28 o                         
   2   0 -14      22050.21      22486.92       445.02 o                         
   4   0 -14      14235.25      13930.11       451.86 o                         
   6   0 -14      11332.75      11316.90       398.90 o                         
   1   1 -14        109.36         42.84       131.91 o                         
   2   1 -14         26.26        -45.25       172.54 o                         
   3   1 -14        127.19         59.27       139.92 o                         
   4   1 -14         50.65          3.57       165.50 o                         
   5   1 -14        386.60        433.67       178.24 o                         
   6   1 -14        179.58        231.10       189.36 o                         
   0   2 -14       6771.08       6275.62       265.40 o                         
   1   2 -14        578.21        548.98       132.71 o                         
   2   2 -14       1378.41       1364.20       177.74 o                         
   3   2 -14        651.93        620.67       167.08 o                         
   4   2 -14       4977.97       5232.22       206.89 o                         
   5   2 -14        292.56        137.93       173.94 o                         
   1   3 -14        363.74        290.11       139.54 o                         
   2   3 -14         61.08       -125.62       144.35 o                         
   3   3 -14        398.52        428.51       149.90 o                         
   4   3 -14        339.14        188.04       139.08 o                         
   5   3 -14        279.09        304.93       151.07 o                         
   0   4 -14       3006.17       3117.26       252.74 o                         
   1   4 -14      13692.74      13898.47       273.25 o                         
   2   4 -14       1041.02       1007.12       172.10 o                         
   3   4 -14      11024.91      10877.44       253.71 o                         
   4   4 -14       2058.10       1961.51       165.58 o                         
   5   4 -14       8298.00       7986.00       251.23 o                         
   1   5 -14        614.72        585.65       184.72 o                         
   2   5 -14         23.75        -23.57       161.52 o                         
   3   5 -14       1044.05       1071.41       182.03 o                         
   4   5 -14         83.50        134.55       194.31 o                         
   0   6 -14        548.99       1235.09       386.83 o                         
   1   6 -14       2037.74       2057.10       226.73 o                         
   2   6 -14       2950.89       2913.96       246.11 o                         
   2   0 -13        135.86       -142.18       217.33 o                         
   4   0 -13        255.92         52.32       222.75 o                         
   6   0 -13        415.90        364.89       247.21 o                         
   0   1 -13      20874.21      20830.17       437.69 o                         
   1   1 -13       2711.93       2780.70       147.25 o                         
   2   1 -13       4261.32       4492.99       207.60 o                         
   3   1 -13       1812.57       1892.33       162.43 o                         
   4   1 -13      15060.67      15077.26       262.54 o                         
   5   1 -13       1247.31       1509.82       171.33 o                         
   6   1 -13       1557.49       1640.18       192.31 o                         
   7   1 -13        743.16        594.17       189.85 o                         
   1   2 -13        259.38        205.20       134.30 o                         
   2   2 -13        111.59          5.23       150.05 o                         
   3   2 -13        501.13        510.53       156.84 o                         
   4   2 -13        103.85        -52.69       142.23 o                         
   5   2 -13        434.52        442.76       176.75 o                         
   6   2 -13        473.05        484.10       185.49 o                         
   7   2 -13        719.71        512.56       219.71 o                         
   0   3 -13      14396.90      14629.98       347.37 o                         
   1   3 -13       4813.10       5003.98       176.93 o                         
   2   3 -13        698.99        915.95       142.95 o                         
   3   3 -13       4393.51       4629.36       171.03 o                         
   4   3 -13      11214.63      11477.89       213.11 o                         
   5   3 -13       2593.72       2716.33       174.90 o                         
   6   3 -13        148.05        248.67       160.93 o                         
   1   4 -13        709.28        831.79       162.41 o                         
   2   4 -13         24.31         84.75       138.89 o                         
   3   4 -13       1103.47       1052.08       157.67 o                         
   4   4 -13        146.70        239.44       151.65 o                         
   5   4 -13        232.18        291.64       157.99 o                         
   6   4 -13        124.39        136.85       170.74 o                         
   0   5 -13       1835.63       2018.28       273.59 o                         
   1   5 -13       7731.46       7797.06       252.98 o                         
   2   5 -13       1724.39       1591.65       197.97 o                         
   3   5 -13       6710.50       6778.24       262.14 o                         
   4   5 -13       1361.39       1318.62       165.99 o                         
   5   5 -13       4014.39       4229.01       233.23 o                         
   1   6 -13       1020.18        864.69       194.25 o                         
   2   6 -13        131.49         86.35       197.29 o                         
   3   6 -13       1483.57       1468.96       190.92 o                         
   4   6 -13        140.05         94.88       193.69 o                         
   0   7 -13        270.61        209.46       308.09 o                         
   1   7 -13       3454.81       3858.39       240.45 o                         
   2   7 -13       4156.96       4245.72       234.81 o                         
   3   7 -13       3301.05       3597.66       219.65 o                         
   0   0 -12      61470.55      63743.75       818.97 o                         
   2   0 -12      30942.79      31778.33       524.39 o                         
   4   0 -12      45128.60      46207.37       591.46 o                         
   6   0 -12      11812.43      12712.25       353.16 o                         
   8   0 -12      15318.55      15876.40       397.08 o                         
   1   1 -12        145.85        277.75       125.48 o                         
   2   1 -12         46.47         35.39       152.64 o                         
   3   1 -12        538.73        394.94       142.75 o                         
   4   1 -12        136.52       -127.37       132.57 o                         
   5   1 -12        802.01        841.71       153.45 o                         
   6   1 -12        325.02         86.85       164.49 o                         
   7   1 -12       1318.69       1251.01       149.77 o                         
   8   1 -12         52.96         84.70       145.80 o                         
   0   2 -12      16191.77      16473.14       307.58 o                         
   1   2 -12       5749.42       5761.11       186.70 o                         
   2   2 -12        352.42        393.93       161.17 o                         
   3   2 -12       3742.43       4103.60       179.26 o                         
   4   2 -12      11843.98      12022.31       204.35 o                         
   5   2 -12       2841.89       3065.64       175.22 o                         
   6   2 -12        147.30        -72.56       150.15 o                         
   7   2 -12       1327.12       1453.11       177.94 o                         
   8   2 -12       5316.12       5171.86       210.94 o                         
   1   3 -12        578.69        612.76       144.90 o                         
   2   3 -12        469.57        283.38       120.94 o                         
   3   3 -12        925.56        854.96       135.87 o                         
   4   3 -12        907.24        707.51       131.66 o                         
   5   3 -12        133.57        164.60       141.83 o                         
   6   3 -12       1371.57       1417.29       149.57 o                         
   7   3 -12        879.88        868.10       186.25 o                         
   0   4 -12       5399.37       5317.16       289.76 o                         
   1   4 -12      28635.64      28964.99       355.96 o                         
   2   4 -12       1632.88       1642.52       150.83 o                         
   3   4 -12      24319.71      23524.04       295.21 o                         
   4   4 -12       3959.84       4437.62       183.60 o                         
   5   4 -12      14152.52      13964.13       321.97 o                         
   6   4 -12        788.00        766.08       146.39 o                         
   7   4 -12       9383.83       9566.33       310.90 o                         
   1   5 -12       1082.52       1072.41       185.66 o                         
   2   5 -12        117.41        269.08       171.47 o                         
   3   5 -12       1516.17       1451.22       166.74 o                         
   4   5 -12        127.07        150.61       138.24 o                         
   5   5 -12        832.54        808.97       189.28 o                         
   6   5 -12        327.86        404.96       168.38 o                         
   0   6 -12       7826.42       7859.60       376.83 o                         
   1   6 -12       4238.05       4372.54       218.62 o                         
   2   6 -12       6271.99       6446.94       233.76 o                         
   3   6 -12       3772.61       3780.22       191.46 o                         
   4   6 -12       5022.24       5068.18       176.75 o                         
   5   6 -12       2179.93       1891.32       213.55 o                         
   6   6 -12       3227.56       3233.59       260.69 o                         
   1   7 -12       1247.57       1265.08       201.31 o                         
   2   7 -12         82.68         59.56       189.88 o                         
   3   7 -12       2257.35       2248.41       186.26 o                         
   4   7 -12        135.58        204.59       162.39 o                         
   5   7 -12        974.67        961.36       223.02 o                         
   0   8 -12       6759.56       6496.70       427.13 o                         
   1   8 -12        989.38        975.28       197.12 o                         
   2   8 -12      10935.17      11254.93       298.24 o                         
   3   8 -12       1125.09       1163.16       200.90 o                         
   2   0 -11        138.09       -148.16       186.24 o                         
   4   0 -11        407.41        339.43       194.33 o                         
   6   0 -11        338.18         93.91       224.04 o                         
   8   0 -11        304.73        314.50       208.45 o                         
   0   1 -11      22648.90      22290.81       389.66 o                         
   1   1 -11       2226.08       2226.04       125.99 o                         
   2   1 -11      16120.09      15308.46       259.74 o                         
   3   1 -11       1181.41       1027.62       147.90 o                         
   4   1 -11      14128.78      13938.87       224.59 o                         
   5   1 -11       1296.20       1065.59       148.57 o                         
   6   1 -11       9218.10       9232.54       238.53 o                         
   7   1 -11        648.62        726.66       127.23 o                         
   8   1 -11       5425.94       5364.40       186.52 o                         
   1   2 -11        384.63        333.13       124.91 o                         
   2   2 -11         11.34        -79.31       147.78 o                         
   3   2 -11        476.16        475.02       124.05 o                         
   4   2 -11        290.45        257.36       116.60 o                         
   5   2 -11        615.42        681.93       139.65 o                         
   6   2 -11        171.32         48.52       145.47 o                         
   7   2 -11        137.47        149.40       136.46 o                         
   8   2 -11        364.58        417.85       138.54 o                         
   0   3 -11       8988.81       9740.87       281.41 o                         
   1   3 -11       6704.73       6575.65       185.10 o                         
   2   3 -11       9534.63       9525.38       186.96 o                         
   3   3 -11       4238.29       4268.67       157.93 o                         
   4   3 -11       7483.10       7470.60       176.99 o                         
   5   3 -11       4511.02       4711.33       176.79 o                         
   6   3 -11       5522.03       5771.10       193.25 o                         
   7   3 -11       1995.69       2081.62       156.57 o                         
   8   3 -11       2684.49       2531.40       179.53 o                         
   1   4 -11       1126.84       1059.92       155.04 o                         
   2   4 -11         24.32       -136.16       136.16 o                         
   3   4 -11       1494.63       1600.81       158.57 o                         
   4   4 -11         53.16        -73.61       127.90 o                         
   5   4 -11        688.18        621.89       168.54 o                         
   6   4 -11        194.21         75.86       147.16 o                         
   7   4 -11       1151.33       1235.07       201.83 o                         
   8   4 -11        135.00         63.88       161.20 o                         
   0   5 -11       2258.69       2256.89       246.45 o                         
   1   5 -11      10509.84      10748.85       265.51 o                         
   2   5 -11       3135.42       3107.85       189.20 o                         
   3   5 -11       9014.53       9121.65       202.30 o                         
   4   5 -11       1705.75       1705.04       134.70 o                         
   5   5 -11       6844.88       7088.46       227.69 o                         
   6   5 -11       1785.51       2032.70       187.96 o                         
   7   5 -11       3509.90       3501.00       218.29 o                         
   1   6 -11       1914.42       1779.09       189.20 o                         
   2   6 -11         33.18          3.25       168.25 o                         
   3   6 -11       1501.63       1655.41       161.13 o                         
   4   6 -11        109.33        200.40       120.74 o                         
   5   6 -11       1327.82       1177.57       182.91 o                         
   6   6 -11         80.52         51.81       211.54 o                         
   7   6 -11        938.96        865.42       209.70 o                         
   0   7 -11       2085.16       2370.73       293.71 o                         
   1   7 -11       5841.05       5931.61       227.24 o                         
   2   7 -11       1623.16       1594.58       192.32 o                         
   3   7 -11       5452.37       5763.54       225.67 o                         
   4   7 -11       1611.03       1577.04       159.72 o                         
   5   7 -11       3258.91       2981.95       226.47 o                         
   6   7 -11       1166.96        820.08       210.35 o                         
   1   8 -11       1836.01       1862.06       190.04 o                         
   2   8 -11         21.73         49.79       175.37 o                         
   3   8 -11       1499.03       1573.32       198.06 o                         
   4   8 -11        144.77         -2.36       154.62 o                         
   5   8 -11       1496.52       1454.44       211.78 o                         
   0   9 -11       3719.85       3677.60       349.03 o                         
   1   9 -11        120.23          8.53       210.32 o                         
   2   9 -11       4303.03       4808.97       258.44 o                         
   3   9 -11        110.96         42.99       199.64 o                         
   0   0 -10       9478.34       9429.83       419.02 o                         
   2   0 -10      38369.71      38071.79       413.84 o                         
   4   0 -10       3056.79       2872.06       196.26 o                         
   6   0 -10      19350.13      19995.92       412.22 o                         
   8   0 -10        261.90        308.27       173.36 o                         
   1   1 -10        222.08        187.45       112.60 o                         
   2   1 -10        393.69        170.05       118.60 o                         
   3   1 -10        999.62        925.63       118.66 o                         
   4   1 -10        792.41        741.99       112.27 o                         
   5   1 -10        990.36       1076.14       131.29 o                         
   6   1 -10       1546.37       1564.90       137.43 o                         
   7   1 -10        757.07        650.91       133.94 o                         
   8   1 -10       1532.93       1459.84       135.93 o                         
   9   1 -10        879.49        861.15       190.93 o                         
   0   2 -10      19391.90      19736.10       333.99 o                         
   1   2 -10      32014.74      33027.74       298.66 o                         
   2   2 -10      49808.52      49750.34       470.67 o                         
   3   2 -10      29858.25      30182.56       273.60 o                         
   4   2 -10      12199.49      12449.20       198.23 o                         
   5   2 -10      15654.21      15634.44       231.16 o                         
   6   2 -10      23000.47      22928.13       283.76 o                         
   7   2 -10       8976.98       8543.73       196.66 o                         
   8   2 -10       3788.73       3804.10       173.16 o                         
   9   2 -10       3738.06       3554.67       222.03 o                         
   1   3 -10       1578.19       1472.82       137.41 o                         
   2   3 -10        209.32        138.67       114.59 o                         
   3   3 -10        487.04        520.21       122.80 o                         
   4   3 -10        789.38        976.76       120.04 o                         
   5   3 -10       1520.08       1401.32       140.13 o                         
   6   3 -10       1280.86       1347.04       142.32 o                         
   7   3 -10        290.88        202.96       132.13 o                         
   8   3 -10       1051.65       1127.91       135.41 o                         
   9   3 -10        825.08        733.97       187.35 o                         
   0   4 -10       8364.38       8237.46       261.70 o                         
   1   4 -10       9920.09       9996.71       220.69 o                         
   2   4 -10      14438.93      14940.61       272.32 o                         
   3   4 -10       7307.75       7240.24       188.25 o                         
   4   4 -10       4043.23       4184.53       150.69 o                         
   5   4 -10       6234.28       6679.41       199.07 o                         
   6   4 -10       7836.82       7836.20       238.32 o                         
   7   4 -10       2465.17       2471.12       183.32 o                         
   8   4 -10       1270.80       1111.00       166.92 o                         
   1   5 -10       2499.29       2607.64       189.86 o                         
   2   5 -10         17.63         -6.99       143.37 o                         
   3   5 -10       1745.73       1802.42       140.15 o                         
   4   5 -10        589.64        458.72       110.59 o                         
   5   5 -10       3958.25       4109.78       190.86 o                         
   6   5 -10        161.95        230.00       169.53 o                         
   7   5 -10       1482.54       1494.62       170.05 o                         
   8   5 -10        444.11        570.34       194.44 o                         
   0   6 -10      20703.81      21055.73       445.64 o                         
   1   6 -10      12326.85      12239.47       271.60 o                         
   2   6 -10      16918.01      16947.42       288.19 o                         
   3   6 -10       8982.97       9495.16       236.06 o                         
   4   6 -10      13668.31      13085.27       229.31 o                         
   5   6 -10       7967.74       7914.60       235.55 o                         
   6   6 -10       5671.44       6083.11       260.85 o                         
   7   6 -10       3564.48       3624.36       213.61 o                         
   1   7 -10       2278.64       2417.37       188.41 o                         
   2   7 -10         17.28         66.00       155.03 o                         
   3   7 -10       1752.16       1910.27       176.58 o                         
   4   7 -10        101.81        148.27       138.32 o                         
   5   7 -10       2187.78       2116.02       209.12 o                         
   6   7 -10        160.89          7.39       181.06 o                         
   7   7 -10       1212.42       1175.83       214.88 o                         
   0   8 -10       5458.52       5650.69       280.84 o                         
   1   8 -10      10979.29      11433.37       311.20 o                         
   2   8 -10        617.73        484.15       163.20 o                         
   3   8 -10       7637.37       7844.66       243.16 o                         
   4   8 -10       4115.58       3876.18       176.46 o                         
   5   8 -10       7082.64       7761.93       286.37 o                         
   6   8 -10        257.31        211.61       212.04 o                         
   1   9 -10       1901.66       2002.11       238.62 o                         
   2   9 -10        141.11         65.88       173.47 o                         
   3   9 -10       1317.23       1297.76       191.32 o                         
   4   9 -10        705.27        535.14       189.90 o                         
   0  10 -10       4438.82       4469.10       386.38 o                         
   1  10 -10       3853.77       3736.85       265.55 o                         
   2  10 -10       1942.45       1967.84       248.81 o                         
   2   0  -9        395.54        252.48       132.59 o                         
   4   0  -9       1281.11       1051.94       143.85 o                         
   6   0  -9       2116.01       2037.26       162.34 o                         
   8   0  -9       2049.37       2515.90       204.40 o                         
  10   0  -9        549.77       1006.90       344.10 o                         
   0   1  -9       2854.31       2869.24       184.45 o                         
   1   1  -9      10892.00      10964.83       176.27 o                         
   2   1  -9      54459.02      54914.48       364.82 o                         
   3   1  -9      11154.18      10876.63       170.23 o                         
   4   1  -9       1766.74       1665.46        95.77 o                         
   5   1  -9       5524.97       5740.23       159.67 o                         
   6   1  -9      28605.05      28101.35       277.87 o                         
   7   1  -9       3051.95       3338.79       148.39 o                         
   8   1  -9        524.79        507.52       158.37 o                         
   9   1  -9       1103.62        691.62       182.14 o                         
  10   1  -9       8915.82       8927.35       271.44 o                         
   1   2  -9        521.36        398.75       109.58 o                         
   2   2  -9          2.97        -93.30        93.30 o                         
   3   2  -9        665.07        649.68       105.61 o                         
   4   2  -9        623.70        730.19       101.87 o                         
   5   2  -9       1121.12       1057.34       117.13 o                         
   6   2  -9         36.92        -81.91       119.19 o                         
   7   2  -9         91.96         57.58       125.50 o                         
   8   2  -9        788.88        601.31       139.83 o                         
   9   2  -9        986.54        951.94       169.04 o                         
  10   2  -9         26.29        168.41       182.45 o                         
   0   3  -9      19991.80      19334.14       342.36 o                         
   1   3  -9      12261.95      12538.83       211.32 o                         
   2   3  -9      33055.18      32663.19       296.34 o                         
   3   3  -9       9584.27       9962.79       204.19 o                         
   4   3  -9      10598.84      10479.26       170.35 o                         
   5   3  -9       7784.05       7539.10       165.93 o                         
   6   3  -9      15025.21      15492.18       235.39 o                         
   7   3  -9       3521.56       3676.85       150.88 o                         
   8   3  -9       3522.85       3747.30       157.23 o                         
   9   3  -9       2460.45       2352.58       160.51 o                         
   1   4  -9       2370.49       2569.46       145.56 o                         
   2   4  -9         11.74        -27.85       113.89 o                         
   3   4  -9        998.56       1001.63       115.70 o                         
   4   4  -9         57.45         65.82       105.70 o                         
   5   4  -9       3354.19       3547.75       163.90 o                         
   6   4  -9        138.37        229.53       152.57 o                         
   7   4  -9       1039.48        987.03       158.30 o                         
   8   4  -9        170.38        -63.19       147.53 o                         
   9   4  -9       2071.87       2071.94       168.91 o                         
   0   5  -9       4756.79       4889.99       249.52 o                         
   1   5  -9      17200.56      17508.19       270.06 o                         
   2   5  -9       9527.90       9442.83       208.99 o                         
   3   5  -9      13061.08      13382.34       220.09 o                         
   4   5  -9       3607.75       3589.60       133.20 o                         
   5   5  -9      10910.98      11013.09       224.14 o                         
   6   5  -9       3798.74       3827.94       205.46 o                         
   7   5  -9       5179.97       4938.61       206.94 o                         
   8   5  -9       1450.77       1485.60       195.70 o                         
   9   5  -9       3991.39       4309.19       234.18 o                         
   1   6  -9       3262.66       3100.29       200.55 o                         
   2   6  -9          5.87        -58.79       147.23 o                         
   3   6  -9       1496.15       1474.89       154.64 o                         
   4   6  -9        470.52        549.90       118.69 o                         
   5   6  -9       3083.64       2997.83       212.60 o                         
   6   6  -9        208.97        216.54       154.46 o                         
   7   6  -9        376.37        258.04       159.14 o                         
   8   6  -9        314.29        382.89       159.30 o                         
   0   7  -9       8373.25       8811.59       390.67 o                         
   1   7  -9      14435.83      14518.88       266.25 o                         
   2   7  -9        840.44        735.23       143.43 o                         
   3   7  -9      10552.62      10890.10       253.02 o                         
   4   7  -9       5642.40       5622.46       185.89 o                         
   5   7  -9       8875.25       8789.04       228.39 o                         
   6   7  -9        181.30        216.03       201.44 o                         
   7   7  -9       3753.55       3974.49       225.78 o                         
   1   8  -9       3003.68       3197.31       216.99 o                         
   2   8  -9        133.89         95.37       178.82 o                         
   3   8  -9       2035.38       1899.68       178.82 o                         
   4   8  -9        184.79        135.79       131.15 o                         
   5   8  -9       2194.40       2192.06       206.75 o                         
   6   8  -9        458.48        344.32       211.44 o                         
   7   8  -9        798.91        791.28       218.69 o                         
   0   9  -9       9562.60       9372.66       411.34 o                         
   1   9  -9        875.68        702.66       203.03 o                         
   2   9  -9       4041.82       4041.84       237.42 o                         
   3   9  -9        715.62        866.92       163.15 o                         
   4   9  -9       7209.91       7284.46       221.02 o                         
   5   9  -9        625.23        651.51       196.81 o                         
   1  10  -9       1797.06       1891.22       246.37 o                         
   2  10  -9         49.51        118.22       207.80 o                         
   3  10  -9       1712.12       1583.55       197.69 o                         
   4  10  -9         86.20       -206.07       206.07 o                         
   0  11  -9       6567.39       6462.53       457.20 o                         
   0   0  -8       7823.75       7229.07       295.00 o                         
   2   0  -8      35842.01      36479.93       358.07 o                         
   4   0  -8       3529.86       3499.24       140.81 o                         
   6   0  -8      15663.08      15517.90       259.08 o                         
   8   0  -8       2331.35       2638.53       190.97 o                         
  10   0  -8       4674.86       4147.43       319.47 o                         
   1   1  -8        704.44        750.00        91.97 o                         
   2   1  -8        250.02        135.40        84.63 o                         
   3   1  -8         37.09         80.62        74.65 o                         
   4   1  -8       2017.53       2051.08        95.68 o                         
   5   1  -8       1309.17       1359.76       122.00 o                         
   6   1  -8        928.99        955.48       114.01 o                         
   7   1  -8        731.13        755.34       129.45 o                         
   8   1  -8       1471.84       1531.24       176.28 o                         
   9   1  -8        501.19        373.51       148.39 o                         
  10   1  -8       1355.65       1383.26       195.98 o                         
   0   2  -8      53708.82      53272.26       458.77 o                         
   1   2  -8      43730.26      43199.02       276.40 o                         
   2   2  -8      41790.04      41921.07       275.55 o                         
   3   2  -8      25415.84      24886.22       219.95 o                         
   4   2  -8      34494.96      34340.79       254.44 o                         
   5   2  -8      21091.15      20869.92       224.38 o                         
   6   2  -8      20384.45      21058.15       238.10 o                         
   7   2  -8       9083.97       9015.98       182.62 o                         
   8   2  -8       9938.54      10064.37       205.95 o                         
   9   2  -8       4563.65       4503.48       193.62 o                         
  10   2  -8       5505.41       5525.11       205.22 o                         
   1   3  -8       2399.17       2558.81       118.17 o                         
   2   3  -8        237.94        265.67        95.85 o                         
   3   3  -8       1913.15       1787.25       116.72 o                         
   4   3  -8       1109.01       1019.79       112.97 o                         
   5   3  -8       1379.11       1219.10       129.20 o                         
   6   3  -8        199.51        349.92       121.64 o                         
   7   3  -8        493.59        473.65       126.01 o                         
   8   3  -8       1030.28       1131.81       128.35 o                         
   9   3  -8        879.56        732.31       126.77 o                         
  10   3  -8        132.29        -35.91       171.32 o                         
   0   4  -8      15387.22      14860.37       281.98 o                         
   1   4  -8       5930.52       5719.38       160.62 o                         
   2   4  -8      14614.88      14361.59       206.67 o                         
   3   4  -8       4313.80       4545.24       132.13 o                         
   4   4  -8      12972.62      12924.65       207.73 o                         
   5   4  -8       4434.06       4447.22       166.92 o                         
   6   4  -8       6557.92       6697.39       213.49 o                         
   7   4  -8       1629.24       1609.80       146.51 o                         
   8   4  -8       4678.20       4774.67       183.79 o                         
   9   4  -8       1316.24       1445.69       168.69 o                         
  10   4  -8       1961.42       2080.58       246.42 o                         
   1   5  -8       2762.06       2780.92       158.15 o                         
   2   5  -8        348.17        226.47       135.16 o                         
   3   5  -8       4128.47       3927.97       150.63 o                         
   4   5  -8          9.24       -118.58       118.58 o                         
   5   5  -8       2846.65       2880.06       157.98 o                         
   6   5  -8        804.60       1043.09       152.93 o                         
   7   5  -8       3840.65       3781.05       176.44 o                         
   8   5  -8         58.76       -160.99       160.99 o                         
   9   5  -8       1830.11       1986.51       228.87 o                         
   0   6  -8      17236.90      16939.75       396.82 o                         
   1   6  -8      13886.03      13653.16       246.01 o                         
   2   6  -8      15868.83      15939.47       237.55 o                         
   3   6  -8      13197.52      13395.24       244.76 o                         
   4   6  -8      11119.94      11177.33       197.24 o                         
   5   6  -8       8681.48       9073.97       258.83 o                         
   6   6  -8       8459.91       8285.97       227.03 o                         
   7   6  -8       5306.66       5116.48       180.88 o                         
   8   6  -8       2685.04       2878.18       187.81 o                         
   9   6  -8       2775.08       2761.96       213.32 o                         
   1   7  -8       3121.47       3312.16       202.57 o                         
   2   7  -8        151.68        213.03       163.72 o                         
   3   7  -8       1677.05       1655.82       163.10 o                         
   4   7  -8          9.61        -98.38        98.38 o                         
   5   7  -8       3672.66       3647.43       198.90 o                         
   6   7  -8        209.32         46.80       145.20 o                         
   7   7  -8        718.14        546.77       163.18 o                         
   8   7  -8          3.84         19.16       166.25 o                         
   0   8  -8       5499.68       5441.15       356.48 o                         
   1   8  -8      14312.01      14791.24       311.11 o                         
   2   8  -8       1408.86       1270.25       188.61 o                         
   3   8  -8      13055.50      13262.15       256.36 o                         
   4   8  -8       4050.74       3995.20       162.73 o                         
   5   8  -8       6081.08       6070.87       206.92 o                         
   6   8  -8        928.47        897.88       172.22 o                         
   7   8  -8       5086.19       5437.78       218.42 o                         
   1   9  -8       2253.48       1964.02       217.07 o                         
   2   9  -8        336.99        379.74       195.31 o                         
   3   9  -8       2145.67       2138.45       173.69 o                         
   4   9  -8        500.69        616.63       158.79 o                         
   5   9  -8       1645.57       1477.79       186.61 o                         
   6   9  -8        857.20        887.13       188.21 o                         
   0  10  -8       3370.61       3373.32       350.01 o                         
   1  10  -8       1862.93       2254.77       240.57 o                         
   2  10  -8       2814.08       2912.84       243.50 o                         
   3  10  -8       1049.59       1195.45       187.05 o                         
   4  10  -8       2387.37       2389.30       192.50 o                         
   5  10  -8       1127.36       1155.92       195.43 o                         
   1  11  -8       1499.54       1403.82       270.69 o                         
   2  11  -8         47.50       -111.29       219.39 o                         
   3  11  -8       1776.34       1613.43       239.88 o                         
   2   0  -7        289.14        256.73        93.21 o                         
   4   0  -7       2673.80       2928.53       157.98 o                         
   6   0  -7        564.08        420.05       124.54 o                         
   8   0  -7       1007.27       1344.88       218.01 o                         
  10   0  -7        595.17        562.20       228.92 o                         
   0   1  -7     124512.77     122906.20       659.40 o                         
   1   1  -7      20952.74      20605.85       177.31 o                         
   2   1  -7      48409.48      48287.59       274.61 o                         
   3   1  -7       9876.88       9812.57       130.22 o                         
   4   1  -7      91203.26      90793.18       420.27 o                         
   5   1  -7       7978.58       7925.93       148.41 o                         
   6   1  -7      14450.89      14207.25       209.69 o                         
   7   1  -7       2457.63       2324.54       147.18 o                         
   8   1  -7      31767.79      32036.85       356.07 o                         
   9   1  -7       1064.98       1009.72       148.00 o                         
  10   1  -7       2151.27       2013.72       190.24 o                         
  11   1  -7        244.50        111.76       237.17 o                         
   1   2  -7        714.71        605.40        75.75 o                         
   2   2  -7       1318.86       1299.37        88.66 o                         
   3   2  -7       2273.94       2167.92        92.53 o                         
   4   2  -7        841.90        694.84       103.63 o                         
   5   2  -7       2288.56       2331.84       123.01 o                         
   6   2  -7       3470.87       3403.72       129.07 o                         
   7   2  -7       6305.98       6436.11       158.60 o                         
   8   2  -7       1213.69       1076.99       130.44 o                         
   9   2  -7       1036.29        918.00       149.61 o                         
  10   2  -7       1963.47       1948.74       159.16 o                         
   0   3  -7      15981.65      15670.55       248.71 o                         
   1   3  -7      23041.78      22614.10       194.23 o                         
   2   3  -7      21808.16      21760.04       193.16 o                         
   3   3  -7      27104.93      27254.30       233.85 o                         
   4   3  -7      11752.17      11518.46       176.16 o                         
   5   3  -7      10093.11      10142.16       219.80 o                         
   6   3  -7       7779.64       7972.00       165.81 o                         
   7   3  -7      10038.51      10100.61       195.16 o                         
   8   3  -7       3982.84       4174.61       160.50 o                         
   9   3  -7       3309.45       3159.19       195.88 o                         
  10   3  -7       1537.05       1390.25       173.51 o                         
   1   4  -7       2034.90       1761.14       120.81 o                         
   2   4  -7        175.24        129.06        97.08 o                         
   3   4  -7       2259.94       2344.59       124.88 o                         
   4   4  -7        911.96        905.94       112.05 o                         
   5   4  -7       2554.85       2434.34       159.02 o                         
   6   4  -7        459.80        382.26       118.59 o                         
   7   4  -7       1582.03       1966.31       154.04 o                         
   8   4  -7        414.51        387.46       163.80 o                         
   9   4  -7       1267.55       1300.66       212.60 o                         
  10   4  -7        819.03        965.43       230.33 o                         
   0   5  -7      32591.30      32474.90       434.33 o                         
   1   5  -7      74851.33      75115.49       493.49 o                         
   2   5  -7       6597.83       6455.11       163.45 o                         
   3   5  -7      60012.96      59314.59       396.32 o                         
   4   5  -7      18290.45      18547.62       275.54 o                         
   5   5  -7      33242.29      33958.45       361.79 o                         
   6   5  -7       3616.84       3358.09       158.23 o                         
   7   5  -7      22617.46      22147.69       320.33 o                         
   8   5  -7       4636.00       4772.98       213.32 o                         
   9   5  -7       8425.85       8515.00       304.49 o                         
  10   5  -7        864.46        894.51       262.27 o                         
   1   6  -7       3602.59       3281.03       176.82 o                         
   2   6  -7       1224.39       1017.03       148.07 o                         
   3   6  -7       5102.58       5051.46       172.34 o                         
   4   6  -7        819.71        897.00       115.64 o                         
   5   6  -7       1348.97       1411.37       133.04 o                         
   6   6  -7       2180.77       2229.62       166.42 o                         
   7   6  -7       3243.30       3138.85       170.15 o                         
   8   6  -7       1591.94       1618.34       171.76 o                         
   9   6  -7        513.88        491.76       179.49 o                         
   0   7  -7        579.37        645.31       233.71 o                         
   1   7  -7       1950.79       1955.55       174.45 o                         
   2   7  -7       6551.23       6811.00       224.45 o                         
   3   7  -7       1960.04       2009.18       155.14 o                         
   4   7  -7        372.70        341.79       108.02 o                         
   5   7  -7        553.78        593.65       151.57 o                         
   6   7  -7       3174.56       3112.34       170.64 o                         
   7   7  -7        677.99        718.43       160.30 o                         
   8   7  -7        481.10        387.29       178.38 o                         
   1   8  -7       3840.43       3998.92       206.90 o                         
   2   8  -7          6.48        136.08       169.72 o                         
   3   8  -7       5096.48       5273.36       193.92 o                         
   4   8  -7         86.87       -117.43       144.37 o                         
   5   8  -7       1752.69       1828.21       165.71 o                         
   6   8  -7         55.46        133.69       144.92 o                         
   7   8  -7       3445.56       3527.02       203.13 o                         
   8   8  -7         96.29          3.15       174.74 o                         
   0   9  -7      28437.81      27809.79       661.81 o                         
   1   9  -7       4073.69       4133.52       233.19 o                         
   2   9  -7      31747.30      32055.89       438.43 o                         
   3   9  -7       3026.63       3091.19       198.32 o                         
   4   9  -7      18695.49      18428.20       358.85 o                         
   5   9  -7       2884.06       3021.88       191.16 o                         
   6   9  -7      15852.07      15754.02       315.22 o                         
   7   9  -7       1395.42       1535.63       193.28 o                         
   1  10  -7       2853.35       2610.16       249.15 o                         
   2  10  -7         42.01       -194.39       194.39 o                         
   3  10  -7       1799.07       1997.10       200.20 o                         
   4  10  -7        141.75        139.99       174.19 o                         
   5  10  -7       2783.73       2703.24       234.45 o                         
   6  10  -7          7.95        174.23       216.84 o                         
   0  11  -7        708.75        187.31       391.42 o                         
   1  11  -7        603.44        576.60       279.96 o                         
   2  11  -7        821.27        877.08       253.74 o                         
   3  11  -7        435.43        265.71       208.99 o                         
   4  11  -7        449.67        423.66       197.49 o                         
   0   0  -6     155123.80     152472.33      1332.30 o                         
   2   0  -6       7386.67       7352.80       147.21 o                         
   4   0  -6      84958.43      84771.58       567.24 o                         
   6   0  -6       2506.64       2369.82       144.45 o                         
   8   0  -6      24938.68      25254.75       420.77 o                         
  10   0  -6        209.07        328.16       222.88 o                         
   1   1  -6        410.08        458.01        65.56 o                         
   2   1  -6        131.67         90.72        61.73 o                         
   3   1  -6       1812.66       1813.47        73.08 o                         
   4   1  -6        374.07        389.66        77.48 o                         
   5   1  -6         77.37         63.57        85.56 o                         
   6   1  -6        895.61        836.29       106.56 o                         
   7   1  -6        799.51        540.42       134.87 o                         
   8   1  -6         99.37        165.24       125.25 o                         
   9   1  -6        222.22         93.19       155.96 o                         
  10   1  -6       1069.21        981.90       168.09 o                         
  11   1  -6        310.29        164.66       187.47 o                         
   0   2  -6      84242.06      84267.12       505.65 o                         
   1   2  -6      13118.16      12827.38       134.59 o                         
   2   2  -6       4137.21       3944.82       101.04 o                         
   3   2  -6      10691.12      10564.51       129.84 o                         
   4   2  -6      55379.14      54596.16       329.88 o                         
   5   2  -6       7917.46       7721.76       173.98 o                         
   6   2  -6       1404.25       1705.42       111.27 o                         
   7   2  -6       4562.06       4708.98       147.74 o                         
   8   2  -6      19412.91      19556.82       257.97 o                         
   9   2  -6       2158.40       2346.27       150.61 o                         
  10   2  -6        305.69        346.05       176.48 o                         
  11   2  -6       1467.05       1630.60       242.04 o                         
   1   3  -6       3773.62       3710.18        94.64 o                         
   2   3  -6        453.65        342.44        76.93 o                         
   3   3  -6       4622.56       4616.53       106.36 o                         
   4   3  -6        221.14         33.09       114.70 o                         
   5   3  -6        250.01        293.25       113.99 o                         
   6   3  -6       2020.98       2089.16       121.76 o                         
   7   3  -6       1998.99       2069.59       145.95 o                         
   8   3  -6        219.21        160.63       141.36 o                         
   9   3  -6         35.27         74.00       155.81 o                         
  10   3  -6       1052.34       1047.47       169.10 o                         
  11   3  -6        859.03        798.67       207.99 o                         
   0   4  -6      20849.71      20586.29       320.09 o                         
   1   4  -6      32371.14      32783.85       272.01 o                         
   2   4  -6       2458.28       2396.43       109.51 o                         
   3   4  -6      24653.48      24368.69       246.02 o                         
   4   4  -6      16245.80      16336.58       236.26 o                         
   5   4  -6      16876.04      16966.08       291.80 o                         
   6   4  -6       2190.89       2169.51       145.49 o                         
   7   4  -6       9210.76       9295.62       249.21 o                         
   8   4  -6       7369.53       7541.49       254.76 o                         
   9   4  -6       3409.84       3160.43       230.22 o                         
  10   4  -6        916.71        652.98       207.78 o                         
   1   5  -6       4625.69       4545.09       158.15 o                         
   2   5  -6        195.84        308.22       120.35 o                         
   3   5  -6       4303.33       4204.16       147.81 o                         
   4   5  -6        720.32        577.80       110.56 o                         
   5   5  -6       1555.08       1441.02       123.53 o                         
   6   5  -6        228.40        259.08       123.70 o                         
   7   5  -6       2912.40       2887.78       175.64 o                         
   8   5  -6        339.75        320.25       151.54 o                         
   9   5  -6        371.82        230.96       199.77 o                         
  10   5  -6         10.68        -34.14       207.39 o                         
   0   6  -6       1107.80       1058.35       198.39 o                         
   1   6  -6      19052.32      19201.03       276.15 o                         
   2   6  -6       7821.04       7927.54       192.90 o                         
   3   6  -6      18440.82      18521.99       251.33 o                         
   4   6  -6        924.36        913.84       114.93 o                         
   5   6  -6       9518.05       9455.39       207.63 o                         
   6   6  -6       5559.58       5461.43       180.08 o                         
   7   6  -6       8046.22       7975.74       221.37 o                         
   8   6  -6       1076.36       1001.35       153.49 o                         
   9   6  -6       2623.93       2727.58       175.49 o                         
   1   7  -6       2593.41       2902.32       172.84 o                         
   2   7  -6         89.01        -12.92       146.79 o                         
   3   7  -6       5467.87       5333.11       167.49 o                         
   4   7  -6        611.60        609.84       119.73 o                         
   5   7  -6       1113.46       1103.70       157.94 o                         
   6   7  -6         58.62        185.07       137.18 o                         
   7   7  -6       4981.00       4866.37       193.85 o                         
   8   7  -6        588.91        455.97       159.55 o                         
   9   7  -6        412.89        398.12       159.61 o                         
   0   8  -6       3961.34       3950.81       305.84 o                         
   1   8  -6       5355.29       5437.15       218.54 o                         
   2   8  -6      15092.29      14963.86       282.42 o                         
   3   8  -6       5767.59       5709.97       201.54 o                         
   4   8  -6       2538.65       2634.72       162.84 o                         
   5   8  -6       3275.89       3316.14       208.12 o                         
   6   8  -6       7516.70       7825.98       225.82 o                         
   7   8  -6       3198.23       3292.22       199.15 o                         
   8   8  -6        720.41        695.14       178.04 o                         
   1   9  -6       2484.96       2338.56       235.77 o                         
   2   9  -6         33.10          7.96       191.71 o                         
   3   9  -6       2886.12       2873.56       188.11 o                         
   4   9  -6         55.69        -70.56       165.09 o                         
   5   9  -6       2007.25       2203.45       208.31 o                         
   6   9  -6         52.71          0.39       167.15 o                         
   7   9  -6       2171.50       2072.65       191.89 o                         
   0  10  -6       5299.40       5505.80       492.83 o                         
   1  10  -6         39.56        -57.83       236.37 o                         
   2  10  -6      10294.03      10273.56       306.30 o                         
   3  10  -6        209.03        272.58       179.32 o                         
   4  10  -6       3868.72       3670.38       198.33 o                         
   5  10  -6         11.99       -133.39       188.08 o                         
   6  10  -6       4524.66       4392.02       263.04 o                         
   1  11  -6       2339.42       2306.58       308.26 o                         
   2  11  -6        104.33        309.90       236.93 o                         
   3  11  -6       1265.25       1429.88       231.26 o                         
   4  11  -6        135.69         64.21       174.18 o                         
   5  11  -6       2009.92       2159.78       273.63 o                         
   0  12  -6       3121.23       3362.88       470.75 o                         
   1  12  -6       1244.13        826.68       298.82 o                         
   2  12  -6       2906.36       2925.02       304.72 o                         
   2   0  -5       2713.90       2878.98       115.51 o                         
   4   0  -5        373.13        437.28        98.28 o                         
   6   0  -5       9680.18       9331.21       204.00 o                         
   8   0  -5       1156.33       1303.53       233.44 o                         
  10   0  -5       2654.35       2646.28       282.49 o                         
   0   1  -5     120879.63     120296.66       720.61 o                         
   1   1  -5      43599.85      44310.02       218.80 o                         
   2   1  -5      99598.02      98736.87       401.20 o                         
   3   1  -5      44408.38      45076.12       239.85 o                         
   4   1  -5      63368.48      62721.21       307.91 o                         
   5   1  -5      16742.97      16921.55       189.66 o                         
   6   1  -5      46988.57      46669.61       320.20 o                         
   7   1  -5       9488.38       9503.75       181.20 o                         
   8   1  -5      19232.95      19485.08       250.60 o                         
   9   1  -5       2428.28       2559.99       174.28 o                         
  10   1  -5      11671.52      12085.42       292.17 o                         
  11   1  -5        786.28        799.03       177.43 o                         
   1   2  -5        844.14        799.11        76.28 o                         
   2   2  -5        228.01        164.55        66.40 o                         
   3   2  -5       3323.60       3193.92       102.68 o                         
   4   2  -5       3527.89       3379.47       127.18 o                         
   5   2  -5       6724.02       6719.65       149.34 o                         
   6   2  -5       1705.72       1614.72       120.42 o                         
   7   2  -5       1592.69       1467.52       113.07 o                         
   8   2  -5       3061.88       3407.69       165.13 o                         
   9   2  -5       5677.07       5989.48       194.70 o                         
  10   2  -5       1168.75       1251.23       191.71 o                         
  11   2  -5        954.61        852.06       218.51 o                         
   0   3  -5     129454.93     132420.23       642.35 o                         
   1   3  -5      34590.81      35127.86       218.11 o                         
   2   3  -5       8915.90       9369.37       150.10 o                         
   3   3  -5      21621.56      20979.53       200.03 o                         
   4   3  -5      68086.79      67464.69       429.11 o                         
   5   3  -5      19194.04      19356.63       242.90 o                         
   6   3  -5       1298.11       1282.09       123.28 o                         
   7   3  -5       8497.39       8358.06       186.24 o                         
   8   3  -5      19229.64      19464.14       319.70 o                         
   9   3  -5       4499.80       4848.86       203.49 o                         
  10   3  -5         32.70         11.40       164.68 o                         
  11   3  -5       2230.41       2144.29       231.51 o                         
   1   4  -5       1308.66       1461.08       101.57 o                         
   2   4  -5        270.28        342.20        88.60 o                         
   3   4  -5       7310.23       7233.03       114.90 o                         
   4   4  -5        296.32        317.82       103.25 o                         
   5   4  -5         64.05         22.08        99.82 o                         
   6   4  -5       1501.10       1368.45       151.67 o                         
   7   4  -5       7752.58       7473.24       223.40 o                         
   8   4  -5       1138.09       1119.45       169.98 o                         
   9   4  -5          5.76        280.40       190.53 o                         
  10   4  -5        237.66        274.84       174.97 o                         
  11   4  -5       2950.46       2938.31       245.73 o                         
   0   5  -5       6037.81       5657.35       199.74 o                         
   1   5  -5      82221.84      81976.12       474.49 o                         
   2   5  -5      45060.86      44713.73       350.52 o                         
   3   5  -5      65830.04      64559.43       360.78 o                         
   4   5  -5       4794.20       4801.70       144.27 o                         
   5   5  -5      46461.64      46430.73       394.87 o                         
   6   5  -5      13928.70      14019.74       228.36 o                         
   7   5  -5      20035.23      20332.67       282.56 o                         
   8   5  -5       1775.92       1872.00       158.37 o                         
   9   5  -5       9689.00       9556.85       262.60 o                         
  10   5  -5       2818.70       2626.64       225.33 o                         
   1   6  -5       5401.23       5228.98       169.08 o                         
   2   6  -5         96.32        157.10       123.48 o                         
   3   6  -5       5117.62       5029.49       144.13 o                         
   4   6  -5       3208.94       3111.03       149.34 o                         
   5   6  -5       3339.23       3326.25       159.52 o                         
   6   6  -5       2158.49       2094.19       155.65 o                         
   7   6  -5       2615.89       2811.23       168.16 o                         
   8   6  -5       2162.99       2045.45       164.68 o                         
   9   6  -5       1304.48       1292.52       165.81 o                         
  10   6  -5       1809.67       1992.62       187.69 o                         
   0   7  -5       1674.65       1489.45       231.70 o                         
   1   7  -5      19850.52      20319.60       316.35 o                         
   2   7  -5      13746.49      13528.87       257.79 o                         
   3   7  -5      14585.18      15042.73       236.24 o                         
   4   7  -5       1644.41       1676.82       155.67 o                         
   5   7  -5       9803.37      10052.18       250.32 o                         
   6   7  -5       5847.82       5948.80       217.98 o                         
   7   7  -5       5487.23       5431.01       216.85 o                         
   8   7  -5        359.07        321.05       146.11 o                         
   9   7  -5       1544.34       1447.15       161.08 o                         
   1   8  -5       7803.36       8134.70       241.13 o                         
   2   8  -5        106.42        -78.77       155.47 o                         
   3   8  -5       2995.08       3352.54       175.47 o                         
   4   8  -5        422.45        366.94       151.18 o                         
   5   8  -5       5602.16       5632.20       200.43 o                         
   6   8  -5        297.22        262.95       167.14 o                         
   7   8  -5       1504.97       1559.91       183.39 o                         
   8   8  -5        548.91        522.29       175.67 o                         
   9   8  -5       2577.84       2602.01       224.61 o                         
   0   9  -5      36588.20      39299.97       867.57 o                         
   1   9  -5       3477.89       3414.43       236.16 o                         
   2   9  -5      30530.34      30281.45       413.23 o                         
   3   9  -5       3507.88       3646.10       193.54 o                         
   4   9  -5      23618.51      23257.78       294.85 o                         
   5   9  -5       1350.79       1335.97       167.73 o                         
   6   9  -5      12281.38      12252.70       272.38 o                         
   7   9  -5       1531.47       1186.73       187.55 o                         
   8   9  -5       8132.80       7697.71       256.19 o                         
   1  10  -5       2858.98       2840.36       266.28 o                         
   2  10  -5         95.02       -132.12       206.42 o                         
   3  10  -5       4664.12       4757.25       234.81 o                         
   4  10  -5        295.36        356.28       161.99 o                         
   5  10  -5       1025.64        848.64       168.74 o                         
   6  10  -5         85.79         93.08       181.17 o                         
   7  10  -5       3168.82       3113.86       219.14 o                         
   0  11  -5       5059.09       5002.35       503.62 o                         
   1  11  -5       2531.23       2482.15       261.03 o                         
   2  11  -5       4979.52       4893.61       293.85 o                         
   3  11  -5       1805.60       1569.69       229.17 o                         
   4  11  -5       3185.99       2947.04       210.23 o                         
   5  11  -5       1712.42       1647.31       253.46 o                         
   1  12  -5       1351.29       1649.47       296.40 o                         
   2  12  -5        208.81       -164.01       259.21 o                         
   3  12  -5       1181.76       1086.37       231.24 o                         
   0   0  -4      32090.67      35085.77       671.71 o                         
   2   0  -4      73605.74      74939.08       639.40 o                         
   4   0  -4      16106.28      16016.15       195.22 o                         
   6   0  -4      24729.03      25000.22       279.38 o                         
   8   0  -4       5477.94       5095.87       230.32 o                         
  10   0  -4       6832.00       7233.22       323.29 o                         
   1   1  -4        973.82        945.92        84.89 o                         
   2   1  -4        956.46        938.06        69.33 o                         
   3   1  -4       2411.28       2445.25        95.41 o                         
   4   1  -4        431.05        307.44        77.33 o                         
   5   1  -4        267.52        301.54        88.32 o                         
   6   1  -4       3243.13       3373.71       131.58 o                         
   7   1  -4        121.41        158.87       101.07 o                         
   8   1  -4       2419.78       2239.56       158.08 o                         
   9   1  -4        245.06        107.24       144.68 o                         
  10   1  -4        551.65        687.76       187.65 o                         
  11   1  -4         94.96        153.66       193.64 o                         
   0   2  -4      37192.95      37312.62       391.69 o                         
   1   2  -4      46582.99      45860.00       286.34 o                         
   2   2  -4     147471.11     147035.78       516.48 o                         
   3   2  -4      58814.05      58411.95       334.86 o                         
   4   2  -4      20687.55      20950.90       216.09 o                         
   5   2  -4      21456.30      21163.63       220.30 o                         
   6   2  -4      53801.91      54041.24       381.69 o                         
   7   2  -4      14296.25      14525.51       241.14 o                         
   8   2  -4       6246.38       6332.77       186.91 o                         
   9   2  -4       5529.02       5509.68       203.78 o                         
  10   2  -4      13052.49      12958.03       297.44 o                         
  11   2  -4       1458.51       1311.26       224.50 o                         
   1   3  -4       8557.26       8565.91       127.22 o                         
   2   3  -4          8.32        -40.51        78.71 o                         
   3   3  -4       2908.11       2877.81       101.22 o                         
   4   3  -4        218.77        134.18        84.90 o                         
   5   3  -4       3556.67       3595.80       131.25 o                         
   6   3  -4        828.94        852.00       112.05 o                         
   7   3  -4        854.83        926.57       115.56 o                         
   8   3  -4        199.68        232.97       144.61 o                         
   9   3  -4        984.54       1005.84       152.77 o                         
  10   3  -4        136.20        154.60       170.65 o                         
  11   3  -4        339.95        371.36       187.40 o                         
   0   4  -4       7334.78       7218.49       181.61 o                         
   1   4  -4      10124.93      10631.40       151.71 o                         
   2   4  -4      31644.73      31292.89       242.94 o                         
   3   4  -4      10837.15      10778.31       162.44 o                         
   4   4  -4       3051.78       3015.80       134.10 o                         
   5   4  -4       4068.17       4009.52       155.19 o                         
   6   4  -4      18493.85      18498.26       254.34 o                         
   7   4  -4       5002.22       5050.11       172.83 o                         
   8   4  -4       1366.28       1340.42       157.08 o                         
   9   4  -4       3029.92       3239.22       166.92 o                         
  10   4  -4       5874.00       5896.88       228.41 o                         
  11   4  -4        860.88       1028.92       217.76 o                         
   1   5  -4       8742.38       8621.41       172.56 o                         
   2   5  -4        237.61        148.34        96.92 o                         
   3   5  -4       2826.44       2789.46       110.42 o                         
   4   5  -4       1702.48       1726.34       137.20 o                         
   5   5  -4       7410.95       7340.74       189.55 o                         
   6   5  -4        251.25        288.91       105.04 o                         
   7   5  -4       1399.57       1297.13       128.85 o                         
   8   5  -4        688.35        556.52       142.72 o                         
   9   5  -4       4162.96       4182.49       223.42 o                         
  10   5  -4        109.34        239.45       162.39 o                         
   0   6  -4      29840.84      29917.92       464.32 o                         
   1   6  -4      38891.18      38741.46       357.82 o                         
   2   6  -4       8935.89       9097.02       197.58 o                         
   3   6  -4      25003.79      25006.03       262.71 o                         
   4   6  -4      20640.32      20776.32       274.97 o                         
   5   6  -4      21521.45      21583.37       350.80 o                         
   6   6  -4       1484.67       1434.00       148.85 o                         
   7   6  -4       9737.95       9700.36       205.38 o                         
   8   6  -4      10107.62       9999.48       234.99 o                         
   9   6  -4       6527.93       6528.42       242.60 o                         
  10   6  -4        252.65        213.99       225.50 o                         
   1   7  -4       3564.27       3487.21       182.65 o                         
   2   7  -4        436.40        245.23       137.01 o                         
   3   7  -4       3901.56       4056.36       176.90 o                         
   4   7  -4         85.75        247.42       126.95 o                         
   5   7  -4       3930.10       3919.46       178.40 o                         
   6   7  -4        323.21        451.69       152.05 o                         
   7   7  -4       2724.03       2835.19       192.92 o                         
   8   7  -4         33.92        -22.93       131.26 o                         
   9   7  -4       2180.73       2158.55       184.93 o                         
   0   8  -4       6291.67       5917.36       388.33 o                         
   1   8  -4      14981.40      15007.76       367.07 o                         
   2   8  -4       2094.07       2424.97       176.03 o                         
   3   8  -4       8581.72       8533.51       230.19 o                         
   4   8  -4       4546.65       4728.73       153.75 o                         
   5   8  -4      12443.98      12052.19       248.84 o                         
   6   8  -4       1135.72       1075.68       167.89 o                         
   7   8  -4       2537.75       2860.16       199.95 o                         
   8   8  -4       2456.90       2399.81       188.02 o                         
   9   8  -4       2612.23       2928.22       224.58 o                         
   1   9  -4       2743.15       2863.06       272.50 o                         
   2   9  -4         68.56        201.10       197.28 o                         
   3   9  -4       2712.61       2833.24       203.08 o                         
   4   9  -4        809.78        757.54       150.17 o                         
   5   9  -4       3643.79       3781.97       200.59 o                         
   6   9  -4        921.85        832.72       179.18 o                         
   7   9  -4       1750.68       1666.55       209.39 o                         
   8   9  -4        796.89        541.82       188.73 o                         
   0  10  -4      12946.25      12964.02       580.88 o                         
   1  10  -4       1242.20       1189.76       244.31 o                         
   2  10  -4       6446.22       6391.67       294.58 o                         
   3  10  -4       1847.30       1720.95       219.07 o                         
   4  10  -4       9314.38       9061.21       225.26 o                         
   5  10  -4        268.64        170.18       165.44 o                         
   6  10  -4       4663.22       5350.89       266.28 o                         
   7  10  -4        835.64        737.03       196.01 o                         
   1  11  -4       2631.21       2275.50       265.51 o                         
   2  11  -4         50.72       -106.99       233.51 o                         
   3  11  -4       1899.10       1894.63       245.55 o                         
   4  11  -4        136.21        -23.64       163.64 o                         
   5  11  -4       1629.45       1633.03       197.98 o                         
   6  11  -4          2.62         -9.59       200.47 o                         
   0  12  -4       8666.71       8925.16       507.50 o                         
   1  12  -4        309.80        410.07       258.58 o                         
   2  12  -4       6120.59       6530.80       327.81 o                         
   3  12  -4        296.40        343.74       232.58 o                         
   4  12  -4       5007.82       5252.87       366.49 o                         
   2   0  -3       1186.53        833.90       243.29 o                         
   4   0  -3      18697.64      18615.54       225.32 o                         
   6   0  -3       1956.29       1779.49       183.98 o                         
   8   0  -3      10654.31      10745.26       333.95 o                         
  10   0  -3       2986.72       3354.52       335.20 o                         
  12   0  -3       2842.65       2588.45       421.16 o                         
   0   1  -3       6113.60       6093.74       182.43 o                         
   1   1  -3     102681.80     105731.66       978.47 o                         
   2   1  -3      85181.98      85424.24       789.49 o                         
   3   1  -3      45083.04      45136.45       378.08 o                         
   4   1  -3       6214.38       6154.93       131.04 o                         
   5   1  -3      35940.62      35228.38       251.35 o                         
   6   1  -3      47407.70      47200.06       319.05 o                         
   7   1  -3      12385.06      12024.11       212.71 o                         
   8   1  -3       2237.18       2408.46       176.62 o                         
   9   1  -3       6134.10       6303.45       229.47 o                         
  10   1  -3      15730.54      15805.36       311.89 o                         
  11   1  -3       1846.80       1541.70       205.55 o                         
  12   1  -3        462.49        415.74       265.63 o                         
   1   2  -3        209.16        144.57       159.44 o                         
   2   2  -3       1024.28        976.02       118.37 o                         
   3   2  -3       1046.35        770.06        99.76 o                         
   4   2  -3        511.45        396.01        98.41 o                         
   5   2  -3        323.12        442.92        91.97 o                         
   6   2  -3        778.89        927.34       124.18 o                         
   7   2  -3       5154.26       4973.29       133.23 o                         
   8   2  -3        499.90        553.04       145.09 o                         
   9   2  -3        272.71        261.12       139.89 o                         
  10   2  -3        218.82        168.76       174.00 o                         
  11   2  -3       1029.61       1088.30       189.43 o                         
   0   3  -3      37831.84      37463.02       462.44 o                         
   1   3  -3      37878.91      38423.56       271.23 o                         
   2   3  -3     212031.92     214802.62       944.87 o                         
   3   3  -3      16156.89      16550.99       236.83 o                         
   4   3  -3      26711.67      27104.96       254.42 o                         
   5   3  -3      23109.88      22587.01       270.43 o                         
   6   3  -3      76932.30      75845.18       489.69 o                         
   7   3  -3       5855.95       5668.34       179.06 o                         
   8   3  -3       3010.45       3098.95       148.35 o                         
   9   3  -3       5122.33       4995.97       213.71 o                         
  10   3  -3      15482.05      15147.29       348.29 o                         
  11   3  -3       1751.62       1900.73       185.48 o                         
   1   4  -3       3612.42       3435.60       116.93 o                         
   2   4  -3        102.19         84.59        76.10 o                         
   3   4  -3         56.01        154.50        86.02 o                         
   4   4  -3        770.07        754.95       111.34 o                         
   5   4  -3      15666.11      15728.59       229.37 o                         
   6   4  -3         86.48         -4.67       120.31 o                         
   7   4  -3        400.46        480.02       141.32 o                         
   8   4  -3         81.36        -52.23       144.00 o                         
   9   4  -3       9876.67       9737.33       232.41 o                         
  10   4  -3        634.33        747.80       177.72 o                         
  11   4  -3        200.51        116.91       173.36 o                         
   0   5  -3      51580.34      52106.09       430.01 o                         
   1   5  -3      15682.95      15909.35       236.29 o                         
   2   5  -3       1929.13       1894.80       109.02 o                         
   3   5  -3      11854.96      11990.50       158.96 o                         
   4   5  -3      25157.07      24884.92       267.56 o                         
   5   5  -3      10786.82      10856.63       206.71 o                         
   6   5  -3       1045.99       1133.79       131.32 o                         
   7   5  -3       4786.54       4673.10       177.26 o                         
   8   5  -3       4987.59       4751.86       196.22 o                         
   9   5  -3       4046.05       3982.08       215.02 o                         
  10   5  -3        416.73        471.36       154.07 o                         
  11   5  -3       1261.90       1399.36       241.94 o                         
   1   6  -3       7574.92       7724.03       248.21 o                         
   2   6  -3       1576.04       1639.69       132.85 o                         
   3   6  -3       4099.36       4196.93       142.21 o                         
   4   6  -3        269.55         24.40       110.91 o                         
   5   6  -3       6466.91       6481.59       195.38 o                         
   6   6  -3       1364.34       1254.85       139.51 o                         
   7   6  -3        528.99        548.45       141.35 o                         
   8   6  -3        938.20       1209.36       166.34 o                         
   9   6  -3       2870.99       2730.74       207.96 o                         
  10   6  -3        203.14         58.02       205.74 o                         
   0   7  -3      36600.04      37129.62       693.95 o                         
   1   7  -3      58097.50      58134.66       605.15 o                         
   2   7  -3       2903.19       2993.27       171.45 o                         
   3   7  -3      49888.08      49936.59       489.59 o                         
   4   7  -3      24728.21      25345.83       288.44 o                         
   5   7  -3      27296.88      27664.46       364.84 o                         
   6   7  -3       1658.60       1709.90       164.57 o                         
   7   7  -3      15085.05      14734.17       314.20 o                         
   8   7  -3       5823.83       5869.60       207.71 o                         
   9   7  -3       8752.08       8616.01       255.55 o                         
  10   7  -3        193.67        176.02       199.32 o                         
   1   8  -3       8057.98       8351.71       339.82 o                         
   2   8  -3        263.88        283.04       153.77 o                         
   3   8  -3       6866.78       6868.74       234.20 o                         
   4   8  -3        703.26        823.90       134.43 o                         
   5   8  -3       1819.28       1637.43       180.10 o                         
   6   8  -3       1360.06       1237.43       187.08 o                         
   7   8  -3       3053.99       2952.92       191.51 o                         
   8   8  -3        827.27       1027.72       195.24 o                         
   9   8  -3        591.31        645.29       174.12 o                         
   0   9  -3       6565.91       6554.95       430.62 o                         
   1   9  -3        664.78        297.17       213.99 o                         
   2   9  -3       3595.55       3673.62       250.15 o                         
   3   9  -3        663.48        572.53       189.41 o                         
   4   9  -3       5178.55       5388.03       220.92 o                         
   5   9  -3        449.63        454.54       152.48 o                         
   6   9  -3       1904.29       2013.48       203.74 o                         
   7   9  -3        206.13        333.71       175.30 o                         
   8   9  -3       2851.54       2698.87       241.48 o                         
   1  10  -3       4937.08       4541.24       292.73 o                         
   2  10  -3        576.84        489.92       220.74 o                         
   3  10  -3       2039.78       2115.45       229.44 o                         
   4  10  -3         92.87        198.37       180.34 o                         
   5  10  -3       4536.87       4448.50       229.86 o                         
   6  10  -3        890.79        931.75       206.55 o                         
   7  10  -3        395.58        208.13       206.02 o                         
   0  11  -3      15007.56      14552.54       707.53 o                         
   1  11  -3       4436.75       4305.85       299.20 o                         
   2  11  -3      15502.53      16001.58       413.39 o                         
   3  11  -3       3664.82       3568.02       277.37 o                         
   4  11  -3      11260.95      10912.11       316.31 o                         
   5  11  -3       1519.19       1498.46       231.98 o                         
   6  11  -3       5780.30       5907.69       279.62 o                         
   1  12  -3       1174.47        956.19       256.34 o                         
   2  12  -3          3.19        -22.04       253.38 o                         
   3  12  -3       2108.14       1887.03       267.43 o                         
   4  12  -3        245.66        192.28       264.65 o                         
   0  13  -3       1243.79       1370.60       319.11 o                         
   0   0  -2      66204.91      68127.24       887.48 o                         
   2   0  -2     380741.44     390378.78      5394.11 o                         
   4   0  -2      43258.77      43847.34       508.64 o                         
   6   0  -2     104271.61     100541.64       824.37 o                         
   8   0  -2      10403.04      10515.05       405.18 o                         
  10   0  -2      19733.68      19428.27       476.58 o                         
  12   0  -2       1667.78       1358.39       448.42 o                         
   1   1  -2       3361.98       3373.14       175.34 o                         
   2   1  -2        537.35        373.02       189.45 o                         
   3   1  -2          5.73         66.20       126.53 o                         
   4   1  -2       3848.00       3750.92       120.04 o                         
   5   1  -2       5821.21       5776.30       110.05 o                         
   6   1  -2       1315.40       1418.73       111.99 o                         
   7   1  -2       3320.23       3265.24       162.15 o                         
   8   1  -2       1724.50       1964.25       160.16 o                         
   9   1  -2       1872.31       2065.66       176.99 o                         
  10   1  -2       2118.07       2274.23       192.54 o                         
  11   1  -2        766.74        677.47       168.20 o                         
  12   1  -2        721.43        671.24       261.43 o                         
   0   2  -2     134448.92     137945.59      1952.08 o                         
   1   2  -2      92449.51      96459.52      1525.89 o                         
   2   2  -2      67600.73      65886.08      1174.85 o                         
   3   2  -2      36323.84      36163.19       346.34 o                         
   4   2  -2      72204.55      71300.70       409.14 o                         
   5   2  -2      32174.97      31771.99       299.16 o                         
   6   2  -2      25793.36      25498.66       281.54 o                         
   7   2  -2      11357.77      11347.36       199.70 o                         
   8   2  -2      16354.72      16593.86       292.51 o                         
   9   2  -2       5056.33       5151.00       185.40 o                         
  10   2  -2       6547.93       6456.02       221.14 o                         
  11   2  -2       2219.75       2122.94       193.29 o                         
  12   2  -2       3244.08       3634.14       412.73 o                         
   1   3  -2      11357.08      11718.49       291.77 o                         
   2   3  -2       1891.04       2053.84        89.50 o                         
   3   3  -2       5944.65       5990.56       152.53 o                         
   4   3  -2       5889.20       5674.28       142.14 o                         
   5   3  -2       3072.26       3054.07       143.33 o                         
   6   3  -2       1357.11       1571.20       132.09 o                         
   7   3  -2        552.03        779.98       132.58 o                         
   8   3  -2       4544.08       4821.13       186.95 o                         
   9   3  -2       1096.01       1004.34       157.22 o                         
  10   3  -2        998.19       1123.83       165.58 o                         
  11   3  -2        335.74        405.90       159.99 o                         
   0   4  -2      27416.82      27610.45       371.09 o                         
   1   4  -2     101944.59     104281.12       648.13 o                         
   2   4  -2      10849.56      10884.14       156.38 o                         
   3   4  -2      82320.91      82442.77       395.32 o                         
   4   4  -2      27502.78      26827.31       273.91 o                         
   5   4  -2      41521.10      41789.33       370.13 o                         
   6   4  -2       6391.65       6461.54       205.58 o                         
   7   4  -2      23933.89      23840.23       318.26 o                         
   8   4  -2       8886.34       8598.82       228.54 o                         
   9   4  -2      11637.71      11656.35       256.66 o                         
  10   4  -2       2741.35       2839.04       217.60 o                         
  11   4  -2       3330.97       3227.11       214.39 o                         
   1   5  -2       7831.97       7832.98       186.29 o                         
   2   5  -2       1843.76       1876.29       107.58 o                         
   3   5  -2       8849.17       9007.91       163.49 o                         
   4   5  -2        115.69        138.03        99.85 o                         
   5   5  -2       2687.39       2812.58       128.91 o                         
   6   5  -2       3254.72       3235.07       162.33 o                         
   7   5  -2       7621.85       7812.39       228.94 o                         
   8   5  -2        126.56        139.78       153.72 o                         
   9   5  -2       1584.04       1762.36       166.54 o                         
  10   5  -2        702.62        786.63       193.18 o                         
  11   5  -2       2124.35       1947.92       263.37 o                         
   0   6  -2      19470.03      19134.23       455.62 o                         
   1   6  -2      33093.42      32522.12       372.29 o                         
   2   6  -2      45276.39      44449.89       407.70 o                         
   3   6  -2      27249.59      27101.74       282.86 o                         
   4   6  -2       9821.63       9667.63       186.67 o                         
   5   6  -2      18527.38      18923.67       268.80 o                         
   6   6  -2      24547.45      24344.99       297.04 o                         
   7   6  -2      10049.57      10213.91       241.80 o                         
   8   6  -2        992.35       1007.12       151.04 o                         
   9   6  -2       5404.41       5560.96       253.58 o                         
  10   6  -2       5527.69       5612.71       294.33 o                         
   1   7  -2       4938.61       4893.37       232.93 o                         
   2   7  -2        929.30        853.71       146.60 o                         
   3   7  -2       1412.57       1322.95       143.33 o                         
   4   7  -2         80.59        194.65       129.42 o                         
   5   7  -2      11038.93      11003.55       240.21 o                         
   6   7  -2       1057.06        777.24       166.40 o                         
   7   7  -2        393.86        214.97       158.36 o                         
   8   7  -2        128.53        156.48       160.53 o                         
   9   7  -2       6627.95       6604.06       220.23 o                         
  10   7  -2        540.39        717.02       179.39 o                         
   0   8  -2      34965.94      36911.87       779.49 o                         
   1   8  -2      14706.32      14816.05       349.97 o                         
   2   8  -2      12316.93      12995.30       369.78 o                         
   3   8  -2      14754.98      15188.61       332.70 o                         
   4   8  -2      22770.47      23349.82       376.13 o                         
   5   8  -2       5175.43       5066.31       210.60 o                         
   6   8  -2       5128.56       5389.76       200.76 o                         
   7   8  -2       5500.47       5667.45       251.05 o                         
   8   8  -2       7945.69       7795.96       254.82 o                         
   9   8  -2       1661.45       1664.24       175.82 o                         
   1   9  -2       2494.48       2486.49       250.17 o                         
   2   9  -2        606.52        480.52       208.72 o                         
   3   9  -2       3635.57       4070.61       230.96 o                         
   4   9  -2        732.10        862.92       233.61 o                         
   5   9  -2       3170.23       3345.20       220.09 o                         
   6   9  -2       1183.79       1077.73       177.87 o                         
   7   9  -2       2918.00       2984.85       190.41 o                         
   8   9  -2       1154.84       1066.43       207.37 o                         
   0  10  -2      15248.41      14434.79       485.41 o                         
   1  10  -2       9138.22       8291.03       343.89 o                         
   2  10  -2       9972.71      10069.97       385.88 o                         
   3  10  -2       4984.83       4767.10       260.24 o                         
   4  10  -2      10461.43      10184.71       346.68 o                         
   5  10  -2       5800.41       5824.76       223.70 o                         
   6  10  -2       5167.00       5364.91       275.14 o                         
   7  10  -2       1118.51        942.13       222.19 o                         
   1  11  -2       2487.34       2776.88       266.50 o                         
   2  11  -2         32.16       -131.34       216.06 o                         
   3  11  -2       3321.17       3465.31       273.14 o                         
   4  11  -2        579.30        419.95       245.03 o                         
   5  11  -2        633.66        282.19       185.98 o                         
   6  11  -2        181.45        275.59       240.76 o                         
   0  12  -2       6190.27       5581.06       397.79 o                         
   1  12  -2       2018.92       2012.54       232.26 o                         
   2  12  -2       6998.55       7111.34       327.83 o                         
   3  12  -2       1775.48       1633.87       250.68 o                         
   4  12  -2       4842.84       5026.65       349.06 o                         
   1  13  -2       2148.65       1891.01       328.79 o                         
   2   0  -1       2104.38       2392.35       166.52 o                         
   4   0  -1        444.12        457.72        67.43 o                         
   6   0  -1      10760.71      10197.13       486.60 o                         
   8   0  -1        668.01        613.19       327.74 o                         
  10   0  -1       2055.84       2454.16       423.14 o                         
  12   0  -1        547.38        622.24       423.05 o                         
   0   1  -1     102807.54     111400.68      1167.99 o                         
   1   1  -1      18771.31      16309.35      1074.99 o                         
   3   1  -1      30718.59      31936.03       629.23 o                         
   4   1  -1      84036.53      85229.81       587.68 o                         
   5   1  -1       8876.51       8649.40       166.68 o                         
   6   1  -1      16378.24      16257.22       284.39 o                         
   7   1  -1       6476.49       6537.69       236.69 o                         
   8   1  -1      30321.33      29816.69       582.95 o                         
   9   1  -1       1920.68       2078.09       270.56 o                         
  10   1  -1       3930.06       4695.73       353.99 o                         
  11   1  -1        842.32        665.79       274.04 o                         
  12   1  -1       7013.20       6899.45       354.07 o                         
   1   2  -1        416.06        520.81        88.25 o                         
   3   2  -1        197.88        320.80       168.41 o                         
   4   2  -1       1253.88       1308.34       118.04 o                         
   5   2  -1       2256.31       2259.61       123.34 o                         
   6   2  -1       1682.15       1472.26       114.35 o                         
   7   2  -1       2499.33       2323.38       128.39 o                         
   8   2  -1        895.97        856.40       139.84 o                         
   9   2  -1       1898.24       1775.41       153.39 o                         
  10   2  -1        896.31       1097.57       172.23 o                         
  11   2  -1        590.19        481.35       299.81 o                         
  12   2  -1        293.77        360.69       286.74 o                         
   0   3  -1     160391.98     162101.67      2454.28 o                         
   1   3  -1      38070.07      37955.01       367.56 o                         
   2   3  -1      18888.87      19739.14       248.37 o                         
   3   3  -1      45761.38      46159.44       358.07 o                         
   4   3  -1      70047.28      70277.03       446.41 o                         
   5   3  -1      15039.73      14882.92       243.67 o                         
   6   3  -1       7735.15       8242.96       194.94 o                         
   7   3  -1      14210.34      14206.09       276.78 o                         
   8   3  -1      23895.01      24113.75       333.35 o                         
   9   3  -1       4554.93       4522.75       181.13 o                         
  10   3  -1       2151.33       2292.71       181.65 o                         
  11   3  -1       2083.93       2206.95       207.72 o                         
   1   4  -1        657.19        651.78       104.45 o                         
   2   4  -1         41.38        -22.51        83.56 o                         
   3   4  -1       7515.13       7642.57       146.01 o                         
   4   4  -1        244.51        215.17       105.88 o                         
   5   4  -1        826.11        618.70       126.98 o                         
   6   4  -1        173.69         91.34       127.83 o                         
   7   4  -1       7809.11       7586.42       219.37 o                         
   8   4  -1        272.97        299.82       155.66 o                         
   9   4  -1        359.68        175.11       208.92 o                         
  10   4  -1        327.29        260.02       185.14 o                         
  11   4  -1       3376.13       3544.99       207.74 o                         
   0   5  -1      10357.54      10689.99       350.78 o                         
   1   5  -1      31241.32      32126.34       385.70 o                         
   2   5  -1      25522.40      25629.72       280.76 o                         
   3   5  -1      24128.24      23891.67       240.85 o                         
   4   5  -1       4042.80       3690.48       114.07 o                         
   5   5  -1      12489.25      12555.53       245.59 o                         
   6   5  -1       6019.49       6039.06       189.35 o                         
   7   5  -1      10436.39       9923.67       261.87 o                         
   8   5  -1        756.25        758.47       178.67 o                         
   9   5  -1       3860.98       3873.17       215.54 o                         
  10   5  -1       1299.24       1215.62       185.91 o                         
  11   5  -1       2255.78       2386.99       274.39 o                         
   1   6  -1       6939.86       7140.82       198.20 o                         
   2   6  -1        457.57        378.74       116.79 o                         
   3   6  -1       8792.73       8574.62       183.53 o                         
   4   6  -1        789.33        846.03       135.17 o                         
   5   6  -1       3037.82       3036.35       167.85 o                         
   6   6  -1        307.23        301.88       156.29 o                         
   7   6  -1       3869.38       3686.52       184.86 o                         
   8   6  -1        196.35        121.72       157.91 o                         
   9   6  -1        921.83       1105.66       189.38 o                         
  10   6  -1        372.79        321.10       194.52 o                         
   0   7  -1       7354.38       7325.42       345.96 o                         
   1   7  -1      31616.54      30752.85       662.42 o                         
   2   7  -1      26578.57      26458.52       384.34 o                         
   3   7  -1      22658.48      22274.55       322.24 o                         
   4   7  -1       4774.05       4531.71       171.75 o                         
   5   7  -1      19091.01      19036.08       298.03 o                         
   6   7  -1       9587.04       9923.79       310.63 o                         
   7   7  -1       9688.20       9890.75       303.03 o                         
   8   7  -1       2000.41       2243.68       204.13 o                         
   9   7  -1       3850.69       3797.98       203.72 o                         
  10   7  -1       2447.04       2243.68       264.90 o                         
   1   8  -1      10586.16      10600.03       315.36 o                         
   2   8  -1        114.72        215.95       170.87 o                         
   3   8  -1       5264.87       5568.02       238.82 o                         
   4   8  -1        316.27        289.20       163.98 o                         
   5   8  -1       3700.93       3652.92       170.51 o                         
   6   8  -1        286.54        -58.49       173.58 o                         
   7   8  -1       1719.35       2017.07       231.21 o                         
   8   8  -1        494.54        565.39       222.34 o                         
   9   8  -1       1138.43        999.05       183.14 o                         
   0   9  -1       7164.98       7323.65       442.04 o                         
   1   9  -1       2116.53       1895.35       216.30 o                         
   2   9  -1       8886.01       8539.63       323.74 o                         
   3   9  -1       1451.02       1570.73       217.18 o                         
   4   9  -1       4876.36       4879.09       245.77 o                         
   5   9  -1       1763.10       1800.74       185.14 o                         
   6   9  -1       5615.42       5520.49       287.67 o                         
   7   9  -1        645.04        447.78       240.43 o                         
   8   9  -1       1399.26       1471.29       214.32 o                         
   1  10  -1       4430.12       4339.50       274.42 o                         
   2  10  -1         68.98         75.11       223.51 o                         
   3  10  -1       4641.11       4688.67       310.61 o                         
   4  10  -1        683.52        903.67       223.39 o                         
   5  10  -1       1799.90       1868.49       223.96 o                         
   6  10  -1        193.29        120.20       233.63 o                         
   7  10  -1       2213.36       2358.53       235.82 o                         
   0  11  -1      11261.02      10629.70       992.84 o                         
   1  11  -1       1561.46       1563.55       237.23 o                         
   2  11  -1       8392.51       8797.24       340.29 o                         
   3  11  -1       1266.05       1388.77       258.94 o                         
   4  11  -1       7285.91       7407.37       355.02 o                         
   5  11  -1       1369.45       1233.93       283.49 o                         
   6  11  -1       5765.63       5093.68       336.85 o                         
   1  12  -1       1425.69       1340.86       234.18 o                         
   2  12  -1         37.44        -44.73       227.67 o                         
   3  12  -1       1484.56       1180.79       238.24 o                         
   4  12  -1        131.11        351.25       313.99 o                         
   5  12  -1       2036.16       2068.39       352.98 o                         
   0  13  -1       3411.45       3672.96       555.06 o                         
   1  13  -1       1434.16       1511.15       312.68 o                         
   2  13  -1       1708.00       1561.04       322.95 o                         
   2   0   0     173599.89     168067.28     11039.07 o                         
   4   0   0     393537.19     389884.47      4248.61 o                         
   6   0   0      59176.28      57470.72      1218.94 o                         
   8   0   0      89035.91      84515.08      1678.09 o                         
  10   0   0       8548.58       8351.30       546.44 o                         
  12   0   0      14093.18      13634.96       736.09 o                         
   2   1   0        172.25        194.42       325.44 o                         
   3   1   0      14355.63      14515.08       415.91 o                         
   4   1   0        333.72        279.10        84.46 o                         
   5   1   0       3665.59       3761.77       145.22 o                         
   6   1   0        278.25        350.28       120.60 o                         
   7   1   0       5397.59       5231.13       183.03 o                         
   8   1   0        163.32        368.77       184.14 o                         
   9   1   0       4053.89       4187.98       329.27 o                         
  10   1   0        578.25        557.62       262.05 o                         
  11   1   0       2438.80       2363.39       253.62 o                         
  12   1   0        258.80        375.74       333.65 o                         
   0   2   0      51910.68      53277.74       663.62 o                         
   1   2   0       9453.97       9998.63       185.50 o                         
   2   2   0      21593.78      21544.05       346.13 o                         
   3   2   0      22240.27      23503.60       321.66 o                         
   4   2   0      34640.43      34638.04       394.85 o                         
   5   2   0       2031.63       2344.92       121.01 o                         
   6   2   0       3647.43       3754.61       164.01 o                         
   7   2   0       1536.80       1585.85       159.90 o                         
   8   2   0      11408.55      11462.41       290.27 o                         
   9   2   0        123.58        402.93       171.67 o                         
  10   2   0        597.71        826.57       212.09 o                         
  11   2   0        139.76        346.74       263.91 o                         
  12   2   0       4009.04       4181.85       362.80 o                         
   1   3   0      11321.30      10865.46       283.45 o                         
   2   3   0       1935.77       2363.47       128.90 o                         
   3   3   0      10049.89      10225.94       179.14 o                         
   4   3   0       4063.66       4210.78       159.73 o                         
   5   3   0        386.72        398.77       130.38 o                         
   6   3   0      13963.05      14146.34       254.17 o                         
   7   3   0       1687.97       1658.65       140.24 o                         
   8   3   0       4691.04       4886.44       216.50 o                         
   9   3   0        146.26        -59.62       168.82 o                         
  10   3   0       5424.79       5695.65       227.20 o                         
  11   3   0        834.39        703.54       215.77 o                         
   0   4   0       2271.01       2264.64       247.54 o                         
   1   4   0     240778.91     248085.66      1280.84 o                         
   2   4   0      16907.46      17453.37       261.55 o                         
   3   4   0     166201.06     168675.77       601.57 o                         
   4   4   0       8312.65       8294.58       185.78 o                         
   5   4   0     118674.16     118312.46       785.56 o                         
   6   4   0       9584.67       9382.81       259.48 o                         
   7   4   0      48699.66      50109.84       554.02 o                         
   8   4   0       5392.17       5678.58       223.88 o                         
   9   4   0      19031.22      19031.92       403.04 o                         
  10   4   0       2666.49       2396.55       227.68 o                         
  11   4   0      10068.36      10107.15       273.13 o                         
   1   5   0      12025.94      11945.90       250.45 o                         
   2   5   0        100.82        214.79       111.80 o                         
   3   5   0       2480.42       2276.29       123.09 o                         
   4   5   0       4722.03       4606.67       154.52 o                         
   5   5   0       6462.21       6206.92       248.53 o                         
   6   5   0         24.65         70.34       149.24 o                         
   7   5   0        968.40       1123.02       188.19 o                         
   8   5   0       2368.27       2665.23       207.21 o                         
   9   5   0       2332.05       2110.49       193.64 o                         
  10   5   0        300.24        488.69       231.03 o                         
  11   5   0        247.16        140.14       220.85 o                         
   0   6   0      51950.09      53023.40       711.38 o                         
   1   6   0      17737.99      17764.96       291.31 o                         
   2   6   0      10595.25      10177.69       213.51 o                         
   3   6   0      21240.15      20421.07       308.33 o                         
   4   6   0      31775.75      31614.04       334.40 o                         
   5   6   0       9003.01       8414.05       209.45 o                         
   6   6   0        332.35        543.20       160.48 o                         
   7   6   0       8297.90       8334.26       297.96 o                         
   8   6   0      12418.85      12708.48       346.93 o                         
   9   6   0       2354.47       2513.57       265.08 o                         
  10   6   0        249.46        185.77       194.79 o                         
   1   7   0       1739.08       1856.80       185.28 o                         
   2   7   0         18.97        129.06       155.31 o                         
   3   7   0      12939.55      12701.14       256.90 o                         
   4   7   0       2332.53       2315.32       170.83 o                         
   5   7   0         59.83       -132.93       142.31 o                         
   6   7   0        462.56        557.10       184.62 o                         
   7   7   0      14859.51      15187.82       351.76 o                         
   8   7   0       2006.11       2110.23       238.82 o                         
   9   7   0         22.46        109.75       258.36 o                         
  10   7   0        332.26        532.73       232.63 o                         
   0   8   0      34901.75      34350.64      1044.11 o                         
   1   8   0        956.44        798.67       210.84 o                         
   2   8   0      63725.46      62996.95       750.11 o                         
   3   8   0         48.71        -94.55       149.27 o                         
   4   8   0      22318.94      23212.49       393.28 o                         
   5   8   0       1517.70       1617.80       191.69 o                         
   6   8   0      28953.92      29537.79       536.66 o                         
   7   8   0        436.34        436.48       224.70 o                         
   8   8   0       5331.75       5198.31       258.23 o                         
   9   8   0         15.79        -15.21       262.11 o                         
   1   9   0       2450.02       2519.79       266.77 o                         
   2   9   0          6.50        -34.92       189.96 o                         
   3   9   0       3567.74       3338.95       235.69 o                         
   4   9   0        441.24        472.70       194.45 o                         
   5   9   0       3530.39       3646.31       225.58 o                         
   6   9   0        385.37        456.33       170.87 o                         
   7   9   0       2781.82       2946.77       272.01 o                         
   8   9   0        188.48        -78.11       211.10 o                         
   0  10   0      12207.55      11872.10       471.58 o                         
   1  10   0      12717.88      12672.16       386.42 o                         
   2  10   0      22850.73      22937.69       472.55 o                         
   3  10   0      13207.92      12853.75       454.53 o                         
   4  10   0       8200.82       8212.30       336.72 o                         
   5  10   0       4835.84       4747.79       276.64 o                         
   6  10   0       8171.30       7843.40       272.85 o                         
   7  10   0       5046.59       4954.48       348.94 o                         
   8  10   0       3956.80       3744.24       369.11 o                         
   1  11   0       3833.25       3729.13       296.60 o                         
   2  11   0        577.71        633.31       281.01 o                         
   3  11   0        828.17        819.62       272.57 o                         
   4  11   0        185.46        -14.86       233.06 o                         
   5  11   0       4281.09       4487.70       328.31 o                         
   6  11   0       1250.71       1350.38       208.48 o                         
   0  12   0        330.70        367.78       410.08 o                         
   1  12   0       4651.40       4814.08       337.57 o                         
   2  12   0         41.82        -53.76       272.02 o                         
   3  12   0       3762.12       3598.07       333.21 o                         
   4  12   0         38.46        -10.76       287.81 o                         
   5  12   0       2445.12       2512.01       355.08 o                         
   1  13   0       1792.75       1933.22       313.38 o                         
   2  13   0         22.69        170.06       295.40 o                         
   2   0   1       1932.81       1804.03       181.02 o                         
   4   0   1        694.76        821.60       153.56 o                         
   6   0   1       9937.11       9781.19       357.77 o                         
   8   0   1        639.55       1043.61       400.37 o                         
  10   0   1       1784.50       1554.11       506.11 o                         
  12   0   1        493.06        432.50       263.70 o                         
   1   1   1      17962.85      15913.81       203.57 o                         
   2   1   1      55657.05      55858.29       963.15 o                         
   3   1   1      28887.70      32862.94       904.19 o                         
   4   1   1      78193.26      79510.93       836.14 o                         
   5   1   1       8441.36       8380.81       215.57 o                         
   6   1   1      22236.20      20552.75       786.55 o                         
   7   1   1       6064.01       5941.70       264.73 o                         
   8   1   1      27316.60      29023.22       556.74 o                         
   9   1   1       1876.08       1831.60       200.00 o                         
  10   1   1       5941.02       6074.94       282.48 o                         
  11   1   1        828.86        663.43       298.21 o                         
  12   1   1       6133.41       6548.20       428.18 o                         
   1   2   1        428.50        630.37       167.08 o                         
   2   2   1       1519.61       1664.82       134.70 o                         
   3   2   1        302.67        164.17        90.65 o                         
   4   2   1       1537.28       1710.59       140.62 o                         
   5   2   1       2529.46       2364.24       181.44 o                         
   6   2   1       1615.45       1753.62       148.39 o                         
   7   2   1       2316.79       2628.37       176.60 o                         
   8   2   1       1186.77       1380.32       149.11 o                         
   9   2   1       2255.67       2881.07       258.77 o                         
  10   2   1        859.49       1071.65       224.26 o                         
  11   2   1        545.57        207.30       288.01 o                         
  12   2   1        395.23        568.44       298.26 o                         
   0   3   1     151127.62     157898.14      1999.71 o                         
   1   3   1      39715.59      39482.19       499.03 o                         
   2   3   1      21326.18      21589.38       272.43 o                         
   3   3   1      43994.76      45164.01       511.47 o                         
   4   3   1      65367.12      67248.45       609.47 o                         
   5   3   1      16725.09      17037.08       239.87 o                         
   6   3   1       9311.78       9279.64       244.99 o                         
   7   3   1      13654.16      13764.13       296.55 o                         
   8   3   1      22015.01      21814.79       344.87 o                         
   9   3   1       4821.94       4861.08       203.26 o                         
  10   3   1       2785.60       2866.74       240.18 o                         
  11   3   1       2146.93       2184.61       251.00 o                         
   1   4   1        664.86        691.50       129.55 o                         
   2   4   1         46.77        -11.76       106.55 o                         
   3   4   1       7119.71       7459.03       181.80 o                         
   4   4   1        220.94        208.25       102.60 o                         
   5   4   1       1114.45       1082.26       122.29 o                         
   6   4   1        236.93        227.49       151.48 o                         
   7   4   1       7155.11       7527.68       238.16 o                         
   8   4   1        328.34        450.49       133.70 o                         
   9   4   1        600.43        213.01       199.36 o                         
  10   4   1        295.98        212.69       193.38 o                         
  11   4   1       3011.78       2678.34       316.04 o                         
   0   5   1      10220.76      10430.32       309.52 o                         
   1   5   1      33154.65      33187.52       421.92 o                         
   2   5   1      25807.84      25593.28       326.91 o                         
   3   5   1      25703.20      25596.10       339.58 o                         
   4   5   1       3962.41       3837.52       154.09 o                         
   5   5   1      14630.96      14847.05       269.31 o                         
   6   5   1       6103.60       6625.75       231.23 o                         
   7   5   1      10370.03      10586.23       270.81 o                         
   8   5   1        716.30        568.60       171.22 o                         
   9   5   1       4194.39       4227.90       260.05 o                         
  10   5   1       1323.28       1461.43       228.30 o                         
  11   5   1       2170.62       2087.05       263.61 o                         
   1   6   1       7078.56       7200.20       200.39 o                         
   2   6   1        420.57        320.51       139.20 o                         
   3   6   1       8423.75       8174.03       229.36 o                         
   4   6   1        880.75        721.78       159.04 o                         
   5   6   1       3487.99       3310.43       195.27 o                         
   6   6   1        341.25        457.10       166.39 o                         
   7   6   1       3549.17       3543.03       229.53 o                         
   8   6   1        253.63        375.87       197.44 o                         
   9   6   1       1203.35       1380.49       204.99 o                         
  10   6   1        434.56        387.17       227.13 o                         
   0   7   1       8797.30       8886.03       462.93 o                         
   1   7   1      29849.44      29460.78       439.36 o                         
   2   7   1      24565.57      24474.21       386.92 o                         
   3   7   1      21721.36      21423.70       382.19 o                         
   4   7   1       6052.73       5901.79       272.50 o                         
   5   7   1      17867.36      17829.23       323.61 o                         
   6   7   1       8863.66       9193.58       276.75 o                         
   7   7   1       9262.12       9290.79       307.80 o                         
   8   7   1       2278.44       2627.58       246.75 o                         
   9   7   1       3895.66       3943.43       308.75 o                         
  10   7   1       2242.97       1974.59       209.48 o                         
   1   8   1      10710.44      10970.00       304.92 o                         
   2   8   1         99.11        111.82       197.18 o                         
   3   8   1       5109.20       5106.20       230.57 o                         
   4   8   1        269.42         96.25       188.52 o                         
   5   8   1       3919.71       4089.48       248.78 o                         
   6   8   1        248.94        292.45       199.13 o                         
   7   8   1       1599.43       1745.97       299.33 o                         
   8   8   1        419.80        447.28       276.89 o                         
   9   8   1       1282.77       1346.91       255.91 o                         
   0   9   1       9051.60       8934.86       409.16 o                         
   1   9   1       2280.09       2129.34       228.70 o                         
   2   9   1       9210.94       9593.24       351.91 o                         
   3   9   1       1685.17       1562.73       261.25 o                         
   4   9   1       6141.64       6412.95       284.00 o                         
   5   9   1       1715.70       1963.36       220.37 o                         
   6   9   1       5330.08       5451.61       266.08 o                         
   7   9   1        732.85        634.27       227.98 o                         
   8   9   1       2058.50       2398.22       356.41 o                         
   1  10   1       4432.92       4364.98       319.67 o                         
   2  10   1        104.20         51.00       213.81 o                         
   3  10   1       4658.03       5298.82       349.19 o                         
   4  10   1        609.09        655.80       245.48 o                         
   5  10   1       1791.19       1830.47       254.24 o                         
   6  10   1        213.89         82.21       227.93 o                         
   7  10   1       2218.94       2298.41       288.26 o                         
   0  11   1      10499.60      10667.69       455.18 o                         
   1  11   1       1487.11       1164.04       251.87 o                         
   2  11   1       8080.33       8010.95       354.41 o                         
   3  11   1       1207.30       1540.73       262.07 o                         
   4  11   1       6903.06       7119.65       383.13 o                         
   5  11   1       1270.64       1240.67       291.48 o                         
   6  11   1       5321.59       5376.91       296.80 o                         
   1  12   1       1397.07       1372.46       270.76 o                         
   2  12   1         50.58        -60.04       255.65 o                         
   3  12   1       1556.16       1547.19       305.06 o                         
   4  12   1        121.28         76.67       256.61 o                         
   5  12   1       1933.21       1233.30       307.04 o                         
   0  13   1       3198.08       2665.27       515.18 o                         
   1  13   1       1621.41       1506.84       296.84 o                         
   2  13   1       1854.88       1808.03       312.55 o                         
   2   0   2     414241.81     383367.81      2988.17 o                         
   8   0   2      11510.71      11391.70       622.50 o                         
  10   0   2      22300.65      21100.20      1142.68 o                         
  12   0   2       1521.19       1633.99       513.08 o                         
   1   1   2       3389.57       3416.18        79.26 o                         
   2   1   2        491.91        545.10        64.26 o                         
   3   1   2         13.49        -30.49        80.25 o                         
   4   1   2       3314.01       3255.00       155.59 o                         
   5   1   2       6063.12       5808.78       250.84 o                         
   6   1   2       1190.43       1391.41       180.35 o                         
   7   1   2       3534.18       3491.20       245.94 o                         
   8   1   2       1513.69       1858.30       244.46 o                         
   9   1   2       2017.36       2530.89       286.63 o                         
  10   1   2       1679.32       2232.21       368.12 o                         
  11   1   2        855.74        519.84       361.89 o                         
  12   1   2        782.04        771.30       366.75 o                         
   0   2   2     115889.09     117749.00      1000.77 o                         
   1   2   2      81414.72      84070.59      2042.71 o                         
   2   2   2      68602.80      66308.16       707.37 o                         
   3   2   2      31425.42      34160.37      1602.36 o                         
   5   2   2      27138.64      27649.74       401.83 o                         
   6   2   2      26127.97      25760.03       396.22 o                         
   7   2   2       9270.50       9407.40       336.01 o                         
   8   2   2      12810.06      13267.13       355.74 o                         
   9   2   2       3965.74       4818.66       339.73 o                         
  10   2   2       7003.34       6902.65       328.73 o                         
  11   2   2       1662.20       1817.87       336.94 o                         
  12   2   2       2386.40       2516.67       407.68 o                         
   1   3   2      11606.59      12199.63       277.19 o                         
   2   3   2       2019.37       2252.86       227.94 o                         
   3   3   2       5537.11       5550.43       185.82 o                         
   4   3   2       6250.63       6247.36       158.44 o                         
   5   3   2       3334.41       3536.23       119.83 o                         
   6   3   2       1561.13       1544.00       102.96 o                         
   7   3   2        428.80        388.47       132.79 o                         
   8   3   2       4953.24       5216.79       248.00 o                         
   9   3   2       1088.05       1174.22       204.93 o                         
  10   3   2       1195.98        999.78       220.58 o                         
  11   3   2        256.80        447.35       211.18 o                         
   0   4   2      24164.75      25141.95       478.60 o                         
   1   4   2     114742.66     112285.97      1757.65 o                         
   2   4   2      10815.58      10574.44       265.92 o                         
   4   4   2      24509.02      24977.74       305.20 o                         
   5   4   2      46714.05      47241.98       373.66 o                         
   6   4   2       7001.39       6805.07       221.66 o                         
   7   4   2      27874.14      27594.10       399.25 o                         
   8   4   2       7718.72       7488.84       249.00 o                         
   9   4   2      13557.79      13491.22       332.59 o                         
  10   4   2       3129.75       2886.03       265.80 o                         
  11   4   2       3717.48       3289.19       311.47 o                         
   1   5   2       8067.45       7765.27       233.30 o                         
   2   5   2       1846.46       1874.28       144.22 o                         
   3   5   2       8293.25       8250.80       222.73 o                         
   4   5   2        128.70         58.30       130.25 o                         
   5   5   2       2736.69       2739.86       153.71 o                         
   6   5   2       3260.22       3402.36       172.08 o                         
   7   5   2       6751.92       7066.60       238.10 o                         
   8   5   2        133.27        218.63       179.67 o                         
   9   5   2       1553.64       1736.31       201.90 o                         
  10   5   2        706.08        472.32       201.49 o                         
  11   5   2       1733.40       1919.83       247.55 o                         
   0   6   2      17407.76      17601.74       369.00 o                         
   1   6   2      31830.80      31851.43       393.94 o                         
   2   6   2      42205.93      42426.59       462.30 o                         
   3   6   2      24690.83      24675.58       426.93 o                         
   4   6   2       8580.30       8803.31       314.86 o                         
   5   6   2      17852.00      17889.76       332.60 o                         
   6   6   2      22786.39      22913.05       381.41 o                         
   7   6   2       9046.38       9075.77       276.71 o                         
   8   6   2        997.15       1128.60       197.19 o                         
   9   6   2       5317.17       5177.76       239.09 o                         
  10   6   2       5039.72       5002.46       254.59 o                         
   1   7   2       4982.82       4954.33       210.20 o                         
   2   7   2       1008.28        973.57       181.82 o                         
   3   7   2       1276.84       1313.48       185.02 o                         
   4   7   2         61.87         14.37       212.18 o                         
   5   7   2      11640.50      11651.00       331.98 o                         
   6   7   2       1198.38       1333.96       213.25 o                         
   7   7   2        268.41        156.55       207.30 o                         
   8   7   2        134.17        110.97       226.90 o                         
   9   7   2       7183.19       7020.75       281.80 o                         
  10   7   2        637.79        484.69       194.52 o                         
   0   8   2      39913.70      38641.88      1070.27 o                         
   1   8   2      11991.71      12086.50       306.86 o                         
   2   8   2      14421.50      14245.89       345.87 o                         
   3   8   2      11882.19      12320.97       467.65 o                         
   4   8   2      26131.84      25810.07       503.97 o                         
   5   8   2       4480.92       4640.08       246.44 o                         
   6   8   2       5930.32       5766.03       320.70 o                         
   7   8   2       4217.10       4559.83       322.88 o                         
   8   8   2       9303.09       9160.36       468.17 o                         
   9   8   2       1344.79        872.38       281.73 o                         
   1   9   2       2469.53       2378.65       224.61 o                         
   2   9   2        527.83        514.67       193.94 o                         
   3   9   2       3568.11       3583.77       250.55 o                         
   4   9   2        623.27        637.27       196.78 o                         
   5   9   2       3271.36       3367.91       240.94 o                         
   6   9   2        983.92       1134.38       224.95 o                         
   7   9   2       2810.34       2546.49       293.82 o                         
   8   9   2        944.40        958.74       326.25 o                         
   0  10   2      16799.25      15958.51       514.08 o                         
   1  10   2       9387.70       9565.32       338.61 o                         
   2  10   2       9641.66       9754.58       363.22 o                         
   3  10   2       5154.58       5276.76       323.64 o                         
   4  10   2      11581.45      11775.27       355.71 o                         
   5  10   2       5976.58       6396.92       272.20 o                         
   6  10   2       5363.61       5835.21       286.56 o                         
   7  10   2       1180.66        807.21       222.73 o                         
   1  11   2       2474.53       2453.57       268.73 o                         
   2  11   2         20.03       -125.17       244.20 o                         
   3  11   2       3371.88       3596.88       303.84 o                         
   4  11   2        681.32        682.27       250.55 o                         
   5  11   2        592.88        547.24       248.78 o                         
   6  11   2        218.76        395.74       213.98 o                         
   0  12   2       4922.53       4696.28       558.77 o                         
   1  12   2       2390.73       2480.48       278.37 o                         
   2  12   2       5389.81       5197.36       349.14 o                         
   3  12   2       2111.53       2027.17       313.44 o                         
   4  12   2       3731.97       3878.62       325.07 o                         
   1  13   2       2121.32       1735.05       312.43 o                         
   2   0   3       1263.78       1255.09       131.35 o                         
   4   0   3      19141.46      18739.90       437.53 o                         
   6   0   3       1923.40       1908.17       351.49 o                         
   8   0   3      10918.62      10304.04       620.08 o                         
  10   0   3       3190.76       3066.08       532.90 o                         
  12   0   3       2914.09       3350.48       636.13 o                         
   1   1   3     105553.52     106048.23      1259.62 o                         
   2   1   3      81179.16      77769.82       633.73 o                         
   3   1   3      46466.74      44323.83       620.60 o                         
   5   1   3      37117.89      36825.58       707.80 o                         
   6   1   3      46692.36      47076.64       593.09 o                         
   7   1   3      13005.44      12962.86       393.45 o                         
   8   1   3        841.45        964.37       250.28 o                         
   9   1   3       6478.30       7060.74       378.87 o                         
  10   1   3      15821.10      16123.49       572.30 o                         
  11   1   3       1988.07       1766.33       403.00 o                         
  12   1   3        167.81       -184.00       386.85 o                         
   1   2   3        172.46         76.96       111.70 o                         
   2   2   3        960.53        873.39        96.03 o                         
   3   2   3        992.88        862.60       105.38 o                         
   4   2   3        512.41        485.74        75.62 o                         
   5   2   3        226.78        201.38       133.06 o                         
   6   2   3        650.24        629.90       120.58 o                         
   7   2   3       4973.42       4760.52       290.31 o                         
   8   2   3        457.21        212.95       239.07 o                         
   9   2   3        258.36        307.30       270.50 o                         
  10   2   3        145.45         74.96       249.22 o                         
  11   2   3        943.41        841.58       286.75 o                         
   1   3   3      38290.59      38558.27       558.34 o                         
   2   3   3     216788.36     213322.33      1224.43 o                         
   3   3   3      14899.97      15202.88       364.23 o                         
   4   3   3      29586.64      27987.25       464.27 o                         
   5   3   3      23637.32      23963.16       256.57 o                         
   6   3   3      79115.20      76413.82       565.79 o                         
   7   3   3       5488.92       5521.81       208.52 o                         
   8   3   3       3724.66       3478.13       143.30 o                         
   9   3   3       5124.84       5455.61       298.18 o                         
  10   3   3      15968.70      15507.45       410.18 o                         
  11   3   3       1787.92       1879.21       268.58 o                         
   1   4   3       3489.10       3597.86       172.59 o                         
   2   4   3         97.10        -10.96       126.96 o                         
   3   4   3         99.43        232.32       181.84 o                         
   4   4   3        718.01        696.92       138.60 o                         
   5   4   3      15900.13      16221.27       254.34 o                         
   6   4   3         74.38         41.62       111.40 o                         
   7   4   3        480.94        491.80       134.27 o                         
   8   4   3         54.33        200.94       170.42 o                         
   9   4   3      10112.80       9991.94       248.56 o                         
  10   4   3        602.77        714.47       209.24 o                         
  11   4   3        227.96        298.91       228.66 o                         
   0   5   3      51365.55      52511.81       671.92 o                         
   2   5   3       1971.46       1747.29       174.33 o                         
   3   5   3       8163.46       8855.04       729.94 o                         
   4   5   3      25002.45      25555.62       402.62 o                         
   5   5   3       8842.91       8835.64       281.42 o                         
   6   5   3        978.46       1088.06       172.68 o                         
   7   5   3       3134.08       3229.03       176.34 o                         
   8   5   3       4915.95       4588.99       194.56 o                         
   9   5   3       3321.70       3282.39       189.50 o                         
  10   5   3        384.54        384.94       150.13 o                         
  11   5   3        971.86       1182.68       292.12 o                         
   1   6   3       7583.01       7308.84       249.06 o                         
   2   6   3       1554.37       1516.11       170.55 o                         
   3   6   3       4067.32       4042.90       204.84 o                         
   4   6   3        255.25        487.07       158.00 o                         
   5   6   3       6529.39       6349.78       276.83 o                         
   6   6   3       1305.45       1567.23       209.28 o                         
   7   6   3        509.95        572.74       232.71 o                         
   8   6   3        901.56       1134.06       212.85 o                         
   9   6   3       2881.30       2716.86       185.40 o                         
  10   6   3        174.85         38.55       222.36 o                         
   0   7   3      37633.86      38508.74       833.14 o                         
   1   7   3      60907.27      59869.61       608.20 o                         
   2   7   3       3367.54       3756.28       233.83 o                         
   3   7   3      52507.13      51503.60       544.93 o                         
   4   7   3      25606.70      25566.77       414.02 o                         
   5   7   3      28625.06      29452.03       503.00 o                         
   6   7   3       2014.84       1791.87       240.92 o                         
   7   7   3      16121.03      16418.58       437.79 o                         
   8   7   3       5912.44       5649.87       348.60 o                         
   9   7   3       9297.09       8981.96       328.95 o                         
  10   7   3        279.97         51.86       265.40 o                         
   1   8   3       8151.41       8582.10       281.44 o                         
   2   8   3        262.45        195.02       183.21 o                         
   3   8   3       6811.33       6751.64       267.91 o                         
   4   8   3        733.38        760.45       181.41 o                         
   5   8   3       1772.36       1935.27       227.49 o                         
   6   8   3       1390.39       1483.11       200.38 o                         
   7   8   3       2988.56       3092.52       295.06 o                         
   8   8   3        867.64        751.17       302.50 o                         
   9   8   3        528.95        771.59       314.16 o                         
   0   9   3       4468.51       3951.66       390.08 o                         
   1   9   3        546.10        550.94       196.55 o                         
   2   9   3       1694.12       1370.73       224.28 o                         
   3   9   3        635.57        577.69       237.10 o                         
   4   9   3       3649.81       3981.71       261.14 o                         
   5   9   3        246.97        191.98       187.11 o                         
   6   9   3        818.59        787.41       194.04 o                         
   7   9   3        198.82        210.22       205.36 o                         
   8   9   3       2449.12       2381.87       307.08 o                         
   1  10   3       4958.43       5308.86       302.70 o                         
   2  10   3        608.23        566.34       228.59 o                         
   3  10   3       2047.55       2402.49       257.62 o                         
   4  10   3         88.79         81.62       236.45 o                         
   5  10   3       4539.07       5137.19       296.57 o                         
   6  10   3        931.48        887.41       197.95 o                         
   7  10   3        385.66        152.84       216.47 o                         
   0  11   3      15629.58      15190.42       777.84 o                         
   1  11   3       4670.60       4096.61       296.13 o                         
   2  11   3      16442.92      16082.49       455.06 o                         
   3  11   3       3831.90       3407.47       287.72 o                         
   4  11   3      11753.19      11821.85       487.37 o                         
   5  11   3       1639.43       1554.39       286.76 o                         
   6  11   3       6098.41       5574.23       291.45 o                         
   1  12   3       1157.50       1047.20       282.22 o                         
   2  12   3          1.21        200.50       274.18 o                         
   3  12   3       2121.66       1608.66       284.85 o                         
   4  12   3        215.10        166.49       306.71 o                         
   0  13   3       1286.84       1121.58       588.70 o                         
   0   0   4      45833.60      45852.93      2039.49 o                         
  10   0   4       6040.88       6408.00       610.11 o                         
   1   1   4        952.31       1128.85       118.97 o                         
   2   1   4        940.29        961.79       104.36 o                         
   3   1   4       2463.31       2264.14       106.19 o                         
   4   1   4        467.43        508.45        88.84 o                         
   5   1   4        230.16        197.37       126.75 o                         
   6   1   4       3248.48       2911.48       238.89 o                         
   7   1   4        133.75        312.89       232.34 o                         
   8   1   4       2324.72       2036.69       292.47 o                         
   9   1   4        219.51        303.69       268.53 o                         
  10   1   4        694.85        752.53       345.58 o                         
  11   1   4        108.01        207.81       367.10 o                         
   1   2   4      45534.32      46185.33       393.00 o                         
   2   2   4     140719.06     142691.28       714.33 o                         
   3   2   4      57327.99      57751.19       356.24 o                         
   4   2   4      24369.25      23406.93       362.94 o                         
   5   2   4      20920.83      20096.97       249.77 o                         
   6   2   4      50383.16      52140.91      2089.79 o                         
   7   2   4      13740.71      14265.72       429.67 o                         
   8   2   4       7613.60       8204.40       359.20 o                         
   9   2   4       5209.78       5547.89       326.82 o                         
  10   2   4      11924.16      11860.91       447.77 o                         
  11   2   4       1387.26       1432.66       268.17 o                         
   1   3   4       8504.92       8854.28       277.85 o                         
   2   3   4         11.30        -69.03       102.20 o                         
   3   3   4       3202.51       3250.45       125.68 o                         
   4   3   4        164.65        141.27        92.30 o                         
   5   3   4       3318.89       3439.94       131.49 o                         
   6   3   4        892.77        582.56       126.65 o                         
   7   3   4        995.97       1067.96       143.96 o                         
   8   3   4        117.91       -137.34       164.56 o                         
   9   3   4        857.40        988.89       173.46 o                         
  10   3   4        184.98        128.48       217.76 o                         
  11   3   4        418.20        639.65       242.64 o                         
   0   4   4       8344.54       8607.20       525.45 o                         
   1   4   4      11897.96      11544.32       287.37 o                         
   2   4   4      29854.22      30077.01       545.04 o                         
   3   4   4      12073.75      11733.77       316.44 o                         
   4   4   4       4127.02       4041.15       232.38 o                         
   5   4   4       5309.22       5004.19       244.63 o                         
   6   4   4      17425.67      17584.63       367.60 o                         
   7   4   4       5713.89       5351.28       200.28 o                         
   8   4   4       1863.61       2137.67       194.84 o                         
   9   4   4       3272.59       3268.38       179.21 o                         
  10   4   4       5508.82       5651.49       208.11 o                         
  11   4   4       1196.81       1002.68       285.55 o                         
   1   5   4       8694.62       8619.46       241.59 o                         
   2   5   4        245.14        111.65       160.42 o                         
   3   5   4       3093.44       3347.15       254.65 o                         
   4   5   4       1702.97       1690.21       180.55 o                         
   5   5   4       7036.98       7017.91       270.64 o                         
   6   5   4        264.99        199.72       179.24 o                         
   7   5   4       1777.57       1756.47       202.02 o                         
   8   5   4        691.92        646.15       181.03 o                         
   9   5   4       3901.77       3879.26       251.90 o                         
  10   5   4        105.50         10.45       161.88 o                         
   0   6   4      28648.11      30302.71      1306.63 o                         
   1   6   4      38627.04      36965.31       677.03 o                         
   2   6   4       9122.73       9256.69       541.34 o                         
   3   6   4      25342.36      25575.49       541.86 o                         
   4   6   4      19629.23      19327.74       405.22 o                         
   5   6   4      21138.98      20625.83       446.10 o                         
   6   6   4       1770.94       1926.56       234.47 o                         
   7   6   4       9979.44      10249.15       362.11 o                         
   8   6   4       9673.38       9148.77       300.63 o                         
   9   6   4       6346.59       6030.48       323.64 o                         
  10   6   4        377.73        259.50       221.59 o                         
   1   7   4       3430.36       3085.12       222.02 o                         
   2   7   4        424.55        263.92       194.63 o                         
   3   7   4       4092.01       4497.85       287.91 o                         
   4   7   4        119.29        346.63       175.70 o                         
   5   7   4       3657.93       3277.72       250.94 o                         
   6   7   4        283.52        217.44       211.92 o                         
   7   7   4       3002.23       2710.62       266.52 o                         
   8   7   4         77.09        159.72       209.51 o                         
   9   7   4       1967.94       1835.23       252.61 o                         
   0   8   4       5633.49       5547.71       450.75 o                         
   1   8   4      14412.14      14138.43       385.34 o                         
   2   8   4       3543.34       3291.98       335.43 o                         
   3   8   4       8409.57       8744.02       374.63 o                         
   4   8   4       4059.97       3892.49       264.38 o                         
   5   8   4      11852.43      11493.75       349.32 o                         
   6   8   4       1974.01       1987.34       251.79 o                         
   7   8   4       2514.29       2603.52       279.94 o                         
   8   8   4       2217.05       1907.26       295.28 o                         
   9   8   4       2376.58       2328.39       278.04 o                         
   1   9   4       2661.79       2573.60       255.58 o                         
   2   9   4         80.31         81.43       226.21 o                         
   3   9   4       2761.43       2400.44       292.60 o                         
   4   9   4        802.77        858.95       249.89 o                         
   5   9   4       3592.43       3773.63       330.23 o                         
   6   9   4        924.05        985.70       245.00 o                         
   7   9   4       1829.15       1538.40       312.29 o                         
   8   9   4        811.43        664.93       290.90 o                         
   0  10   4      12596.41      12362.33       676.21 o                         
   1  10   4       1231.66       1211.10       252.18 o                         
   2  10   4       7245.20       7525.94       357.02 o                         
   3  10   4       1846.22       1633.97       320.37 o                         
   4  10   4       9124.04       9476.16       446.43 o                         
   5  10   4        263.19         99.53       264.62 o                         
   6  10   4       4978.72       5435.66       310.81 o                         
   7  10   4        847.81       1031.58       291.44 o                         
   1  11   4       2659.62       2175.54       289.68 o                         
   2  11   4         55.27        -46.63       272.43 o                         
   3  11   4       1836.23       2013.62       296.23 o                         
   4  11   4        120.53         46.77       326.53 o                         
   5  11   4       1680.23       1720.86       358.47 o                         
   6  11   4          9.51        102.95       252.89 o                         
   0  12   4       8324.62       8732.91       712.70 o                         
   1  12   4        352.00         91.19       262.20 o                         
   2  12   4       5902.11       5502.11       365.09 o                         
   3  12   4        319.85        329.30       280.39 o                         
   4  12   4       4795.33       4371.74       440.44 o                         
   2   0   5       2915.08       3290.02       282.37 o                         
   4   0   5        471.19        507.39       139.09 o                         
   6   0   5      10824.13      10460.37       400.02 o                         
   8   0   5       1556.61       1387.06       353.20 o                         
  10   0   5       3150.52       3063.05       547.92 o                         
   0   1   5     118226.75     120756.68      2095.54 o                         
   1   1   5      47493.18      47234.36       796.84 o                         
   2   1   5      86761.23      92864.70      1478.22 o                         
   3   1   5      48348.00      46994.36       559.27 o                         
   4   1   5      64643.36      63257.51       557.14 o                         
   5   1   5      18849.84      18244.75       402.38 o                         
   6   1   5      39737.52      41951.04      1682.31 o                         
   7   1   5      10781.69      10586.11       318.82 o                         
   8   1   5      20801.00      20736.54       431.79 o                         
   9   1   5       2925.27       3007.44       281.06 o                         
  10   1   5       9415.67      10194.09       439.32 o                         
  11   1   5        991.72        778.91       233.04 o                         
   1   2   5        801.42        641.57       132.04 o                         
   2   2   5        247.03         53.27       101.28 o                         
   3   2   5       3141.94       2838.21       149.09 o                         
   4   2   5       3206.10       3216.95       134.61 o                         
   5   2   5       6300.80       6116.20       175.24 o                         
   6   2   5       1616.53       1733.34       135.39 o                         
   7   2   5       1561.45       1409.43       168.65 o                         
   8   2   5       2670.14       2963.50       216.95 o                         
   9   2   5       5237.95       5383.10       292.64 o                         
  10   2   5       1095.51       1085.89       253.65 o                         
  11   2   5        893.59        966.94       269.63 o                         
   0   3   5     143270.67     136200.83      2237.40 o                         
   1   3   5      32781.04      34266.27       390.22 o                         
   2   3   5      12552.20      11724.11       375.32 o                         
   3   3   5      22395.38      22313.51       260.55 o                         
   4   3   5      76186.95      76361.70       460.57 o                         
   5   3   5      17519.75      17353.38       241.04 o                         
   6   3   5       2462.73       2255.65       187.61 o                         
   7   3   5       8762.11       8458.61       303.93 o                         
   8   3   5      22281.04      22509.88       561.26 o                         
   9   3   5       4158.70       4576.31       258.61 o                         
  10   3   5         27.73        -76.97       174.34 o                         
  11   3   5       2136.51       1914.77       423.01 o                         
   1   4   5       1192.71       1361.51       144.07 o                         
   2   4   5        250.55        183.23       139.91 o                         
   3   4   5       7772.52       7646.68       194.27 o                         
   4   4   5        268.50        305.32       132.54 o                         
   5   4   5         59.95        164.56       149.33 o                         
   6   4   5       1404.78       1260.21       159.70 o                         
   7   4   5       8593.48       8639.54       252.39 o                         
   8   4   5       1051.94        990.54       245.38 o                         
   9   4   5         31.55       -109.29       226.57 o                         
  10   4   5        240.37        206.00       235.14 o                         
  11   4   5       3448.63       3386.94       449.32 o                         
   0   5   5       6214.68       5730.89       419.71 o                         
   1   5   5      74261.79      75230.55      1734.30 o                         
   2   5   5      44784.27      43944.38       679.71 o                         
   3   5   5      59443.52      60961.75      1627.37 o                         
   4   5   5       4835.17       4976.41       237.25 o                         
   5   5   5      41239.19      43173.22       796.77 o                         
   6   5   5      13741.32      13626.03       333.86 o                         
   7   5   5      18122.63      18408.14       350.42 o                         
   8   5   5       1742.80       1796.62       176.55 o                         
   9   5   5       8413.53       8302.62       363.52 o                         
  10   5   5       2750.71       2580.52       331.35 o                         
   1   6   5       5268.88       5273.00       455.78 o                         
   2   6   5         84.92        135.33       252.12 o                         
   3   6   5       5469.52       6087.66       337.19 o                         
   4   6   5       3081.32       3003.93       197.15 o                         
   5   6   5       2942.48       2968.51       251.36 o                         
   6   6   5       2051.86       2129.94       232.15 o                         
   7   6   5       2865.30       3318.93       256.36 o                         
   8   6   5       2038.59       1993.20       223.88 o                         
   9   6   5       1023.01       1127.67       177.68 o                         
  10   6   5       1696.33       1872.73       265.37 o                         
   0   7   5       1508.25       1761.51       380.78 o                         
   2   7   5      16434.72      15844.18       990.79 o                         
   3   7   5      18857.15      16139.42      1000.86 o                         
   4   7   5       1322.78       1435.74       232.96 o                         
   5   7   5      13172.29      13141.70       370.78 o                         
   6   7   5       6910.26       6561.90       373.59 o                         
   7   7   5       7271.52       7596.13       311.07 o                         
   8   7   5        294.26        573.95       224.86 o                         
   9   7   5       2195.79       2322.48       242.60 o                         
   1   8   5       7812.61       7830.37       328.70 o                         
   2   8   5        137.10        -75.78       255.92 o                         
   3   8   5       3098.18       3212.73       284.62 o                         
   4   8   5        509.71        248.68       225.41 o                         
   5   8   5       5309.04       5280.98       316.79 o                         
   6   8   5        401.50        191.42       218.94 o                         
   7   8   5       1534.57       1913.53       295.35 o                         
   8   8   5        686.46        708.55       286.97 o                         
   9   8   5       2354.93       2188.59       266.85 o                         
   0   9   5      31913.16      32796.85      1138.73 o                         
   1   9   5       3091.41       2954.23       274.01 o                         
   2   9   5      27427.94      27609.19       643.69 o                         
   3   9   5       3105.59       2990.28       290.76 o                         
   4   9   5      20360.14      21547.67       566.77 o                         
   5   9   5       1202.75       1207.50       285.35 o                         
   6   9   5      11165.36      10968.53       440.83 o                         
   7   9   5       1367.57       1474.27       270.19 o                         
   8   9   5       6797.71       6900.93       407.05 o                         
   1  10   5       2884.89       2927.43       274.09 o                         
   2  10   5         74.69        147.30       253.30 o                         
   3  10   5       4670.10       5287.39       387.66 o                         
   4  10   5        383.89        578.03       294.02 o                         
   5  10   5       1024.68       1105.90       279.89 o                         
   6  10   5        108.67        -19.26       299.22 o                         
   7  10   5       3146.82       3507.03       357.61 o                         
   0  11   5       7023.04       5214.21       966.52 o                         
   1  11   5       2933.53       2946.92       292.76 o                         
   2  11   5       6456.20       6037.18       382.35 o                         
   3  11   5       2144.59       2454.86       345.26 o                         
   4  11   5       4465.10       4524.82       694.76 o                         
   5  11   5       1996.57       2211.78       384.24 o                         
   1  12   5       1346.26        952.07       267.26 o                         
   2  12   5        189.78        429.02       293.43 o                         
   3  12   5       1131.30       1023.20       352.53 o                         
   0   0   6     162519.77     163602.53      1723.00 o                         
   2   0   6       6052.61       5824.29       493.53 o                         
   4   0   6      86929.23      85483.09       835.16 o                         
   6   0   6       2588.66       2605.35       221.65 o                         
   8   0   6      25560.03      25542.95       662.71 o                         
  10   0   6        319.61        373.23       273.06 o                         
   1   1   6        402.64        185.29       154.56 o                         
   2   1   6        101.82        -46.80       133.90 o                         
   3   1   6       1888.44       2013.91       139.75 o                         
   4   1   6        478.02        763.35       116.36 o                         
   5   1   6         72.29        -63.53       147.39 o                         
   6   1   6        714.15       1108.76       177.62 o                         
   7   1   6        754.96        708.35       150.34 o                         
   8   1   6         73.86         73.16       169.51 o                         
   9   1   6        250.67         86.02       176.47 o                         
  10   1   6       1123.71       1089.79       211.40 o                         
  11   1   6        315.18        247.62       228.07 o                         
   0   2   6      85641.02      80208.73      1728.50 o                         
   1   2   6      12951.80      12616.10       340.73 o                         
   2   2   6       2070.12       2431.83       201.43 o                         
   3   2   6       9012.55       9138.75       211.50 o                         
   4   2   6      56403.96      55787.07       556.92 o                         
   5   2   6       7712.03       7816.59       263.64 o                         
   6   2   6        660.18        732.27       211.51 o                         
   7   2   6       4128.18       3974.76       269.03 o                         
   8   2   6      19511.89      19284.49       329.50 o                         
   9   2   6       2071.38       2205.48       223.55 o                         
  10   2   6         78.51        334.97       279.52 o                         
  11   2   6       1478.53       1222.41       409.36 o                         
   1   3   6       3773.63       3886.30       198.06 o                         
   2   3   6        420.43        368.51       110.79 o                         
   3   3   6       4783.17       4783.65       192.51 o                         
   4   3   6        204.22        101.59       116.54 o                         
   5   3   6        227.35        257.72       135.73 o                         
   6   3   6       2124.84       2151.73       176.38 o                         
   7   3   6       1930.75       1754.27       295.78 o                         
   8   3   6        236.15        344.92       266.60 o                         
   9   3   6         89.15       -267.07       301.88 o                         
  10   3   6       1054.37       1226.33       424.18 o                         
  11   3   6        845.13       1326.90       440.84 o                         
   0   4   6      20160.50      20918.68       733.48 o                         
   1   4   6      33229.93      32639.15       539.63 o                         
   2   4   6       1813.45       2155.68       206.67 o                         
   3   4   6      24850.93      24923.20       374.90 o                         
   4   4   6      16472.68      16729.73       315.58 o                         
   5   4   6      18104.03      18047.40       344.27 o                         
   6   4   6       1720.71       1971.54       169.22 o                         
   7   4   6       9236.32       9586.97       292.29 o                         
   8   4   6       7497.60       7318.84       339.53 o                         
   9   4   6       3469.93       2961.31       384.94 o                         
  10   4   6        749.42        783.04       380.76 o                         
   1   5   6       4647.89       4473.76       262.00 o                         
   2   5   6        194.70        197.69       173.64 o                         
   3   5   6       4290.85       4125.29       195.09 o                         
   4   5   6        734.91        761.93       166.02 o                         
   5   5   6       1450.52       1580.72       186.01 o                         
   6   5   6        227.93        228.74       204.53 o                         
   7   5   6       2976.58       2919.25       220.21 o                         
   8   5   6        342.71        325.75       187.68 o                         
   9   5   6        292.78        288.31       215.18 o                         
  10   5   6         10.23        -67.80       376.24 o                         
   0   6   6        837.07        910.64       424.97 o                         
   1   6   6      19328.06      19154.79       652.40 o                         
   2   6   6       7391.55       7032.25       352.71 o                         
   3   6   6      19338.37      18897.06       512.36 o                         
   4   6   6        704.88        577.48       206.82 o                         
   5   6   6       9757.33       9712.67       412.01 o                         
   6   6   6       5596.27       5428.75       270.77 o                         
   7   6   6       8297.67       8418.47       286.60 o                         
   8   6   6        901.20        812.65       194.71 o                         
   9   6   6       2637.90       2631.50       241.86 o                         
   1   7   6       2537.32       2219.00       331.72 o                         
   2   7   6         66.07        -52.87       226.59 o                         
   3   7   6       5495.26       5591.85       406.46 o                         
   4   7   6        660.45       1081.73       221.20 o                         
   5   7   6       1052.27       1260.54       249.54 o                         
   6   7   6         63.80        -45.15       258.73 o                         
   7   7   6       5094.50       4653.16       300.78 o                         
   8   7   6        638.83        609.91       238.08 o                         
   9   7   6        347.01        206.10       212.27 o                         
   0   8   6       3736.06       4052.18       638.66 o                         
   1   8   6       4746.03       4815.66       327.44 o                         
   2   8   6      15131.12      14844.88       451.72 o                         
   3   8   6       5530.23       5617.31       291.28 o                         
   4   8   6       2447.08       2023.32       253.14 o                         
   5   8   6       2512.18       2870.71       282.23 o                         
   6   8   6       7610.45       7609.86       381.18 o                         
   7   8   6       3192.62       3298.89       265.15 o                         
   8   8   6        619.69        551.45       281.74 o                         
   1   9   6       2415.98       2729.37       291.59 o                         
   2   9   6         44.88        -24.76       248.70 o                         
   3   9   6       2903.48       3068.49       279.01 o                         
   4   9   6         31.24        -85.30       297.23 o                         
   5   9   6       2002.45       2462.75       289.23 o                         
   6   9   6         38.38         -7.69       271.43 o                         
   7   9   6       2211.51       2054.73       316.52 o                         
   0  10   6       5726.88       5782.59       538.89 o                         
   1  10   6         51.77       -144.55       231.64 o                         
   2  10   6      11140.03      11762.32       431.80 o                         
   3  10   6        246.85        157.83       316.93 o                         
   4  10   6       4093.70       3922.62       353.53 o                         
   5  10   6          5.94          1.40       250.47 o                         
   6  10   6       4692.81       4735.28       367.28 o                         
   1  11   6       2354.04       2492.22       294.94 o                         
   2  11   6        121.21         71.31       265.21 o                         
   3  11   6       1250.20       1218.37       357.31 o                         
   4  11   6         97.70        -16.13       361.11 o                         
   5  11   6       2006.15       1604.01       356.31 o                         
   0  12   6       2669.58       2712.75       566.14 o                         
   1  12   6       1137.98       1112.58       408.98 o                         
   2  12   6       2730.02       2237.48       309.18 o                         
   2   0   7        228.86        177.69       257.33 o                         
   4   0   7       2604.35       2475.08       561.80 o                         
   6   0   7        407.77         73.99       223.67 o                         
   8   0   7        975.17       1360.81       268.57 o                         
  10   0   7        385.80        502.55       328.32 o                         
   0   1   7     120407.68     121832.59      1328.50 o                         
   1   1   7      20168.88      20387.21       527.08 o                         
   2   1   7      53933.43      51622.36      1044.08 o                         
   3   1   7       9343.73       9534.13       315.56 o                         
   4   1   7      88770.30      90957.05      1345.32 o                         
   5   1   7       7612.85       7219.25       342.91 o                         
   6   1   7      17333.31      16809.83      1200.34 o                         
   7   1   7       2257.83       2309.25       187.16 o                         
   8   1   7      30517.35      30020.47       483.77 o                         
   9   1   7        991.98       1013.56       221.77 o                         
  10   1   7       3074.23       2994.64       276.29 o                         
  11   1   7        208.55       -254.04       313.09 o                         
   1   2   7        720.77        438.17       161.15 o                         
   2   2   7       1331.87       1340.87       163.34 o                         
   3   2   7       2182.16       2127.20       164.22 o                         
   4   2   7        924.71        866.27       161.48 o                         
   5   2   7       2436.17       2189.75       287.70 o                         
   6   2   7       3464.22       3395.38       267.92 o                         
   7   2   7       6334.02       6236.54       283.75 o                         
   8   2   7       1341.61       1210.21       265.85 o                         
   9   2   7       1165.58       1272.53       341.28 o                         
  10   2   7       1937.49       1531.44       427.08 o                         
   1   3   7      23194.84      22301.88       516.35 o                         
   2   3   7      22530.04      22319.87       355.23 o                         
   3   3   7      27414.59      26984.56       360.58 o                         
   4   3   7       8725.80       9299.38       256.97 o                         
   5   3   7      10305.36       9781.74       262.04 o                         
   6   3   7       8405.71       8904.44       302.79 o                         
   7   3   7      10053.32       9733.48       350.44 o                         
   8   3   7       2952.34       3521.26       334.03 o                         
   9   3   7       3431.57       3270.80       346.48 o                         
  10   3   7       1872.11       2086.30       460.16 o                         
   1   4   7       2034.41       1617.35       365.99 o                         
   2   4   7        183.28        146.88       163.85 o                         
   3   4   7       2036.09       2337.55       178.15 o                         
   4   4   7        928.86       1037.70       182.42 o                         
   5   4   7       2701.24       2808.43       202.33 o                         
   6   4   7        443.67        702.68       171.19 o                         
   7   4   7       1284.84       1482.57       192.12 o                         
   8   4   7        445.31        140.63       200.57 o                         
   9   4   7       1358.73       1165.43       383.17 o                         
  10   4   7        822.08        820.93       377.08 o                         
   0   5   7      32840.73      32887.46       978.87 o                         
   1   5   7      76528.36      74853.36       961.93 o                         
   2   5   7       6829.74       6701.00       339.33 o                         
   3   5   7      60964.43      60884.44       587.79 o                         
   4   5   7      18389.90      18238.11       394.60 o                         
   5   5   7      33935.24      34352.38       506.24 o                         
   6   5   7       3682.68       3799.94       276.23 o                         
   7   5   7      22895.85      22828.82       402.66 o                         
   8   5   7       4622.42       4424.63       241.96 o                         
   9   5   7       8735.23       9509.37       616.19 o                         
  10   5   7        872.18       1164.06       433.44 o                         
   1   6   7       3668.97       3491.42       301.09 o                         
   2   6   7       1230.57       1462.44       289.45 o                         
   3   6   7       4958.18       5085.52       503.04 o                         
   4   6   7        830.24        765.77       248.70 o                         
   5   6   7       1591.47       1294.38       273.71 o                         
   6   6   7       2199.43       2121.78       244.83 o                         
   7   6   7       2998.39       2834.14       262.39 o                         
   8   6   7       1595.34       1363.07       243.09 o                         
   9   6   7        692.42        685.05       256.56 o                         
   0   7   7       1319.77        600.19       463.01 o                         
   1   7   7        784.66        443.22       304.45 o                         
   2   7   7       5728.25       5858.91       413.55 o                         
   3   7   7        832.55        919.42       259.19 o                         
   4   7   7        925.72       1068.48       228.96 o                         
   5   7   7         80.42        322.43       243.99 o                         
   6   7   7       2649.43       2681.82       306.73 o                         
   7   7   7        183.07        198.91       274.07 o                         
   8   7   7        785.54        955.22       233.68 o                         
   1   8   7       3955.85       3940.53       743.19 o                         
   2   8   7          6.20        -31.49       410.71 o                         
   3   8   7       5009.05       4858.75       367.41 o                         
   4   8   7         55.71       -218.27       231.26 o                         
   5   8   7       1876.33       1899.06       286.58 o                         
   6   8   7         45.87       -110.71       289.54 o                         
   7   8   7       3364.85       3395.17       357.76 o                         
   8   8   7         47.93         97.44       215.17 o                         
   0   9   7      29619.44      29156.31      1396.05 o                         
   1   9   7       4232.49       4422.26       329.60 o                         
   2   9   7      31865.18      30879.36       548.77 o                         
   3   9   7       3126.05       3041.45       270.11 o                         
   4   9   7      19608.32      19263.66       495.60 o                         
   5   9   7       3069.46       3013.35       295.67 o                         
   6   9   7      15832.42      14656.66       466.04 o                         
   7   9   7       1402.19       1169.82       307.36 o                         
   1  10   7       2871.61       2814.16       319.92 o                         
   2  10   7         35.34       -234.69       250.57 o                         
   3  10   7       1821.05       1828.64       337.98 o                         
   4  10   7        130.90       -115.12       267.70 o                         
   5  10   7       2767.18       2565.33       356.18 o                         
   6  10   7          7.51       -163.87       263.93 o                         
   0  11   7        394.23        673.86       586.14 o                         
   1  11   7        589.61        700.60       268.94 o                         
   2  11   7        272.64        489.29       267.26 o                         
   3  11   7        453.66        907.70       340.64 o                         
   4  11   7        255.59        142.37       385.79 o                         
   8   0   8       1269.38       1245.06       385.61 o                         
  10   0   8       5880.40       4835.40       334.71 o                         
   1   1   8        718.83        806.56       264.30 o                         
   2   1   8        228.47        285.63       271.25 o                         
   3   1   8         40.81        107.34       245.29 o                         
   4   1   8       1912.63       2231.03       505.10 o                         
   5   1   8       1403.00       1484.48       220.12 o                         
   6   1   8        786.26        779.31       216.87 o                         
   7   1   8        789.40        737.36       202.66 o                         
   8   1   8       1442.81       1118.32       240.46 o                         
   9   1   8        557.99        432.89       232.03 o                         
  10   1   8       1170.91        894.13       290.93 o                         
   1   2   8      41617.03      42201.68       833.46 o                         
   2   2   8      44587.56      43297.19       678.72 o                         
   3   2   8      24206.29      23179.32       540.39 o                         
   4   2   8      30055.38      31256.77       747.28 o                         
   5   2   8      19920.28      19930.44       486.96 o                         
   6   2   8      21985.78      22308.36       445.61 o                         
   7   2   8       8622.45       8417.84       331.66 o                         
   8   2   8       8220.32       8543.02       357.44 o                         
   9   2   8       4373.34       4401.73       381.73 o                         
  10   2   8       6173.04       6032.67       420.21 o                         
   1   3   8       2512.86       2513.88       603.30 o                         
   2   3   8        264.65        368.54       200.45 o                         
   3   3   8       1761.87       2024.99       199.71 o                         
   4   3   8       1239.15       1234.00       236.32 o                         
   5   3   8       1554.45       1276.16       190.84 o                         
   6   3   8        255.40        396.21       243.78 o                         
   7   3   8        339.06        379.27       259.66 o                         
   8   3   8       1195.72       1148.19       259.75 o                         
   9   3   8        945.31        764.42       247.49 o                         
  10   3   8        173.69        297.17       357.01 o                         
   0   4   8      13677.61      12897.57       683.94 o                         
   2   4   8      15339.12      14946.92       475.13 o                         
   3   4   8       6621.71       6203.97       342.26 o                         
   4   4   8      11742.96      12172.51       325.83 o                         
   5   4   8       5695.43       5332.54       300.79 o                         
   6   4   8       7182.40       6905.27       289.80 o                         
   7   4   8       2361.54       2803.37       273.14 o                         
   8   4   8       4112.83       4015.43       288.67 o                         
   9   4   8       1777.08       1931.74       230.21 o                         
  10   4   8       2255.55       2012.43       356.65 o                         
   1   5   8       2897.28       3027.24       345.56 o                         
   2   5   8        352.99        834.30       261.48 o                         
   3   5   8       3808.52       3579.91       221.86 o                         
   4   5   8         11.77        -31.42       284.67 o                         
   5   5   8       2991.42       3017.03       307.10 o                         
   6   5   8        819.09        768.66       234.73 o                         
   7   5   8       3430.14       3619.34       310.17 o                         
   8   5   8         62.39        -93.67       219.19 o                         
   9   5   8       1918.70       2012.50       377.26 o                         
   0   6   8      16964.93      16739.04       793.93 o                         
   1   6   8      13770.23      13579.02       667.04 o                         
   2   6   8      14682.58      14602.30       573.57 o                         
   3   6   8      12673.13      12653.68       336.70 o                         
   4   6   8      11029.88      10618.69       449.91 o                         
   5   6   8       8807.57       8894.81       432.99 o                         
   6   6   8       7815.56       7940.72       462.28 o                         
   7   6   8       4986.21       4653.93       378.06 o                         
   8   6   8       2853.91       2594.79       303.10 o                         
   9   6   8       2874.22       2629.24       419.92 o                         
   1   7   8       3132.40       3343.32       351.61 o                         
   2   7   8        178.05        119.43       416.88 o                         
   3   7   8       1548.91       1542.48       260.08 o                         
   4   7   8          7.74       -108.43       229.20 o                         
   5   7   8       3982.12       3947.65       373.37 o                         
   6   7   8        271.89        433.26       370.74 o                         
   7   7   8        586.58        429.39       370.05 o                         
   8   7   8          6.13        -53.87       314.55 o                         
   0   8   8       7122.92       6838.08       762.48 o                         
   1   8   8      13726.10      13820.89       590.41 o                         
   2   8   8       1336.87       1247.76       369.07 o                         
   3   8   8      12298.96      13022.11      1176.23 o                         
   4   8   8       5203.42       4863.29       410.96 o                         
   5   8   8       6003.91       6348.27       395.29 o                         
   6   8   8        786.84        532.72       333.25 o                         
   7   8   8       4724.26       5110.56       475.46 o                         
   1   9   8       2214.72       2369.71       325.69 o                         
   2   9   8        313.85        390.49       246.86 o                         
   3   9   8       2100.44       2146.21       529.14 o                         
   4   9   8        457.45        313.31       297.92 o                         
   5   9   8       1717.34       1325.93       305.14 o                         
   6   9   8        783.36        687.26       293.03 o                         
   1  10   8       1852.11       2071.10       301.64 o                         
   2  10   8       2657.10       2643.66       301.98 o                         
   3  10   8       1034.60       1090.81       393.96 o                         
   4  10   8       2887.01       2914.84       329.00 o                         
   5  10   8       1129.91       1020.17       313.96 o                         
   1  11   8       1497.65       1428.14       447.79 o                         
   2  11   8         45.04       -184.61       329.72 o                         
   3  11   8       1798.93       1797.99       427.88 o                         
   2   0   9        329.94        179.82       418.42 o                         
   4   0   9       1296.11       1604.98       643.61 o                         
   6   0   9       1768.80       1515.08       706.63 o                         
   8   0   9       1918.32       1953.80       305.32 o                         
  10   0   9        407.13        334.29       386.71 o                         
   1   1   9       9594.08       8948.01       432.37 o                         
   2   1   9      57395.62      55594.67      1743.87 o                         
   3   1   9       9815.06       9341.05       559.18 o                         
   4   1   9       2100.87       2399.70       419.13 o                         
   5   1   9       4790.26       4837.14       648.30 o                         
   6   1   9      30593.82      31052.15       835.08 o                         
   7   1   9       2555.25       2794.37       244.87 o                         
   8   1   9        353.43        336.75       203.28 o                         
   9   1   9        897.32        773.02       235.55 o                         
  10   1   9       9632.12       9270.80       476.98 o                         
   1   2   9        515.45        604.78       491.43 o                         
   2   2   9          2.30        165.25       246.47 o                         
   3   2   9        694.41        599.07       318.95 o                         
   4   2   9        724.03        629.76       340.81 o                         
   5   2   9       1215.26        867.13       279.19 o                         
   6   2   9         84.34       -168.02       258.91 o                         
   7   2   9        127.32         73.98       216.06 o                         
   8   2   9        914.10        683.43       306.24 o                         
   9   2   9       1131.74        761.11       276.18 o                         
  10   2   9         69.03       -199.24       444.58 o                         
   1   3   9      13230.36      12918.55       916.11 o                         
   2   3   9      31340.01      32428.13       736.49 o                         
   3   3   9       9585.60       9114.90       374.49 o                         
   4   3   9       8100.48       8395.04       480.46 o                         
   5   3   9       8584.00       8364.42       325.39 o                         
   6   3   9      14281.59      15789.62       461.34 o                         
   7   3   9       3539.68       3261.78       321.39 o                         
   8   3   9       2572.66       2692.63       379.85 o                         
   9   3   9       2628.76       2440.99       278.00 o                         
   1   4   9       2308.82       2697.88       407.31 o                         
   2   4   9         13.97        -93.22       222.41 o                         
   3   4   9        897.99       1078.52       217.88 o                         
   4   4   9         52.43       -210.50       210.50 o                         
   5   4   9       3324.37       3662.33       316.62 o                         
   6   4   9        157.77        338.83       228.52 o                         
   7   4   9        808.24        648.97       265.01 o                         
   8   4   9        190.71        201.06       259.03 o                         
   9   4   9       2049.89       2248.58       302.51 o                         
   0   5   9       4775.42       5320.53       588.74 o                         
   1   5   9      19525.40      19382.49       752.86 o                         
   2   5   9       9749.60      10073.97       426.82 o                         
   3   5   9      15079.06      15134.65       446.79 o                         
   4   5   9       3591.31       3750.06       302.30 o                         
   5   5   9      12673.69      12765.62       451.80 o                         
   6   5   9       3871.23       4240.34       304.36 o                         
   7   5   9       5821.91       6007.96       412.80 o                         
   8   5   9       1414.79        828.21       287.14 o                         
   9   5   9       4412.85       4632.75       545.57 o                         
   1   6   9       3283.77       3332.98       336.24 o                         
   2   6   9          3.32        298.36       272.69 o                         
   3   6   9       1459.03       1566.12       208.40 o                         
   4   6   9        502.40        354.88       223.26 o                         
   5   6   9       3190.36       2922.29       332.86 o                         
   6   6   9        242.58        -30.69       311.32 o                         
   7   6   9        350.33        404.05       360.85 o                         
   8   6   9        354.69        536.25       293.33 o                         
   0   7   9       8475.34       8737.09       547.39 o                         
   1   7   9      12255.79      13358.81       654.88 o                         
   2   7   9        418.54        289.21       390.76 o                         
   3   7   9       8920.92       9229.15       373.33 o                         
   4   7   9       5820.17       5686.31       303.15 o                         
   5   7   9       7451.03       8181.20       431.16 o                         
   6   7   9         53.72        214.68       314.52 o                         
   7   7   9       3038.51       3385.65       441.92 o                         
   1   8   9       3084.60       2828.44       389.39 o                         
   2   8   9        119.51       -224.09       349.62 o                         
   3   8   9       2009.78       1939.76       467.82 o                         
   4   8   9        150.51        -83.40       273.44 o                         
   5   8   9       2236.65       2078.66       315.87 o                         
   6   8   9        404.45        354.50       326.04 o                         
   7   8   9        790.42        620.76       390.33 o                         
   0   9   9      11025.75      10784.04       486.25 o                         
   1   9   9       1177.15       1004.90       366.48 o                         
   2   9   9       5260.91       5299.48       374.76 o                         
   3   9   9        997.74       1157.85       505.46 o                         
   4   9   9       8195.06       8527.08       435.88 o                         
   5   9   9        745.34        467.16       327.52 o                         
   1  10   9       1814.08       1849.38       281.27 o                         
   2  10   9         65.82         33.20       254.27 o                         
   3  10   9       1718.18       2210.36       431.41 o                         
   4  10   9         64.62       -222.68       401.38 o                         
   0  11   9       5513.75       5486.92       880.38 o                         
   4   0  10       1558.03       2424.97       612.49 o                         
   8   0  10         72.76        549.06       783.43 o                         
   1   1  10        217.29         56.22       255.12 o                         
   2   1  10        421.96        485.63       322.75 o                         
   3   1  10        989.96       1001.63       396.10 o                         
   4   1  10        789.42        600.95       541.96 o                         
   5   1  10        931.41       2216.07       547.58 o                         
   6   1  10       1724.37       1737.60       394.03 o                         
   7   1  10        717.68        904.84       349.38 o                         
   8   1  10       1570.78       1566.80       467.97 o                         
   9   1  10        812.65        724.82       198.28 o                         
   1   2  10      34153.41      32715.38      1148.84 o                         
   2   2  10      50127.97      48770.81      1053.54 o                         
   3   2  10      32049.65      31160.83      1249.06 o                         
   4   2  10      15122.27      13875.27       873.04 o                         
   5   2  10      16920.32      16622.17       887.10 o                         
   6   2  10      22810.72      23655.72      1094.37 o                         
   7   2  10       9762.73       9682.89       477.53 o                         
   8   2  10       5004.71       5363.01       342.59 o                         
   9   2  10       4040.44       3201.81       393.90 o                         
   1   3  10       1580.77       1704.90       644.38 o                         
   2   3  10        190.57       -113.94       322.57 o                         
   3   3  10        560.77         -9.80       467.22 o                         
   4   3  10        709.02       1362.49       390.60 o                         
   5   3  10       1424.28       1334.36       295.64 o                         
   6   3  10       1191.03       1186.15       275.61 o                         
   7   3  10        395.38        540.46       283.83 o                         
   8   3  10        915.69        873.02       259.33 o                         
   9   3  10        719.20       1031.27       339.34 o                         
   2   4  10      14449.80      14656.30       558.43 o                         
   4   4  10       4874.92       5200.34       338.89 o                         
   6   4  10       7819.65       8378.39       407.90 o                         
   7   4  10       1502.38       1380.59       323.61 o                         
   8   4  10       1609.71       1721.71       306.33 o                         
   1   5  10       2504.99       2315.55       319.62 o                         
   2   5  10         19.53       -123.49       215.87 o                         
   3   5  10       1912.38       1565.80       269.89 o                         
   4   5  10        594.97        254.76       275.54 o                         
   5   5  10       3898.64       3537.59       320.95 o                         
   6   5  10        166.01        499.94       266.54 o                         
   7   5  10       1745.21       1376.27       320.24 o                         
   8   5  10        448.47        990.49       432.35 o                         
   0   6  10      21082.26      21452.49       803.21 o                         
   1   6  10      12734.76      12432.28       576.58 o                         
   2   6  10      17935.62      18647.34       918.83 o                         
   3   6  10       9236.46       9442.15       462.92 o                         
   4   6  10      13831.78      13622.10       388.37 o                         
   5   6  10       8071.26       7942.84       433.04 o                         
   6   6  10       6180.31       6607.87       465.71 o                         
   7   6  10       3798.49       3222.25       579.43 o                         
   1   7  10       2207.09       2364.18       365.55 o                         
   2   7  10         18.71       -199.42       298.35 o                         
   3   7  10       1798.69       1450.63       241.93 o                         
   4   7  10         81.22        117.33       215.57 o                         
   5   7  10       2028.87       2118.04       286.35 o                         
   6   7  10        122.06        321.17       334.42 o                         
   7   7  10       1235.55       1275.64       399.98 o                         
   0   8  10       4005.18       4728.44       637.12 o                         
   1   8  10      12022.98      12216.72       605.57 o                         
   2   8  10        163.69         66.49       377.16 o                         
   3   8  10       8538.80       8662.84       516.28 o                         
   4   8  10       3026.91       3037.46       466.39 o                         
   5   8  10       7786.52       7604.91       365.54 o                         
   6   8  10         59.70        -99.74       316.46 o                         
   1   9  10       1857.69       1571.84       392.72 o                         
   2   9  10        148.13        335.56       427.85 o                         
   3   9  10       1333.93       1988.03       497.16 o                         
   4   9  10        752.49        847.38       290.97 o                         
   0  10  10       3810.36       3962.81       605.01 o                         
   1  10  10       3703.54       3369.92       353.34 o                         
   2  10  10       1668.79       1642.99       366.02 o                         
   2   0  11        169.47       -378.85       430.33 o                         
   4   0  11        393.68          6.95       618.42 o                         
   6   0  11        479.64        -63.40       723.89 o                         
   8   0  11        268.96        328.51       844.14 o                         
   1   1  11       2217.15       2391.61       285.73 o                         
   3   1  11       1172.72       1236.97       426.12 o                         
   4   1  11      16610.20      15732.03      1103.73 o                         
   5   1  11       1225.88       1178.72       630.15 o                         
   6   1  11       7515.88       7512.92       743.64 o                         
   7   1  11        633.36        122.48       388.95 o                         
   8   1  11       6686.14       6471.53       891.78 o                         
   1   2  11        362.06        -24.93       291.28 o                         
   2   2  11         16.27       -326.91       387.68 o                         
   3   2  11        498.49        635.30       384.38 o                         
   4   2  11        246.00       -205.99       435.13 o                         
   5   2  11        528.75        452.42       538.36 o                         
   6   2  11        201.43       -158.98       493.75 o                         
   7   2  11        180.03       -306.00       416.10 o                         
   8   2  11        290.28        390.92       361.54 o                         
   0   3  11      10662.08      10975.28       614.61 o                         
   1   3  11       6623.50       6468.46       454.43 o                         
   2   3  11       7893.88       8158.15       702.17 o                         
   3   3  11       4295.07       4232.65       537.26 o                         
   4   3  11       8719.77       8979.17       830.16 o                         
   5   3  11       4339.94       4266.33       997.58 o                         
   6   3  11       4520.63       4583.46       365.18 o                         
   7   3  11       2085.82       2229.35       264.73 o                         
   8   3  11       3217.49       2599.13       497.61 o                         
   1   4  11       1058.49       1487.00       697.77 o                         
   2   4  11         22.86         15.37       675.08 o                         
   3   4  11       1627.27       1687.97       463.77 o                         
   4   4  11         40.47          2.80       340.04 o                         
   5   4  11        567.28        722.19       302.58 o                         
   6   4  11        199.71        254.75       270.54 o                         
   7   4  11       1351.98       1386.95       320.93 o                         
   8   4  11        117.71          7.47       278.05 o                         
   2   5  11       3085.16       3448.13       316.19 o                         
   3   5  11       9259.07       8723.63       547.90 o                         
   4   5  11       1750.21       2064.43       364.28 o                         
   5   5  11       6878.87       6819.16       422.95 o                         
   6   5  11       1719.69       1347.04       385.60 o                         
   7   5  11       3745.59       4275.41       599.15 o                         
   1   6  11       1862.48       1898.68       332.29 o                         
   2   6  11         26.54        -62.31       207.81 o                         
   3   6  11       1640.27       1450.50       312.30 o                         
   4   6  11        103.51        248.47       340.45 o                         
   5   6  11       1156.91        932.91       262.14 o                         
   6   6  11         63.88        -49.31       383.01 o                         
   7   6  11       1092.58       1037.69       470.41 o                         
   0   7  11       1443.76       1455.50       418.44 o                         
   1   7  11       5825.09       5647.39       342.69 o                         
   2   7  11       2128.99       2293.13       516.24 o                         
   3   7  11       5477.41       5122.74       249.37 o                         
   4   7  11       1151.38       1475.52       226.98 o                         
   5   7  11       3139.09       2988.98       284.25 o                         
   6   7  11       1451.54       1109.74       310.93 o                         
   1   8  11       1845.85       1787.62       327.77 o                         
   2   8  11         20.70        166.85       326.52 o                         
   3   8  11       1564.40       1616.30       361.54 o                         
   4   8  11        159.84        111.36       252.64 o                         
   5   8  11       1389.54       1397.90       256.29 o                         
   0   9  11       3438.41       3497.46      1066.70 o                         
   1   9  11         61.17        -65.56       367.81 o                         
   2   9  11       4698.52       4453.78       487.47 o                         
   3   9  11         84.76        221.01       377.51 o                         
   4   0  12      43339.65      47104.37      1832.97 o                         
   6   0  12       9463.79      11420.76      1193.35 o                         
   8   0  12      14746.40      14991.04      1498.68 o                         
   1   1  12        139.67        122.04       305.68 o                         
   2   1  12         60.24        468.87       275.32 o                         
   3   1  12        530.60        394.72       416.18 o                         
   4   1  12        195.11       -110.41       502.67 o                         
   5   1  12        759.64        255.90       472.05 o                         
   6   1  12        381.53        140.37       353.56 o                         
   7   1  12       1269.05        882.94       605.92 o                         
   8   1  12        109.56       -154.81       594.54 o                         
   0   2  12      18859.80      16399.15      1013.85 o                         
   1   2  12       7597.16       7009.25       399.03 o                         
   2   2  12        976.61       1251.90       377.70 o                         
   3   2  12       5072.86       5013.78       701.32 o                         
   4   2  12      13772.11      13219.54      1061.30 o                         
   5   2  12       3891.90       3470.13       662.60 o                         
   6   2  12        395.16        232.11       591.15 o                         
   7   2  12       1905.62       1771.13       466.27 o                         
   8   2  12       6020.09       5507.67       502.86 o                         
   1   3  12        575.09        260.59       393.64 o                         
   2   3  12        453.54        636.88       416.93 o                         
   3   3  12        977.97       1085.05       702.19 o                         
   4   3  12        843.89        350.93       478.32 o                         
   5   3  12        108.39       -405.66       546.53 o                         
   6   3  12       1308.87       1452.13       466.17 o                         
   7   3  12        897.86       1179.92       511.55 o                         
   1   4  12      25955.67      25897.85      1440.12 o                         
   2   4  12       1669.62       2541.39       914.12 o                         
   3   4  12      22006.55      21130.14       887.34 o                         
   4   4  12       4476.27       4490.90       606.79 o                         
   5   4  12      12664.96      12958.55       644.11 o                         
   6   4  12        753.45         83.42       440.51 o                         
   7   4  12       8436.01       8515.29       671.54 o                         
   1   5  12       1082.62        481.83       855.31 o                         
   2   5  12        116.55          2.39       312.26 o                         
   3   5  12       1588.46       1167.29       377.52 o                         
   4   5  12        128.98        244.08       398.78 o                         
   5   5  12        855.20        806.56       561.94 o                         
   6   5  12        325.51         18.48       373.46 o                         
   2   6  12       6941.85       6353.28       424.45 o                         
   3   6  12       4279.94       4552.10       357.51 o                         
   4   6  12       5467.12       5337.60       540.94 o                         
   5   6  12       2393.64       2577.08       531.17 o                         
   6   6  12       3614.61       3264.50       475.12 o                         
   1   7  12       1216.95       1136.57       420.74 o                         
   2   7  12         74.89        -87.77       318.77 o                         
   3   7  12       2259.93       1997.34       253.26 o                         
   4   7  12        132.77         19.07       245.11 o                         
   5   7  12        874.25        450.29       339.39 o                         
   0   8  12       5672.88       4770.88       547.99 o                         
   1   8  12       1613.30       1734.20       374.01 o                         
   2   8  12      10186.46      10051.58       428.45 o                         
   3   8  12       1723.11       1356.18       560.89 o                         
   2   0  13        113.34       -271.65       495.65 o                         
   4   0  13        189.66       -146.93       269.93 o                         
   6   0  13        336.10        -59.94       743.48 o                         
   0   1  13      20439.36      19189.77      1023.28 o                         
   1   1  13       2205.23       1644.92       302.81 o                         
   2   1  13       6255.29       6606.48       621.03 o                         
   3   1  13       1455.68       1533.26       518.99 o                         
   4   1  13      14884.70      14834.90       834.04 o                         
   5   1  13        972.67        820.61       339.06 o                         
   6   1  13       2561.59       2482.47       618.44 o                         
   7   1  13        592.24        740.33       645.36 o                         
   1   2  13        265.83       -179.82       474.10 o                         
   2   2  13        121.43        430.66       388.39 o                         
   3   2  13        484.09        643.79       416.90 o                         
   4   2  13        129.79       -220.13       455.93 o                         
   5   2  13        500.57       1101.51       561.20 o                         
   6   2  13        490.25        561.90       604.13 o                         
   7   2  13        766.47        826.56       473.64 o                         
   1   3  13       4646.00       4460.59       388.41 o                         
   2   3  13        271.96        372.59       394.06 o                         
   3   3  13       4407.83       4757.17       622.05 o                         
   4   3  13      10007.94      10397.43       981.21 o                         
   5   3  13       2479.88       2286.17       616.99 o                         
   6   3  13         21.67         46.40       581.64 o                         
   1   4  13        715.83        363.99       412.57 o                         
   2   4  13         27.80        904.85       860.28 o                         
   3   4  13       1027.90       1067.14       480.21 o                         
   4   4  13        161.10        381.31       556.70 o                         
   5   4  13        244.76        646.58       412.40 o                         
   6   4  13        125.46        366.79       459.14 o                         
   2   5  13       1734.00       1676.83       965.60 o                         
   3   5  13       7725.35       7703.57       586.97 o                         
   4   5  13       1401.13       1537.49       458.86 o                         
   5   5  13       4702.23       4169.58       607.32 o                         
   1   6  13       1039.65       1196.51       862.22 o                         
   2   6  13        140.00        499.38       473.94 o                         
   3   6  13       1436.85       1589.94       397.89 o                         
   4   6  13        145.26        288.18       267.52 o                         
   2   7  13       3615.03       3771.14      1162.39 o                         
   3   7  13       2665.09       2405.54       488.14 o                         
   4   0  14      13436.72      13976.47      1202.69 o                         
   6   0  14      12750.15      12615.28      1336.02 o                         
   1   1  14        113.97        145.25       278.07 o                         
   2   1  14         16.80       -184.02       285.58 o                         
   3   1  14        129.53        172.06       297.92 o                         
   4   1  14         57.05       -506.91       506.91 o                         
   5   1  14        406.30        357.92       335.08 o                         
   6   1  14        117.10       -229.53       619.89 o                         
   1   2  14        229.07        332.83       294.82 o                         
   2   2  14       2172.49       2070.20       371.59 o                         
   3   2  14        286.42        231.03       469.95 o                         
   4   2  14       3633.55       3369.87       635.52 o                         
   5   2  14         98.13          2.87       594.39 o                         
   1   3  14        386.92        -15.51       453.56 o                         
   2   3  14         60.34       -227.95       413.10 o                         
   3   3  14        356.03         -9.49       483.13 o                         
   4   3  14        366.82        273.72       673.74 o                         
   5   3  14        336.42         46.24       611.39 o                         
   0   4  14       2477.90       3060.94       894.92 o                         
   1   4  14      14388.45      13112.14       668.28 o                         
   2   4  14       1359.59       1323.70       831.49 o                         
   3   4  14      11558.02      10723.67      1310.24 o                         
   4   4  14       1700.32       2051.06       637.38 o                         
   5   4  14       8791.72       8938.68       932.45 o                         
   1   5  14        645.29        621.30       904.86 o                         
   2   5  14         24.70       -223.62       981.69 o                         
   3   5  14        952.00       1001.19       404.98 o                         
   4   5  14         82.12         21.48       411.32 o                         
   1   6  14       1774.87       1623.42      1104.31 o                         
   2   6  14       2656.38       3411.38      1163.89 o                         
   2   0  15        176.79        160.61       604.39 o                         
   4   0  15        690.42       1340.96       819.56 o                         
   0   1  15        139.29       -243.41       288.56 o                         
   1   1  15       6159.22       5633.79       393.09 o                         
   2   1  15       6793.12       6627.29       604.01 o                         
   3   1  15       5296.13       4808.09       626.15 o                         
   4   1  15         78.24        -26.27       592.15 o                         
   1   2  15        121.71        103.72       298.03 o                         
   2   2  15          5.38       -124.60       320.00 o                         
   3   2  15        362.35        366.37       358.51 o                         
   4   2  15         65.63        232.83       554.14 o                         
   0   3  15       6453.77       5620.65       935.75 o                         
   1   3  15       2407.97       2804.31       563.77 o                         
   2   3  15      17056.98      16039.12       613.99 o                         
   3   3  15       2127.01       2610.84       571.82 o                         
   1   4  15        757.75       1775.89       812.65 o                         
   2   4  15         19.97       -469.54       469.54 o                         
   3   4  15        213.85       -688.15       810.33 o                         
   0   5  15       2917.06       3882.11      1004.82 o                         
   1   5  15        676.54        594.62       653.99 o                         
   0   0  16       1591.39       1895.45       500.28 o                         
   2   0  16       7994.90       7578.50       840.86 o                         
   1   1  16         30.54         46.29       279.61 o                         
   2   1  16         14.99        200.61       447.65 o                         
   0   2  16        329.21         17.67       621.29 o                         
   1   2  16       1237.51        826.04       534.28 o                         
                                                                                
